# Supplementary material for: Comprehensive analysis, immune, and cordycepin regulation for SOX9 expression in pan-cancers and the matched healthy tissues
Source: Front Immunol. 2023 Mar 20;14:1149986. doi: 10.3389/fimmu.2023.1149986 (PMC10067558; doi:10.3389/fimmu.2023.1149986)
Supplement: Supplementary file 1 [file Table_1.xlsx]

## Sheet: Sheet1
Table 1
				chemokine	chemokine	chemokine	chemokine	chemokine	chemokine	chemokine	chemokine	chemokine	chemokine	chemokine	chemokine	chemokine	chemokine	chemokine	chemokine	chemokine	chemokine	chemokine	chemokine	chemokine	chemokine	chemokine	chemokine	chemokine	chemokine	chemokine	chemokine	chemokine	chemokine	chemokine	chemokine	chemokine	chemokine	chemokine	chemokine	chemokine	chemokine	chemokine	chemokine	chemokine	receptor	receptor	receptor	receptor	receptor
				CCL1	CCL2	CCL3	CCL4	CCL5	CCL7	CCL8	CCL11	CCL13	CCL14	CCL15	CCL16	CCL17	CCL18	CCL19	CCL20	CCL21	CCL22	CCL23	CCL24	CCL25	CCL26	CCL27	CCL28	CX3CL1	CXCL1	CXCL2	CXCL3	CXCL5	CXCL6	CXCL8	CXCL9	CXCL10	CXCL11	CXCL12	CXCL13	CXCL14	CXCL16	CXCL17	XCL1	XCL2	CCR1	CCR2	CCR3	CCR4	CCR5
GBM	Tumor	TCGA-19-1787-01	5.789	-4.035	3.9041	2.7139	2.1411	3.242	-9.9658	-0.1504	-9.9658	-4.2934	0.1124	-9.9658	-9.9658	-1.8314	-1.7809	3.4411	-9.9658	-1.8314	-1.7322	-2.1779	-9.9658	-1.8314	-0.5543	-3.458	-2.114	5.4337	-1.0862	0.8568	-1.7809	1.0779	-9.9658	-2.0529	0.8488	4.7088	2.667	3.3966	-0.7834	1.1316	6.472	-3.458	-2.0529	-1.7809	3.6905	-0.6416	-5.0116	-2.5479	1.7744
GBM	Tumor	TCGA-06-5412-01	4.1169	-2.8262	8.3062	6.6488	5.8736	2.7784	2.5487	1.105	-9.9658	-4.035	1.4911	-5.0116	-9.9658	-0.5543	-0.8863	-1.5105	2.93	-9.9658	-2.5479	-2.3884	-9.9658	-4.2934	1.3623	-2.5479	-2.6349	4.5173	2.4306	1.9859	1.8604	1.7316	-0.3022	6.4899	2.1988	4.034	2.6783	4.0943	-1.3548	8.2473	6.8263	-4.2934	-1.5951	-0.9686	4.0127	0.3907	-3.1714	-1.9942	1.7403
GBM	Tumor	TCGA-16-0846-01	5.7806	-3.6259	5.6812	6.5478	5.3498	4.3133	-9.9658	1.8036	-9.9658	-9.9658	-1.3921	-4.035	-9.9658	-3.6259	-9.9658	2.043	-0.7834	-2.7274	-2.6349	-1.5105	-9.9658	0.044	-1.4699	-2.2447	-2.0529	6.0966	0.605	3.5312	1.4652	-0.0725	-4.035	-0.5756	1.692	6.562	3.8905	3.9746	-1.6394	4.7887	6.3248	-3.1714	-0.8599	-0.2845	3.8798	-1.1488	-5.5735	-3.0469	1.884
GBM	Tumor	TCGA-12-5299-01	6.7074	-9.9658	5.9451	3.3633	1.9111	1.614	-0.1031	0.6517	-9.9658	0.2154	0.0158	-9.9658	-9.9658	-4.035	-0.2671	-2.3884	2.3135	-3.816	-4.2934	-1.2142	-9.9658	-2.9324	-0.1665	-0.3022	-2.9324	5.0308	2.7972	2.1894	1.7617	0.5859	2.0004	5.284	0.9642	6.4833	4.66	2.685	-9.9658	5.7066	5.8787	-9.9658	-4.6082	-4.035	3.3911	-3.6259	-5.5735	-5.0116	0.5069
GBM	Tumor	TCGA-06-2561-01	6.6588	-9.9658	7.7488	3.7646	3.6509	3.1588	-2.2447	-0.7108	-9.9658	-4.2934	-0.5543	-9.9658	-9.9658	-1.5105	-3.0469	0.5069	0.4233	-3.6259	-1.3548	-2.1779	-9.9658	-4.035	-1.4305	-1.7809	-1.685	4.9093	0.7832	1.4011	0.9716	-1.0262	-2.3884	3.0234	-1.3921	4.1203	0.2522	2.685	-4.035	6.8813	6.3176	-9.9658	-4.035	-9.9658	3.6748	0.1519	-5.5735	-3.458	2.0535
GBM	Tumor	TCGA-06-0132-01	4.7154	-2.2447	7.5951	5.9201	5.0224	4.0295	0.6699	1.3109	-4.035	-1.7322	2.0218	-9.9658	-9.9658	-2.7274	5.406	2.1988	2.9319	-3.816	-2.7274	-0.7588	-9.9658	-2.3147	0.8327	-9.9658	-0.5125	4.6352	3.7518	2.5804	3.1604	3.345	3.8915	7.0922	2.3926	4.0593	2.0912	4.9472	4.421	6.416	6.6913	-9.9658	-1.3183	0.2029	4.1482	0.4233	-1.685	-3.458	2.2391
GBM	Tumor	TCGA-26-5136-01	6.4935	-9.9658	8.4515	3.2973	3.5274	4.1994	-2.5479	2.3649	-3.3076	-2.9324	-9.9658	-9.9658	-9.9658	-9.9658	0.7233	-0.9406	0.688	-9.9658	-4.035	-2.114	-9.9658	-9.9658	-0.9686	0.1124	-2.7274	4.3992	-0.5756	2.3508	2.3816	0.8805	-2.114	2.7742	1.6374	5.4013	2.236	3.0654	1.1117	5.1416	5.7198	-9.9658	-1.4699	-0.0425	4.2699	-0.2498	-3.3076	-2.4659	2.3308
GBM	Tumor	TCGA-27-2521-01	4.7209	-9.9658	5.5217	2.2872	0.4125	0.6608	-9.9658	-1.5951	-9.9658	-9.9658	-5.0116	-9.9658	-9.9658	-2.9324	-1.5522	-1.9942	-2.0529	-4.6082	-4.2934	-4.035	-1.9942	-4.6082	-0.6416	-3.3076	-4.6082	4.3702	-1.3183	0.9191	-0.5543	-3.0469	-2.9324	2.3135	-1.6394	-0.5332	-1.8836	3.3421	-1.0862	0.7233	5.3817	-9.9658	-5.5735	-2.3884	1.2875	-2.7274	-9.9658	-4.6082	-1.685
GBM	Tumor	TCGA-19-2629-01	4.4608	-4.035	5.4903	3.8187	3.4156	3.4156	-9.9658	1.5366	-9.9658	-4.2934	-1.4699	-9.9658	-9.9658	-2.8262	-4.2934	1.7575	-1.2481	-2.3147	-2.5479	-3.1714	-9.9658	-0.394	-2.7274	-9.9658	-3.3076	6.477	-2.3147	-0.0877	-3.3076	-3.1714	-5.5735	-1.5951	0.3573	3.2466	1.0433	4.2921	-1.685	5.0202	5.9637	-5.0116	-4.6082	-0.1993	3.7335	-2.3147	-3.6259	-5.5735	1.787
GBM	Tumor	TCGA-06-0238-01	3.6748	-4.035	5.3799	6.749	6.1821	2.3366	-1.5951	1.5216	-9.9658	3.8857	-0.7346	-9.9658	-9.9658	1.3511	5.4206	0.5568	0.4657	-9.9658	-2.3884	1.5165	-1.3183	-2.3147	1.0847	-2.3884	-2.114	3.9431	0.5271	2.1606	1.0642	-0.0574	-3.458	5.7236	0.7058	4.6142	1.4011	2.8158	1.3051	4.2165	5.8669	-4.2934	-1.7322	-0.6416	3.074	-0.4921	-3.458	-3.1714	0.6699
GBM	Tumor	TCGA-06-0749-01	5.6991	-9.9658	5.9946	6.1274	5.7129	2.6371	-4.2934	-1.3921	-9.9658	-9.9658	1.3167	-9.9658	-9.9658	-0.9971	0.2642	1.5563	-1.0559	-9.9658	-0.4521	-0.1504	-9.9658	-2.8262	-1.1172	-0.4521	-0.4325	4.3709	0.5271	1.8404	-0.8599	-1.685	-4.6082	1.9601	-2.7274	2.3677	-0.9686	1.692	0.1903	4.8146	7.0033	-9.9658	-4.2934	-1.5951	2.5731	-2.4659	-3.0469	-5.0116	1.0151
GBM	Tumor	TCGA-06-0174-01	7.1308	-3.6259	5.9076	2.6828	2.4908	1.3109	-4.2934	-0.7588	-9.9658	-9.9658	-2.3884	-9.9658	-9.9658	-1.8836	-1.3921	-3.816	-0.394	-9.9658	-4.6082	-3.6259	-9.9658	0.2642	-0.8084	0.1124	-2.8262	4.5142	-0.7588	-0.3201	-0.0277	-1.6394	-5.5735	4.7431	-1.7809	1.2209	-0.9971	2.3479	-3.816	2.9281	5.3896	-9.9658	-3.458	-1.9379	2.5536	-2.4659	-5.0116	-5.5735	0.4016
GBM	Tumor	TCGA-06-5414-01	6.7581	-9.9658	7.4298	2.9243	1.934	2.5683	-0.3566	-0.9686	-9.9658	0.434	-3.0469	-9.9658	-9.9658	-0.0574	0.3231	-2.7274	3.4881	-9.9658	-1.685	-3.816	-2.9324	-1.7809	-0.7834	-4.2934	-2.3884	5.7436	1.674	2.1476	4.4074	2.1345	-0.9971	6.7897	1.0151	4.7421	3.644	1.1833	-1.8314	6.6039	6.7149	-9.9658	-3.816	-3.816	3.3379	-0.0725	-3.3076	-2.8262	1.9895
GBM	Tumor	TCGA-28-5207-01	6.8861	-3.458	3.7182	7.3106	5.9975	2.8402	-9.9658	-0.7834	-9.9658	-2.6349	4.0696	-2.8262	-5.0116	-0.2671	-1.7809	2.0218	-1.685	-2.114	0.6239	-3.458	-9.9658	-2.8262	-1.5951	-0.9971	-0.7108	5.5488	1.884	2.1345	-0.2498	-1.4305	-2.9324	2.3077	1.8564	2.5112	0.7999	3.9365	-1.3548	4.3876	6.3411	-9.9658	-3.816	-0.3383	2.8178	-1.3921	-9.9658	-3.3076	1.3679
GBM	Tumor	TCGA-06-5410-01	4.1498	-9.9658	9.0999	5.2983	4.2548	4.5148	4.382	1.4011	-4.2934	4.9982	1.6187	-9.9658	-9.9658	1.7912	9.9469	1.9377	5.4941	-3.1714	-0.4325	3.7248	1.6512	-2.4659	1.2636	-1.0262	-1.7809	4.0287	4.1119	4.8699	4.6826	4.591	2.4649	9.1987	-0.0425	2.2513	0.2154	4.5952	1.2636	7.883	7.1731	-4.6082	0.0158	0.9343	5.6696	2.1213	-3.0469	-2.0529	3.0876
GBM	Tumor	TCGA-06-0747-01	7.2127	-9.9658	4.8059	4.9732	4.0952	0.4125	-4.035	-1.5105	-9.9658	-3.458	-0.5756	-9.9658	-9.9658	-2.7274	-2.6349	-3.458	-2.4659	-9.9658	-6.5064	-3.816	-9.9658	1.0363	-2.6349	0.3346	-4.2934	4.9946	-0.2845	3.3264	1.7744	0.1124	-3.458	2.5487	0.3231	2.081	2.183	2.1638	-4.035	7.2127	6.548	-9.9658	-9.9658	-3.816	2.299	-2.9324	-5.0116	-5.0116	0.3573
GBM	Tumor	TCGA-28-2513-01	4.8048	-9.9658	8.4176	3.0961	1.4281	2.6984	1.2516	1.2636	-9.9658	-1.3183	0.8961	-9.9658	-9.9658	2.081	0.044	-1.3548	3.6872	-9.9658	-0.4325	-2.5479	-9.9658	0.6145	1.4441	-1.2828	-2.4659	5.119	0.4967	3.1079	2.9948	3.0446	1.4859	6.838	3.2572	6.9863	5.8261	4.6195	3.2158	8.7065	6.7608	-9.9658	-3.6259	-1.5522	3.8136	2.8034	-3.1714	-1.7809	1.6875
GBM	Tumor	TCGA-76-4927-01	6.7169	-9.9658	7.8613	4.7143	3.3293	2.59	-0.0425	-0.5756	-9.9658	-0.2498	-0.4719	-9.9658	-9.9658	-2.9324	0.2998	-0.3201	0.8805	-9.9658	-4.035	-2.2447	-9.9658	-0.5543	0.0014	-1.4305	-2.8262	4.9764	3.0774	1.6695	1.3051	0.6699	2.081	4.1676	0.8164	2.828	0.24	4.7077	-1.7809	5.403	6.5043	-9.9658	-3.458	-1.9379	3.8451	-1.0559	-9.9658	-3.1714	1.9786
GBM	Tumor	TCGA-06-0645-01	6.1165	-9.9658	9.2203	6.6666	5.899	3.0602	2.0569	2.2693	-9.9658	0.7233	0.3346	-9.9658	-9.9658	-1.685	1.177	1.2147	4.2877	-9.9658	-1.8836	-1.0862	-1.4699	-4.2934	1.2576	-1.3183	-1.7322	5.6346	4.506	4.2795	5.3381	3.1971	3.1844	8.2731	0.9862	4.7746	1.1641	4.9265	-1.6394	4.5217	6.844	-9.9658	-2.7274	0.044	5.1887	-0.1345	-1.6394	-2.4659	3.0723
GBM	Tumor	TCGA-06-2565-01	7.5243	-3.6259	7.1106	3.3293	2.4883	2.5087	-4.035	-0.3383	-9.9658	-9.9658	-0.6193	-9.9658	-9.9658	-9.9658	-3.0469	-1.2481	-0.9406	-3.6259	-3.3076	-1.8314	0.9862	-0.2671	0.2522	-9.9658	-2.5479	5.0657	-0.5543	1.8683	-0.9971	-1.6394	-5.5735	3.3076	1.8957	4.6358	2.0707	3.6382	-2.3884	2.8701	6.5103	-5.0116	-4.035	-0.8084	3.2526	-0.4131	-2.9324	-2.8262	1.2209
GBM	Tumor	TCGA-06-0130-01	3.6703	-3.816	10.0467	7.3464	6.5427	5.599	-1.3548	3.8187	4.7872	1.6964	1.2934	-4.035	-9.9658	0.4125	5.9491	2.5061	0.3231	-0.8599	0.0158	1.3225	-1.685	-2.1779	3.1939	-9.9658	-1.3548	3.3633	0.5763	2.8602	1.4704	0.8568	-0.4921	2.1925	6.4524	7.7361	5.1437	6.1548	2.6579	6.1829	6.8184	-9.9658	0.7832	2.0776	5.0059	3.4804	-1.7809	-0.9132	3.8511
GBM	Tumor	TCGA-06-0750-01	5.5479	-9.9658	7.8914	5.4595	4.6393	2.876	0.9642	1.8484	-9.9658	1.0151	2.4465	-2.3147	-9.9658	-1.8836	2.872	-0.4325	1.8119	-9.9658	-3.0469	-0.2328	-2.4659	-3.3076	0.7058	-0.9971	-2.3884	5.0357	3.5086	3.1278	2.5437	1.7097	2.1345	4.4803	2.328	6.3022	5.1375	5.2597	-2.3147	6.9794	6.1113	-4.6082	-2.5479	-1.1488	2.8442	-1.0862	-3.816	-4.035	0.9493
GBM	Tumor	TCGA-27-1831-01	5.126	-9.9658	8.6225	5.7178	3.773	2.651	-0.5332	1.8119	-9.9658	-9.9658	1.3567	-9.9658	-9.9658	-0.6193	-3.3076	-1.6394	1.4228	-0.8084	-4.035	-9.9658	-9.9658	-1.7809	0.1124	-0.2671	-2.2447	3.1604	0.8327	2.1378	0.9115	-1.9942	-1.5951	5.0286	1.1316	6.0273	4.2289	3.1112	-1.4699	7.0266	4.6047	-9.9658	-2.1779	0.605	2.328	-0.5543	-9.9658	-6.5064	0.4233
GBM	Tumor	TCGA-06-5416-01	4.859	-9.9658	6.1579	4.3321	3.3307	1.8762	-9.9658	-0.0877	-9.9658	-3.0469	-2.5479	-9.9658	-9.9658	-3.1714	-2.7274	-0.3566	-1.3183	-3.0469	-3.458	-9.9658	-9.9658	-1.3183	-1.5522	0.9268	0.5666	3.7783	0.547	0.6969	-2.3884	-3.0469	-1.1488	1.9968	0.346	2.2019	-0.9406	3.2065	-2.0529	4.1053	3.0305	-9.9658	-3.816	0.0158	0.0718	-2.3147	-4.035	-2.5479	-1.3548
GBM	Tumor	TCGA-06-0141-01	4.6165	-9.9658	7.5283	3.8827	3.1908	3.2766	2.4831	1.4911	-3.816	-0.9971	3.0671	-5.0116	-3.816	-0.0877	7.8481	-0.1504	2.6647	-3.0469	-0.8599	0.8408	1.1316	-1.7809	0.6145	-2.8262	2.0111	3.2915	4.281	3.7138	2.651	4.6474	3.7226	5.2025	-0.0277	3.6566	0.7233	5.0032	3.9459	9.3019	6.7704	-9.9658	-2.7274	0.3346	3.6657	0.2029	-2.2447	-1.685	1.2394
GBM	Tumor	TCGA-06-0125-01	7.7414	-9.9658	6.4906	1.5709	0.3796	-0.1345	-1.0559	-1.4305	-5.0116	-4.2934	-2.8262	-9.9658	-9.9658	-3.6259	-2.5479	-3.0469	0.2762	-9.9658	-3.816	-3.6259	-3.816	-0.1828	-1.9379	-0.8339	-4.2934	5.9301	1.5998	2.6624	2.909	0.4761	0.1124	4.5856	-0.4719	3.3264	1.3735	2.3871	-3.0469	3.7688	5.4148	-9.9658	-4.6082	-4.6082	2.6348	-1.5951	-3.816	-4.6082	0.346
GBM	Tumor	TCGA-76-4925-01	7.355	-3.816	7.0237	3.3745	1.9968	1.5266	-1.0559	0.2762	-9.9658	-3.6259	-3.0469	-9.9658	-9.9658	-2.8262	0.7146	-3.1714	-0.6416	-9.9658	-5.0116	-4.035	-9.9658	-1.2142	-0.5332	-1.3183	-3.816	3.9892	1.7229	3.7324	2.167	0.8164	0.3685	3.5199	0.058	2.4144	-1.3548	4.4027	-4.2934	4.8228	5.7955	-9.9658	-3.6259	-3.0469	2.5585	-3.0469	-3.1714	-5.0116	-0.0877
GBM	Tumor	TCGA-76-4932-01	7.0243	-9.9658	5.3248	1.1316	1.1382	1.0503	-9.9658	-1.9379	-9.9658	-9.9658	-0.5973	-9.9658	-9.9658	0.0158	-1.2828	-9.9658	0.346	-9.9658	-2.3884	-9.9658	-3.6259	-9.9658	-3.458	-0.4521	-3.458	5.406	0.434	2.6371	2.8502	-2.7274	-3.6259	5.1942	-0.3752	2.1862	0.3907	0.5859	-5.0116	3.928	6.2275	-9.9658	-9.9658	-1.6394	2.5137	-2.5479	-5.5735	-6.5064	0.434
GBM	Tumor	TCGA-28-2510-01	4.9175	-2.4659	6.8648	4.4067	3.5887	1.5854	0.2998	-2.0529	-9.9658	-3.1714	0.5666	-9.9658	-9.9658	-0.0277	-1.5522	2.6579	0.7493	-1.5951	-1.7322	-2.6349	-3.458	-1.5522	0.9115	-1.0862	0.5069	5.7293	4.1194	2.1541	1.2875	0.7916	2.4753	5.2331	-1.8314	1.0983	-0.8339	4.2929	-2.7274	6.7032	5.5979	-9.9658	-3.458	-3.458	2.5924	-0.8599	-9.9658	-3.6259	-0.1031
GBM	Tumor	TCGA-06-0743-01	6.3738	-9.9658	7.2825	3.1733	3.1653	2.6647	-3.3076	0.24	-9.9658	-2.3147	-0.0725	-9.9658	-9.9658	0.5271	-3.3076	-2.114	1.3901	-9.9658	-1.685	-9.9658	-3.816	1.5266	-0.6873	-0.013	-3.6259	4.6118	-0.2159	2.8974	1.2023	0.1124	-3.816	5.7944	1.0222	3.3061	0.0718	3.2328	-0.2328	6.919	5.7266	-9.9658	-2.6349	-2.2447	2.1313	0.044	-5.0116	-2.1779	0.8164
GBM	Tumor	TCGA-14-1034-01	7.4816	-9.9658	8.2196	1.4756	1.0915	2.3898	0.2642	-0.5125	-9.9658	-1.4699	-1.5951	-9.9658	-9.9658	-1.4699	1.8282	-9.9658	2.3019	-9.9658	-1.7809	-1.1172	-2.1779	3.3032	-0.3752	-0.5756	-2.2447	4.565	0.537	2.2543	3.1195	1.4335	-0.1187	4.4945	-0.0277	2.982	-0.6193	2.6302	0.3231	8.1162	6.9396	-9.9658	-2.6349	-1.685	3.7028	2.2931	-2.5479	-2.4659	2.8341
GBM	Tumor	TCGA-06-0184-01	5.6177	-9.9658	5.4172	5.5844	5.3583	2.3592	-3.0469	-1.0559	-9.9658	-9.9658	0.5069	-9.9658	-9.9658	-0.9132	-1.8836	-3.3076	0.24	-9.9658	-1.6394	-0.5332	-9.9658	-2.3147	2.1013	0.2998	-2.6349	4.0977	0.346	1.2271	-1.7809	-1.9379	-9.9658	3.3364	-0.9686	2.3077	1.1641	3.4971	-3.0469	9.5991	7.3032	-4.6082	-2.4659	-2.7274	3.3591	-1.8314	-3.0469	-5.0116	1.3735
GBM	Tumor	TCGA-12-3652-01	5.3608	-9.9658	4.6312	1.412	0.1776	1.7532	-9.9658	-1.1488	-9.9658	-9.9658	0.8164	-9.9658	-9.9658	-0.9971	-1.9942	-9.9658	0.9716	-9.9658	-5.0116	-3.816	-3.816	-2.2447	0.2881	-9.9658	-4.6082	3.7625	0.3796	1.8404	0.3231	-2.3147	-9.9658	5.8357	-1.3548	4.7597	2.0147	1.2394	-0.7588	6.937	5.6144	-9.9658	-3.458	-2.8262	0.7233	-2.3147	-4.2934	-3.816	-2.0529
GBM	Tumor	TCGA-26-5132-01	6.9377	-3.816	6.9542	2.376	2.3898	2.8402	-0.8863	-1.0262	-5.0116	-4.2934	-3.0469	-9.9658	-9.9658	0.0854	-2.5479	-1.0559	-0.6416	-9.9658	-1.9379	-2.8262	-3.6259	-0.4521	-0.3566	0.044	-1.685	4.4189	0.5568	1.4704	2.2753	3.6405	-2.0529	2.4597	1.9302	2.9802	0.3907	1.8762	0.7146	7.4967	6.0002	-9.9658	-3.6259	-1.685	2.3536	-0.394	-3.0469	-3.0469	0.4967
GBM	Tumor	TCGA-32-1970-01	6.8474	-3.6259	3.3773	1.6604	1.7053	1.9034	-9.9658	-4.035	-9.9658	-9.9658	-1.3183	-9.9658	-9.9658	-2.4659	-4.035	-0.2328	-1.685	-9.9658	-2.3884	-2.114	-9.9658	-1.4699	-1.0559	-0.2498	-2.8262	4.8141	-0.4521	2.7572	-1.0559	0.5568	-2.9324	-0.3022	0.4233	3.623	2.945	0.9493	0.434	4.2541	6.1268	6.11	-2.8262	-1.2142	1.9601	-1.7322	-2.8262	-3.816	0.537
GBM	Tumor	TCGA-06-0219-01	4.7203	-9.9658	8.2104	5.6233	4.1498	2.2082	0.3907	2.376	-9.9658	-4.6082	-1.3548	-4.035	-9.9658	-3.1714	0.1519	-1.5951	0.3907	-9.9658	-4.6082	-0.0574	-4.2934	-2.3147	-0.3752	-0.1187	-1.8314	2.5756	-0.2328	2.7805	0.2881	-1.6394	-2.6349	4.892	-0.1031	6.0153	2.93	1.2815	-1.7809	5.1867	5.4138	-9.9658	-2.114	-0.013	2.7292	-2.6349	-2.6349	-6.5064	0.0718
GBM	Tumor	TCGA-14-0787-01	6.9672	-9.9658	6.6579	1.9034	2.1638	2.2206	-0.5756	-0.1187	-9.9658	-2.2447	-2.9324	-9.9658	-9.9658	-0.0277	0.7146	1.7575	0.9343	-2.2447	-1.2481	-2.2447	-9.9658	-1.2828	-0.1187	-2.5479	-4.2934	5.1111	1.1512	-0.1993	3.0978	2.5238	0.7493	5.4138	1.614	4.6972	1.6558	2.7292	-3.458	3.0092	6.8375	-9.9658	-3.6259	-2.0529	3.2885	-1.8836	-5.0116	-4.2934	1.2815
GBM	Tumor	TCGA-06-0190-01	6.2647	-9.9658	9.531	7.0333	6.6761	4.0532	0.7058	1.7575	-0.1187	-1.2828	0.1388	-4.2934	-9.9658	-0.4521	1.4388	0.2762	4.3449	-9.9658	-2.2447	-1.5951	-9.9658	0.1648	1.5013	-0.9132	-2.0529	5.3999	4.9256	4.864	3.8064	4.421	2.8838	6.7766	1.5115	2.5756	-0.0725	4.2526	4.5994	8.3776	6.9587	-9.9658	-2.3147	-0.9132	3.741	1.2271	-2.7274	-0.5543	2.3479
GBM	Tumor	TCGA-26-5135-01	6.5323	-3.458	7.3073	4.3883	3.2251	2.2237	-0.5756	-0.1504	-9.9658	-9.9658	-9.9658	-3.816	-9.9658	-3.3076	-1.7809	-9.9658	-1.7809	-9.9658	-3.3076	-1.2142	-9.9658	-1.9942	-0.6193	-2.0529	-1.6394	5.5056	0.2881	2.0535	0.537	-1.7322	-2.114	4.2751	0.6699	3.9636	1.0573	3.8002	-4.6082	3.7028	6.1871	-9.9658	-3.3076	-1.3548	3.6184	-3.1714	-9.9658	-5.0116	1.6785
GBM	Tumor	TCGA-76-4931-01	7.0339	-9.9658	5.1073	2.0254	1.0503	3.3787	-2.6349	-0.7834	-9.9658	-9.9658	-1.3183	-9.9658	-9.9658	-1.8836	-1.6394	-2.9324	2.3649	-9.9658	-3.3076	-2.7274	-9.9658	-2.0529	-0.5543	0.9862	-2.3884	5.9461	0.7493	4.4529	3.2018	0.517	-9.9658	6.5486	-0.0277	1.4441	-0.9406	2.5238	-3.816	4.4013	6.1079	-9.9658	-4.035	-2.5479	3.0145	-2.114	-2.0529	-9.9658	0.8805
GBM	Tumor	TCGA-41-3915-01	5.8115	-9.9658	5.9851	4.1094	3.3897	3.3478	-1.3548	-0.2159	-9.9658	-2.4659	2.4198	-9.9658	-5.5735	-9.9658	4.0436	-2.0529	1.7185	-3.816	-9.9658	-1.1172	-1.4305	-4.6082	-1.5522	-0.6643	-1.4305	3.9552	1.614	1.7532	2.3704	1.7912	-0.7588	5.5008	0.2762	1.2934	-2.0529	4.3841	2.3019	5.6011	6.2776	-4.035	-3.6259	-1.1172	3.421	0.2522	-2.0529	-1.8836	1.7185
GBM	Tumor	TCGA-06-0649-01	5.9014	-9.9658	6.7673	5.2687	4.7544	2.8779	1.1641	1.1641	-9.9658	-4.2934	1.7097	-9.9658	-9.9658	-0.0725	0.7058	-3.1714	2.4934	-9.9658	-0.4325	-1.4305	-2.6349	0.3346	0.6517	-0.6193	-2.8262	4.9883	1.9968	3.0876	2.7993	1.3679	-0.4521	4.8187	-0.013	2.4544	-0.6873	5.3158	1.2815	6.9205	6.5703	-9.9658	-2.5479	0.5763	3.3731	1.3623	-1.9379	-1.4699	1.8996
GBM	Tumor	TCGA-12-0618-01	5.9329	-9.9658	3.603	2.4063	2.3222	1.0642	-4.6082	-2.2447	-9.9658	-3.0469	0.24	-9.9658	-9.9658	-2.7274	-1.4699	-3.458	-0.5332	-2.6349	-3.0469	-3.0469	-0.0877	-1.7322	-3.6259	-0.1504	-4.6082	4.3046	2.9747	1.5902	1.5758	-1.9379	-3.816	4.0541	-1.6394	1.9034	-1.685	3.3966	-0.8084	6.8415	5.5466	-9.9658	-9.9658	-3.816	1.736	-2.6349	-2.8262	-5.0116	-0.9132
GBM	Tumor	TCGA-27-2524-01	5.2865	-3.0469	9.6897	4.174	2.9729	3.287	1.6374	2.2299	-9.9658	-1.4305	-0.1665	-4.2934	-9.9658	-2.3147	-0.9686	-1.7322	2.2206	-9.9658	-5.5735	-2.9324	-9.9658	-1.7809	2.1114	-1.8836	-3.1714	5.322	2.0004	5.0816	4.287	4.1103	2.2543	6.0222	-1.8314	3.5803	-0.0574	1.9415	5.9651	6.8779	5.857	-9.9658	-2.9324	-1.6394	2.6114	-2.3147	-2.3147	-9.9658	0.3573
GBM	Tumor	TCGA-28-1753-01	6.7076	-2.5479	6.6689	6.7208	5.7347	3.8054	0.0014	1.5266	-9.9658	-1.2142	3.9289	-2.2447	-9.9658	-1.3921	9.116	-0.0425	-1.2481	-2.2447	0.058	1.0573	-0.5332	0.3796	-0.7346	-0.1187	-1.8314	4.991	2.8562	3.5436	1.595	-0.6643	0.0854	3.6703	2.6255	4.3285	2.6895	5.9026	-2.3147	3.8136	6.9133	-9.9658	-1.2481	0.1124	4.8069	0.547	-9.9658	-1.8836	2.5561
GBM	Tumor	TCGA-12-5295-01	5.3817	-9.9658	5.3913	0.1903	0.9115	3.3032	-9.9658	-1.4305	-9.9658	-9.9658	-0.2159	-9.9658	-9.9658	-1.1488	-0.7834	-1.1811	-1.4699	-2.9324	-2.114	-9.9658	-3.816	-4.2934	-1.3548	-2.4659	-3.3076	3.4477	-0.6193	-1.4699	-2.9324	-1.9379	-5.5735	0.8164	1.1382	6.8674	3.8198	2.7657	-1.5951	4.3702	6.4128	-4.035	-2.2447	-1.1172	1.3283	0.1903	-4.035	-3.0469	0.9716
GBM	Tumor	TCGA-27-2523-01	7.5463	-9.9658	5.5398	3.2572	2.1411	1.5115	-9.9658	-1.0862	-9.9658	-4.6082	-2.5479	-2.3147	-9.9658	-9.9658	-9.9658	-9.9658	-1.4305	-9.9658	-5.0116	-2.3884	-3.816	0.6332	-0.8339	-6.5064	-3.458	5.6651	-2.114	-1.6394	-2.6349	-4.035	-4.2934	2.8622	0.7146	2.3953	1.884	1.2696	-9.9658	3.5947	6.1625	-9.9658	-4.2934	-9.9658	2.3677	-2.6349	-3.6259	-5.0116	0.1648
GBM	Tumor	TCGA-06-2569-01	4.2593	-9.9658	4.7893	3.242	1.4652	0.2642	-9.9658	-0.4921	-1.3921	-9.9658	4.4803	-9.9658	-2.9324	-9.9658	-2.5479	-2.6349	-1.1811	-3.6259	-6.5064	-3.0469	-3.816	-3.3076	0.346	-3.6259	-0.8863	2.5756	-1.9942	-0.4921	-2.4659	-4.2934	-1.685	1.125	-5.5735	0.0718	-2.0529	5.9163	-2.8262	5.176	2.7073	-9.9658	1.8762	2.2237	-0.5332	-4.2934	-9.9658	-5.5735	-2.9324
GBM	Tumor	TCGA-27-1830-01	5.467	-9.9658	8.3068	7.2168	6.4326	3.6691	-0.2498	1.3109	-4.6082	-3.816	1.8363	-9.9658	-3.816	-9.9658	-0.013	-2.3884	0.3685	-9.9658	-4.2934	-2.1779	-9.9658	-0.6873	0.8164	-1.3183	-3.6259	4.9846	0.7407	4.3986	2.3536	0.3231	-2.7274	5.0308	0.3907	2.578	-0.0877	4.3807	4.2995	6.8902	6.6308	-5.0116	-4.035	-2.5479	3.5111	-0.1345	-3.3076	-2.6349	1.7786
GBM	Tumor	TCGA-06-2559-01	7.0592	-1.1811	6.5236	2.7763	2.128	1.5758	-1.1811	0.1903	-9.9658	-3.1714	-2.2447	-9.9658	-9.9658	-1.0262	-2.3147	-2.7274	0.0718	-9.9658	-2.6349	-3.6259	-9.9658	-1.9379	-0.9132	-1.7809	-0.1031	4.5657	0.7407	1.8604	1.7229	-1.1488	-2.5479	4.5516	0.3573	3.483	0.0014	3.5584	-1.7809	5.0077	5.5454	-9.9658	-2.6349	-9.9658	3.0637	-0.1504	-2.4659	-5.0116	0.7999
GBM	Tumor	TCGA-27-2526-01	5.8294	-0.7834	6.0038	2.6624	3.1179	4.686	-9.9658	-1.3183	-9.9658	-9.9658	-2.0529	-9.9658	-9.9658	2.3394	-2.9324	-0.0877	-3.3076	-9.9658	-0.394	0.03	-9.9658	-4.6082	-0.2845	-2.4659	-5.5735	4.7555	-2.2447	-0.2845	-3.816	-5.0116	-9.9658	-0.8084	3.3321	5.4611	1.7786	-0.6416	2.676	4.6462	5.8148	-4.6082	-2.8262	-3.0469	1.4228	-0.7834	-5.5735	-3.816	0.1124
GBM	Tumor	TCGA-06-5856-01	6.456	-1.685	6.2327	3.1908	2.9281	1.8201	0.24	1.0293	-9.9658	-2.3884	0.537	-9.9658	-9.9658	-1.5522	0.1124	-9.9658	1.4174	-9.9658	-3.0469	-2.0529	-3.6259	-1.4305	0.346	0.2277	-2.8262	5.1835	0.5666	1.8879	0.2762	-1.7322	-2.3884	4.9663	-0.6193	3.6136	0.2154	3.3032	-2.9324	6.7505	5.5635	-9.9658	-2.8262	-2.6349	3.5971	-1.0862	-3.816	-4.6082	1.787
GBM	Tumor	TCGA-26-1442-01	5.5491	-4.035	5.0777	0.8164	0.3573	0.2762	-4.2934	-3.0469	-9.9658	-9.9658	0.8883	-9.9658	-9.9658	-2.2447	-1.3548	1.6964	-0.7834	-3.6259	-2.6349	-3.0469	-9.9658	-3.0469	-2.7274	-9.9658	-2.3884	7.6246	-3.0469	1.4011	0.2154	-2.3147	-9.9658	-1.0559	-1.0862	-0.6193	-1.9942	4.0348	-9.9658	3.7709	4.5491	-5.0116	-3.816	-9.9658	2.4465	-1.8836	-3.6259	-4.2934	-0.5973
GBM	Tumor	TCGA-06-5418-01	5.991	-9.9658	7.8435	4.2312	2.8137	1.196	-0.2498	0.099	-9.9658	-1.5951	-1.3548	-9.9658	-4.2934	-2.7274	0.4233	-9.9658	3.5959	-9.9658	-2.4659	-1.7809	-9.9658	-2.1779	-0.6873	-0.7108	-2.6349	4.1788	1.412	3.2158	4.433	0.044	-1.1172	5.84	-4.035	2.9432	0.4552	2.3592	0.8164	6.8884	6.2476	-4.2934	-4.2934	-1.8314	3.1095	-0.5756	-3.458	-3.6259	1.0983
GBM	Tumor	TCGA-26-5139-01	7.0637	-3.458	8.2843	1.6466	1.1577	3.0825	-1.4699	-0.6416	-9.9658	-9.9658	-0.3752	-9.9658	-9.9658	-1.685	-1.7809	-1.3921	3.9384	-4.035	-1.5105	-3.458	-2.3884	0.517	-0.5973	-1.2481	-1.9379	6.1418	3.0181	4.4855	4.701	0.8164	0.9419	7.4227	0.0854	4.6171	3.4609	2.5924	-2.3884	5.9129	6.3422	-9.9658	-2.2447	-1.5105	3.5923	-1.2828	-4.6082	-3.6259	1.9149
GBM	Tumor	TCGA-06-5417-01	5.8538	-9.9658	2.2019	1.7009	1.5612	-0.9406	-2.2447	-3.3076	-9.9658	-9.9658	0.4447	-9.9658	-9.9658	-9.9658	-0.3022	-9.9658	-1.5105	-9.9658	-2.3147	-0.1031	-1.8836	-0.7588	-1.685	-9.9658	-9.9658	5.4128	-0.1993	-9.9658	-1.6394	-2.3884	-3.816	1.0711	-2.1779	0.1388	-2.114	2.1147	-1.2142	0.9191	3.9617	-9.9658	-9.9658	-9.9658	1.3846	-9.9658	-9.9658	-4.6082	-1.2828
GBM	Tumor	TCGA-26-5134-01	2.9013	-9.9658	3.7518	1.1382	0.537	-0.5332	-3.816	-3.0469	-9.9658	-9.9658	-2.5479	-9.9658	-9.9658	-9.9658	-2.6349	-9.9658	-1.8314	-3.816	-9.9658	-9.9658	-9.9658	-2.114	-9.9658	-2.114	-5.5735	1.9822	-4.2934	-0.1345	-3.0469	-5.0116	-9.9658	-0.0725	0.3907	1.3511	-0.9686	0.7321	-4.6082	2.4279	3.0376	-9.9658	-5.5735	-4.035	0.2277	-5.0116	-5.5735	-6.5064	-1.3183
GBM	Tumor	TCGA-06-5413-01	6.25	-9.9658	7.3506	3.5149	3.2737	3.4622	0.8568	2.1114	-3.816	0.8082	4.208	-9.9658	-4.035	-2.114	8.0214	0.2642	0.8568	-3.458	-2.3147	2.3536	-0.4719	-1.7809	-0.1345	-0.0877	-2.5479	5.104	2.8034	2.7594	2.6232	3.1228	1.5806	5.684	0.9493	4.6071	1.1117	5.2877	1.7828	3.4088	6.5276	-9.9658	-3.3076	-2.7274	3.3869	0.6969	-4.6082	-1.4305	0.8726
GBM	Tumor	TCGA-76-4929-01	6.1559	-9.9658	5.9167	3.833	3.1507	3.8401	-1.7322	0.6332	-9.9658	-2.1779	-0.0574	-9.9658	-9.9658	-9.9658	4.1946	-2.7274	-0.8084	-3.458	-3.6259	-9.9658	-9.9658	-4.2934	-2.2447	-0.9971	-3.0469	5.0781	-0.1031	1.1316	-0.2671	-1.685	-1.7809	2.6895	-2.0529	3.3717	-0.7588	4.1474	-3.3076	4.3104	6.455	-3.6259	-3.3076	-3.3076	2.9655	-4.6082	-3.816	-9.9658	0.9038
GBM	Tumor	TCGA-06-0646-01	6.73	-2.6349	9.0391	7.4206	7.009	2.3106	0.0718	1.2394	-9.9658	-9.9658	-9.9658	-9.9658	-9.9658	-3.458	-1.9379	-1.9379	-1.7322	-9.9658	-4.035	-2.7274	-9.9658	-1.2828	-1.8314	-1.3183	2.0638	5.2392	0.8647	3.2435	2.2482	3.2587	0.2277	6.205	0.5763	4.4861	-0.4921	3.5124	-2.9324	4.7861	6.5925	-9.9658	-2.3884	-2.4659	4.1441	-0.8863	-3.3076	-5.5735	2.4386
GBM	Tumor	TCGA-12-3650-01	6.4118	-2.114	3.8259	2.7161	2.5112	2.0638	-9.9658	-4.6082	-9.9658	-9.9658	-0.7588	-9.9658	-9.9658	-0.9686	-1.8836	-2.2447	-3.3076	-9.9658	-2.2447	-2.3147	-9.9658	0.4125	-0.0877	0.1648	-2.9324	4.5808	0.7999	-0.1031	-1.8314	-3.0469	-9.9658	2.971	0.5763	1.8282	0.03	1.0915	-1.3921	5.109	5.957	-9.9658	-9.9658	-3.0469	1.0222	-2.2447	-9.9658	-2.7274	-0.5543
GBM	Tumor	TCGA-19-2620-01	6.4992	-9.9658	5.3747	5.5479	4.6899	1.6281	-2.114	-1.6394	-9.9658	-9.9658	1.1117	-9.9658	-9.9658	-1.9379	0.517	-1.8314	1.6327	-9.9658	-2.2447	-2.0529	-9.9658	1.105	-0.0574	-9.9658	-1.685	6.1928	2.8897	2.296	2.5313	2.0535	-2.9324	4.7804	-3.0469	1.0711	-0.2845	2.2237	-4.2934	6.5292	6.2269	-9.9658	-9.9658	-9.9658	1.9452	-3.816	-9.9658	-5.5735	-0.2671
GBM	Tumor	TCGA-28-5213-01	5.0099	-9.9658	9.3013	4.8495	4.0841	5.2273	1.2636	2.9469	-9.9658	-0.9971	2.6556	-3.458	-9.9658	-2.6349	2.5388	-0.0425	5.4175	-9.9658	-9.9658	0.1519	-2.7274	-2.0529	1.3956	-1.1172	-1.5951	4.4758	4.4745	5.2079	5.0905	4.1804	3.4517	9.0643	0.0014	3.9251	0.6425	5.2563	2.5036	6.0743	6.4035	-9.9658	-3.1714	0.1519	4.2533	1.4756	-3.0469	-1.1172	2.004
GBM	Tumor	TCGA-06-0138-01	6.047	-9.9658	8.4134	7.4378	6.5767	2.5707	-0.6643	1.0711	-9.9658	-1.6394	1.0079	-9.9658	-9.9658	-1.0262	0.1124	-1.4305	2.9729	-9.9658	-2.0529	-0.8084	-2.7274	-0.0425	-0.5125	-2.2447	-1.2828	4.1433	2.1988	2.2931	2.3704	-0.1504	0.0014	6.9661	0.7748	4.359	1.5758	2.9875	-1.2481	3.2236	5.9081	-4.2934	-2.9324	-3.6259	3.0978	0.3573	-5.0116	-3.3076	0.537
GBM	Tumor	TCGA-06-5415-01	6.8948	-9.9658	6.1198	3.9589	3.3717	3.3828	-5.0116	-0.2498	-9.9658	-4.6082	0.0718	-9.9658	-9.9658	-2.3147	-2.0529	0.8246	-1.685	-2.6349	-2.7274	-4.6082	-9.9658	0.0014	-1.4699	-0.2159	-1.2142	4.8279	-0.1993	2.1114	0.0158	-0.1828	-2.2447	0.4967	0.7493	3.794	1.736	3.2496	-4.6082	6.4331	5.6326	-9.9658	-1.1172	-0.7108	1.5709	-0.4131	-9.9658	-2.7274	0.2642
GBM	Tumor	TCGA-06-0139-01	2.8641	-9.9658	9.3303	6.2961	5.6739	3.9783	5.6767	4.1692	-9.9658	2.1957	3.1491	-9.9658	-9.9658	-1.0559	9.8513	0.6699	6.5234	-9.9658	-3.3076	3.7909	-2.1779	-2.6349	1.0293	-2.3147	-1.2828	2.6325	6.3082	4.7263	5.2928	7.0282	5.9621	8.0014	4.6882	5.6671	2.7951	7.1814	6.3201	6.7525	7.4205	-9.9658	-0.8339	1.1706	5.4456	1.3735	-0.6873	-0.394	2.9525
GBM	Tumor	TCGA-02-0047-01	6.5333	-9.9658	6.6848	4.3869	2.8641	1.7828	-9.9658	-1.685	-9.9658	-3.6259	0.0014	-9.9658	-9.9658	-1.5951	-1.685	-1.9379	-0.1828	-4.035	-1.685	-9.9658	-9.9658	-1.0262	-9.9658	-2.9324	0.0854	6.3	-0.6416	1.8242	-1.5105	-3.816	-9.9658	4.5976	0.2522	3.1701	-0.7588	4.8704	-0.9406	3.7171	6.316	-3.6259	-4.6082	-1.2481	3.186	-0.7108	-2.5479	-3.816	1.6558
GBM	Tumor	TCGA-14-0789-01	6.7843	-9.9658	8.428	3.0376	2.2082	2.8341	1.8282	2.4883	-9.9658	1.0363	-0.9686	-9.9658	-9.9658	-0.6873	1.0151	-9.9658	5.0845	-9.9658	-1.1811	-0.0425	-9.9658	-1.0559	0.5069	-1.8314	-2.2447	5.3484	2.2931	4.8161	5.5598	4.0019	1.6466	8.7311	0.605	1.8957	-1.3548	1.595	4.2818	8.2531	6.9326	-9.9658	-2.5479	-9.9658	4.8515	1.2576	-3.458	-1.7809	2.8522
GBM	Tumor	TCGA-12-0616-01	4.5565	-9.9658	5.48	0.8805	1.9226	3.6219	-3.6259	-1.4305	-9.9658	-2.6349	0.7832	-9.9658	-9.9658	1.2696	-2.8262	-0.3566	-0.4921	-9.9658	-1.6394	-1.4305	-2.3884	-1.8314	-0.5756	-0.3201	-5.0116	4.1515	-1.2142	-0.2328	-1.2481	-0.0425	-2.6349	1.3846	2.4008	3.992	1.9859	1.8643	-0.6873	4.0445	5.0691	-9.9658	-1.3183	-0.9132	2.0395	-0.4131	-9.9658	-2.8262	0.7233
GBM	Tumor	TCGA-32-1982-01	6.0779	-9.9658	5.9743	7.0782	6.0326	4.1547	-2.5479	0.6145	-9.9658	-9.9658	3.0619	-9.9658	-2.5479	0.688	-3.6259	-1.5105	-2.8262	-9.9658	-1.9379	-9.9658	-9.9658	-2.1779	0.2881	-0.5756	-2.2447	4.773	0.1903	3.2127	-1.7809	-0.8339	-4.035	2.7594	2.0707	3.9213	2.3508	3.945	-0.2328	4.8405	6.0424	-9.9658	-1.7809	0.6332	3.0568	-0.7834	-2.5479	-0.6643	0.7664
GBM	Tumor	TCGA-28-5220-01	5.2698	-9.9658	6.7891	3.136	1.8722	2.1476	-9.9658	-1.1172	-9.9658	-3.3076	-2.0529	-9.9658	-9.9658	-1.2142	-0.8599	2.3677	-2.9324	-1.0262	-2.7274	-9.9658	-9.9658	-0.8084	-1.8836	-1.5105	-5.0116	4.7613	-0.9686	0.8883	-1.7322	-5.0116	-4.6082	-0.7588	1.4911	5.037	1.9111	3.4411	0.6332	-0.4325	5.9667	-1.7809	-4.035	-0.8084	2.9413	0.9038	-3.816	-6.5064	0.6699
GBM	Tumor	TCGA-14-0817-01	5.0743	-2.6349	7.1634	6.8836	5.7674	3.3278	-2.8262	1.5115	-9.9658	-3.816	0.8164	-5.0116	-9.9658	-1.7322	-4.035	-0.1828	-0.4719	-3.1714	-2.9324	-0.8599	-9.9658	-2.0529	0.9642	-1.5522	-2.6349	3.7919	-0.3752	2.376	-0.9406	-1.9942	-2.3884	4.1449	0.9642	6.2211	3.2034	3.3521	-2.1779	5.5088	5.9848	-9.9658	-0.9132	0.3573	3.5669	-1.2481	-3.3076	-2.8262	0.8246
GBM	Tumor	TCGA-12-1597-01	5.1724	-9.9658	3.7061	4.926	3.9337	0.5666	-9.9658	-2.8262	-9.9658	-9.9658	-0.8863	-3.816	-9.9658	-3.816	-4.2934	-3.3076	-2.3147	-9.9658	-4.6082	-9.9658	-9.9658	-1.5522	-2.7274	-3.1714	-2.5479	3.8915	-1.2481	-0.1031	-3.3076	-1.7809	-5.5735	2.4252	-1.5522	1.4756	-2.9324	3.2174	-0.2671	2.1411	5.2445	-9.9658	-4.6082	-3.816	1.5854	-4.035	-3.1714	-9.9658	-1.2481
GBM	Tumor	TCGA-06-2570-01	5.5565	-9.9658	5.7576	3.0688	2.6647	1.2576	-0.9132	-0.8599	-9.9658	-4.035	-0.7108	-4.2934	-9.9658	-2.6349	-4.035	1.0222	-0.0725	-2.8262	-3.816	-2.3147	-9.9658	0.4657	-1.2142	-2.6349	-2.6349	4.8064	0.6699	1.9377	1.4494	-1.5951	-3.0469	6.1745	0.5271	3.5073	0.5568	3.668	-2.4659	2.1247	6.1675	-9.9658	-3.6259	-2.6349	3.7171	-1.5522	-3.0469	-4.6082	1.8879
GBM	Tumor	TCGA-06-0211-01	6.96389	-4.79582	6.91025	3.28483	1.75103	2.74225	0.299786	0.13879	-5.9658	1.06419	-1.28281	-9.9658	-9.9658	1.63277	0.31154	-1.55213	4.91559	-9.9658	-0.481999	-2.72734	-1.41122	-0.20756	-0.31115	-1.35476	-1.99424	5.4499	1.1865	3.04897	3.10786	3.31412	-2.21091	7.69022	0.522076	3.18839	1.84837	2.48567	0.215367	4.44401	6.24359	-9.9658	-4.60826	-2.17785	3.36751	0.051041	-2.50632	-2.63488	1.42008
GBM	Tumor	TCGA-02-2483-01	6.0516	-9.9658	4.2616	6.8358	5.9739	2.4649	-1.7809	-0.7588	-9.9658	-9.9658	2.3536	-9.9658	-9.9658	-3.0469	-0.8599	-3.1714	2.2113	-2.2447	-2.7274	-4.2934	-2.1779	-1.8836	-0.6416	-5.5735	-3.0469	4.3155	-0.8084	1.3167	-0.4131	-1.8314	-3.458	4.7533	0.7233	2.1734	-0.5543	3.9883	-3.816	1.8404	6.2136	-3.6259	-4.6082	-4.035	3.0234	-2.6349	-5.5735	-4.035	0.044
GBM	Tumor	TCGA-06-0156-01	5.832	-9.9658	8.50309	4.2446	3.04196	5.10355	1.95829	2.12963	-2.14557	4.41451	0.0157744	-9.9658	-9.9658	0.434036	5.3646	1.48077	5.44512	-0.783409	-2.14557	1.74026	-2.27927	-0.783368	-0.042435	-0.630381	-2.35107	4.74205	5.09405	5.48336	4.98372	5.56397	0.749322	10.491	1.45731	4.26124	0.844791	4.09978	6.00195	2.93471	6.27697	-9.9658	-2.46596	-0.771038	3.26317	1.58062	-3.71782	-0.675754	1.35673
GBM	Tumor	TCGA-27-1837-01	7.0374	-9.9658	6.4458	1.7009	1.1382	1.5266	-9.9658	-0.1665	-9.9658	-9.9658	-3.1714	-9.9658	-9.9658	-0.3752	-2.8262	-9.9658	-1.2142	-2.5479	-1.8836	-9.9658	-9.9658	-1.6394	0.8883	-2.0529	-3.0469	6.1989	-1.6394	1.7097	-0.8863	-2.1779	-9.9658	-0.5543	3.5621	4.7496	5.0018	2.7401	-9.9658	4.6312	6.3827	-9.9658	-4.035	-9.9658	3.3206	-2.9324	-3.816	-5.0116	1.2756
GBM	Tumor	TCGA-28-5204-01	7.2685	-9.9658	5.6407	1.7053	1.9968	2.8096	-9.9658	1.1706	-9.9658	-9.9658	-1.3183	-9.9658	-9.9658	-1.3548	-2.3147	-0.9686	-2.0529	-3.458	-1.3921	-9.9658	-9.9658	-9.9658	0.0718	0.3685	-5.0116	4.5826	-0.6416	1.334	-1.2142	-2.9324	-5.5735	0.4447	1.5612	7.0291	3.5312	2.6114	-3.1714	2.9128	7.1165	-2.9324	-3.0469	-1.3921	3.2959	-0.8084	-3.1714	-2.8262	1.3679
GBM	Tumor	TCGA-32-5222-01	5.8844	-9.9658	5.4091	5.2828	4.7517	1.7141	-4.6082	-2.2447	-9.9658	-9.9658	-1.3921	-9.9658	-9.9658	-2.9324	-2.114	-1.0559	1.3051	-9.9658	-1.9942	-1.1488	-9.9658	-3.3076	-0.1504	-2.5479	0.4016	3.6428	2.0465	1.4281	0.1519	-1.2142	-3.1714	4.8146	1.614	6.2565	4.9369	1.3225	-2.3884	2.8462	6.4896	-4.6082	-5.5735	-2.4659	2.9205	-1.4305	-4.2934	-5.5735	0.9343
GBM	Tumor	TCGA-28-5209-01	7.2581	-9.9658	5.5717	1.0847	0.517	0.7999	-2.6349	-0.4521	-9.9658	-9.9658	-9.9658	-3.3076	-9.9658	-9.9658	-1.9942	-3.816	-0.4921	-9.9658	-4.2934	-2.7274	-9.9658	-0.5332	0.8647	-1.3183	-3.6259	5.7178	-0.0877	-1.2142	3.3591	-2.1779	-3.458	3.5645	0.2029	5.436	3.867	0.8961	-3.458	3.9041	6.0101	-9.9658	-3.458	-2.5479	2.4171	-2.3147	-3.3076	-9.9658	0.1388
GBM	Tumor	TCGA-27-2519-01	6.0542	-9.9658	8.8872	3.2707	3.551	3.1491	1.9895	1.2576	-5.0116	2.3106	-1.5951	-1.5951	-9.9658	-1.9379	1.1382	-3.0469	1.5115	-3.458	-3.3076	-1.5951	-3.6259	-1.7809	-2.4659	-0.3022	-5.5735	4.8915	-0.0574	4.5565	4.6456	4.1883	0.1124	6.4904	1.3846	4.5485	0.8961	3.9534	-1.3548	6.302	6.3027	-9.9658	-2.3884	-1.0862	3.8167	-0.2159	-3.458	-3.3076	2.828
GBM	Tumor	TCGA-14-0790-01	6.9466	-9.9658	4.284	1.5064	0.547	2.2051	-9.9658	-2.5479	-9.9658	-9.9658	-0.3201	-9.9658	-9.9658	-0.7108	-9.9658	-1.8836	-2.4659	-9.9658	-4.2934	-9.9658	-9.9658	0.0014	-0.9406	-0.4921	-3.0469	5.2442	0.7664	0.0014	0.4865	1.0573	-4.035	0.8568	3.3506	3.8228	3.4984	1.196	0.547	3.483	5.8146	-9.9658	-3.458	-2.3884	1.692	-2.3147	-3.458	-5.0116	-1.4699
GBM	Tumor	TCGA-12-0821-01	6.5677	-3.816	7.8276	2.1574	2.0254	1.7912	-3.1714	-0.1665	-9.9658	-9.9658	1.2455	-3.6259	-9.9658	-2.7274	-1.0559	-2.1779	-0.1345	-9.9658	-3.458	-2.8262	-9.9658	-0.9971	-0.4719	-0.5756	2.9032	4.5299	0.1388	1.3623	0.5666	-1.7809	-2.5479	2.9338	0.099	1.6374	0.7493	3.1195	0.537	2.2753	5.4568	-4.2934	-4.2934	-3.816	2.1378	-1.1811	-5.0116	-9.9658	-0.3022
GBM	Tumor	TCGA-19-2619-01	7.5421	-9.9658	7.1557	4.3442	3.3979	2.1114	-3.458	-2.8262	-9.9658	-2.4659	-0.1504	-9.9658	-9.9658	-1.0559	-2.5479	-9.9658	1.6466	-9.9658	-2.2447	-3.6259	-3.816	-3.1714	-1.2142	-1.2828	-3.3076	6.4484	0.8883	3.421	3.5124	2.9205	-3.6259	4.5466	-1.5951	3.7105	-1.2481	0.5069	-5.0116	7.5309	6.1018	-9.9658	-9.9658	-3.6259	1.8444	-2.3884	-4.6082	-4.035	-0.7108
GBM	Tumor	TCGA-27-1835-01	7.0821	-9.9658	3.1523	1.0503	0.7999	2.3649	-9.9658	-2.5479	-9.9658	-9.9658	-2.1779	-9.9658	-9.9658	-2.3147	-9.9658	-2.1779	-2.7274	-9.9658	-3.6259	-9.9658	-9.9658	-1.1488	-1.2481	0.3685	-5.0116	4.4203	-0.5332	0.2762	-0.7588	-9.9658	-9.9658	-1.4305	0.5859	5.0777	1.7229	0.9343	-2.1779	7.6039	4.6035	-9.9658	-5.0116	-2.3884	0.605	-3.3076	-4.6082	-4.2934	-1.0862
GBM	Tumor	TCGA-12-0619-01	6.1552	-9.9658	4.2181	4.3951	3.9137	2.872	-9.9658	0.1124	-9.9658	-2.5479	0.8647	-5.0116	-9.9658	0.3573	-0.8599	-1.3548	1.4962	-4.6082	-1.4699	-4.035	-0.5332	-0.8084	1.2147	-1.8314	-2.2447	3.7127	1.4228	2.7972	1.5514	0.2277	-0.394	3.4344	1.0151	3.6657	1.8363	3.245	-0.6416	5.6921	6.6408	-9.9658	-3.0469	-0.7834	3.5875	-0.7108	-4.6082	-1.2481	2.236
GBM	Tumor	TCGA-06-0168-01	5.783	-9.9658	9.098	4.1708	3.2189	3.0181	2.8877	3.4264	-9.9658	1.3956	0.7832	-9.9658	-9.9658	0.9935	0.517	-0.4325	2.1345	-9.9658	-0.7108	-9.9658	-1.685	-9.9658	-1.5105	-1.2481	-2.3147	4.8895	4.1531	3.838	4.3527	3.2112	0.2029	4.9132	1.0847	4.8485	2.3843	3.6905	2.5213	6.2937	6.2717	-9.9658	-2.0529	-0.1504	3.7688	0.4865	-3.0469	-2.9324	1.5709
GBM	Tumor	TCGA-27-2528-01	6.9597	-9.9658	5.3879	4.734	3.6042	1.4441	-9.9658	0.8408	-9.9658	-3.458	3.2018	-3.458	-9.9658	-2.6349	-3.1714	-3.1714	-2.5479	-4.6082	-3.3076	-2.2447	-9.9658	-1.4699	-0.2671	-1.5105	-4.2934	5.405	2.2931	0.5568	-1.1488	-2.6349	0.8327	2.5188	-0.013	1.736	-0.8599	4.9787	-2.6349	6.26	6.5056	-4.2934	-5.5735	-2.7274	1.6512	-2.114	-9.9658	-4.6082	-1.0559
GBM	Tumor	TCGA-28-5215-01	6.1999	-3.816	6.8417	7.0222	6.1789	3.1162	-2.4659	0.4657	-1.1172	-2.114	-1.3921	-9.9658	-9.9658	-9.9658	-0.9406	-0.2159	1.0079	-4.2934	-3.458	-9.9658	-3.6259	-2.5479	0.4016	-0.3022	-0.3201	5.4006	1.5514	2.5163	0.8883	0.5069	0.7832	3.3321	1.0779	3.2944	-0.1665	4.4297	2.2513	5.5345	6.4827	-9.9658	-5.0116	-2.0529	3.6428	-0.4719	-3.458	-2.7274	2.1378
GBM	Tumor	TCGA-28-5218-01	5.9832	-9.9658	8.2006	4.9865	4.208	6.1266	0.9268	1.7403	3.6691	-1.2142	5.1863	-9.9658	-2.8262	-9.9658	4.5448	-1.2142	0.7493	-3.1714	-1.6394	1.1382	-1.8836	-2.9324	1.3511	-2.114	-2.5479	5.479	2.1925	1.2023	1.0573	-0.8084	3.027	3.1955	2.2268	8.2677	2.5756	6.2136	6.4288	2.4727	5.1408	-9.9658	-0.9686	0.1124	4.3583	3.1908	-2.8262	0.3346	3.1426
GBM	Tumor	TCGA-14-1825-01	4.9714	-9.9658	4.5305	2.2573	2.4008	1.0573	-9.9658	-3.3076	-9.9658	-9.9658	-0.3566	-1.4305	-9.9658	-1.7809	-1.1488	-0.1187	-0.9132	-9.9658	-3.6259	-9.9658	-9.9658	-0.7588	-9.9658	-0.1031	-2.1779	3.6793	-0.7108	-0.2159	-2.0529	-2.3884	-2.7274	2.4306	-1.1811	1.4281	-2.0529	2.4386	0.2642	3.0842	5.0964	-9.9658	-3.458	-9.9658	2.2206	-9.9658	-9.9658	-3.0469	-0.7588
GBM	Tumor	TCGA-06-0129-01	6.1819	-9.9658	4.3342	6.2155	5.6605	1.8524	-9.9658	-0.9132	-4.6082	-9.9658	-0.5756	-9.9658	-9.9658	-0.9971	-1.7809	0.1519	-0.8863	-9.9658	-1.3921	-2.8262	-9.9658	-1.5951	-3.458	-9.9658	-4.2934	4.1804	-1.0559	1.6512	-1.5951	-1.5105	-9.9658	0.7916	0.5666	4.6479	1.3225	3.6983	-1.9942	1.0711	6.6229	-9.9658	-4.2934	-2.0529	4.9796	-1.9379	-4.2934	-3.458	2.2723
GBM	Tumor	TCGA-06-5859-01	6.4935	-9.9658	7.4063	6.0627	5.0027	3.3675	-9.9658	-0.2498	-9.9658	-9.9658	-0.4921	-3.1714	-9.9658	0.099	-4.035	1.412	-1.9942	-3.458	-1.7809	-9.9658	-2.7274	-4.6082	0.8805	-1.9942	-4.2934	3.8075	-0.3022	1.412	-1.2481	-3.458	-5.5735	0.7916	1.2023	4.4562	0.3907	2.9911	-1.8836	4.2639	6.7418	-9.9658	-2.4659	-9.9658	3.38	-0.1993	-3.0469	-2.1779	1.9931
GBM	Tumor	TCGA-28-1747-01	6.6288	-9.9658	6.5078	4.322	4.5361	3.5827	-9.9658	-1.8836	-9.9658	-4.2934	-3.1714	-9.9658	-9.9658	-1.9379	-9.9658	1.9786	-0.8084	-2.8262	-0.9971	-0.5756	-9.9658	-3.1714	-3.458	-0.1665	-2.0529	4.4829	-0.9132	3.7971	0.4552	-0.7588	-4.6082	-1.685	2.2723	6.4216	2.3592	1.8918	-2.3884	4.0304	7.2537	-9.9658	-2.1779	-0.9971	4.4156	-1.1811	-5.0116	-4.035	2.3251
GBM	Tumor	TCGA-28-2499-01	6.0877	-9.9658	6.3641	2.3222	1.5709	2.3135	-9.9658	-0.3383	-9.9658	-9.9658	-1.3921	-9.9658	-9.9658	-3.6259	-4.2934	-9.9658	-0.7588	-9.9658	-2.8262	-2.9324	-9.9658	-3.816	-2.3884	-1.3548	-6.5064	4.5392	0.0854	0.4657	-1.2481	-6.5064	-3.816	1.7617	-0.1504	4.2601	1.2636	2.0638	-2.6349	7.8086	6.2778	-3.3076	-3.458	-2.5479	2.9984	-3.0469	-3.6259	-4.2934	-0.1665
GBM	Tumor	TCGA-32-1980-01	5.4787	-1.4699	7.1672	6.7434	6.0728	3.402	-0.2845	1.5064	-9.9658	-1.9379	-1.0262	-9.9658	-9.9658	-3.6259	0.0158	1.5709	1.0983	-4.6082	-2.8262	-2.8262	-9.9658	-3.0469	-0.3566	-1.3548	0.7493	5.4582	1.8078	3.2435	1.196	0.9191	0.6425	5.6343	2.376	4.314	1.8918	4.5559	-2.0529	7.5399	6.5248	-4.2934	-1.6394	-0.3022	4.7507	0.3796	-3.0469	-3.458	2.676
GBM	Tumor	TCGA-06-2564-01	7.371	-9.9658	7.3726	3.0481	2.4544	2.3308	-2.3884	-2.8262	-9.9658	-9.9658	-0.7834	-9.9658	-9.9658	-2.0529	-1.7809	-3.0469	0.4865	-9.9658	-2.6349	-2.3147	-9.9658	-2.2447	-0.3752	-0.4921	-2.114	5.0215	1.196	1.3623	0.4967	-1.9379	-3.6259	2.876	-1.8836	2.6348	-0.1345	1.3454	-2.6349	7.1425	6.7362	-9.9658	-3.3076	-3.6259	3.716	-0.1993	-2.6349	-3.458	1.4859
GBM	Tumor	TCGA-06-5408-01	7.1477	-9.9658	7.6643	1.7053	1.4652	1.8444	-0.7108	0.6332	-9.9658	-2.8262	0.9343	-9.9658	-4.035	-9.9658	-0.3752	-1.9942	2.5536	-9.9658	-4.6082	-2.2447	-9.9658	-3.0469	-1.4699	0.6239	-3.3076	5.3653	1.595	4.1923	2.5163	0.7407	-0.2159	4.6882	-0.9406	4.7767	1.0433	5.0126	3.7794	7.8773	6.53	-9.9658	-2.7274	-3.1714	3.1733	-1.3548	-4.035	-3.816	1.3679
GBM	Tumor	TCGA-27-1832-01	6.4104	-4.035	8.9484	3.6463	3.5299	3.9947	-1.3921	-0.6193	-9.9658	-4.2934	2.0776	-3.816	-9.9658	-2.3884	-9.9658	1.6327	3.5312	-2.8262	-2.3147	-3.3076	-9.9658	0.2154	1.8363	-0.1504	-3.6259	3.8769	4.9279	4.5318	3.6771	1.884	3.4129	6.1258	1.3511	3.1409	-0.1031	4.5632	-0.3566	8.6859	6.5718	-4.6082	-1.3183	-0.1828	3.6277	2.362	-5.0116	-2.7274	2.2603
GBM	Tumor	TCGA-14-1829-01	4.936	-4.035	7.005	4.917	3.6136	1.7617	-1.8836	0.7999	-5.0116	-2.8262	1.4547	-9.9658	-9.9658	0.044	1.3901	-3.6259	1.1447	-9.9658	-2.9324	-3.1714	-9.9658	-0.013	0.044	-1.5522	-2.8262	2.7594	-0.4325	1.8282	1.1897	-1.0262	-1.5951	5.3129	-0.6873	3.7773	0.8164	3.5199	0.3115	4.8876	4.951	-9.9658	-3.1714	-1.0262	2.3592	1.0915	-3.3076	-3.1714	-0.1665
GBM	Tumor	TCGA-32-2615-01	6.7057	-4.035	8.1394	5.1231	4.4628	3.0927	0.8647	1.7786	-9.9658	-1.2828	0.679	-9.9658	-9.9658	-0.8863	-0.013	-0.8599	2.6278	-9.9658	-1.7322	-2.2447	-9.9658	-1.3183	-0.8084	0.3346	-1.1172	6.9767	4.4608	4.6999	6.1067	2.1957	3.66	7.074	1.595	5.1173	1.1706	4.0985	-1.4699	4.3986	6.2527	-9.9658	-2.0529	-1.9379	3.5706	-0.3201	-2.7274	-1.7809	1.8119
GBM	Tumor	TCGA-06-0158-01	7.3916	-9.9658	7.1102	4.63	4.0313	2.3981	-9.9658	1.1184	-9.9658	-1.8314	-1.6394	-9.9658	-9.9658	-1.9942	-2.114	1.105	-0.3752	-2.3884	-2.5479	-1.8314	-9.9658	-1.7809	-1.7322	0.24	-1.7809	6.2948	-0.2671	1.9638	1.3846	0.9568	-9.9658	3.8075	0.3573	3.4331	0.5568	3.3478	-2.7274	3.5212	7.0685	-9.9658	-1.1488	-3.6259	3.7215	-0.9406	-2.2447	-3.1714	2.296
GBM	Tumor	TCGA-28-5216-01	5.5958	-3.3076	7.0371	4.981	3.6849	1.8242	-1.9942	0.3796	-9.9658	-3.0469	0.434	-9.9658	-9.9658	-1.6394	-1.7809	0.5568	1.8242	-9.9658	-5.0116	-2.5479	-9.9658	-1.8314	1.0983	0.9115	-1.5951	5.5632	3.5523	1.2815	0.547	-0.8599	2.0912	5.2476	-0.5125	2.2872	-0.5543	3.5237	2.667	3.7378	5.7477	-9.9658	-3.816	-0.4921	3.4061	-1.8836	-2.7274	-4.6082	1.3454
GBM	Tumor	TCGA-41-2572-01	6.1127	-9.9658	6.474	1.8282	1.4494	2.5828	-4.035	1.1382	-9.9658	-4.2934	-0.4131	-9.9658	-9.9658	-0.4131	-1.5105	-2.3147	0.4967	-9.9658	-2.9324	-3.6259	-9.9658	-2.1779	0.517	-2.5479	-3.6259	4.839	1.1641	2.0183	2.0325	1.3679	-9.9658	2.5996	0.2154	6.5823	3.0038	2.6579	-3.458	4.6479	5.9263	-4.035	-2.6349	-1.6394	2.824	-1.0559	-2.6349	-4.6082	-0.5973
GBM	Tumor	TCGA-02-0055-01	3.7204	-2.3147	8.893	6.0159	5.7679	3.637	1.9377	1.2934	1.9638	2.2144	-0.3201	-9.9658	-9.9658	-2.1779	2.2019	-0.394	6.2689	-3.816	-2.4659	0.5859	0.2998	-4.6082	4.0532	-2.2447	-2.1779	4.7099	5.723	7.2602	5.5345	4.811	3.2405	7.9049	0.5763	3.9728	1.0293	5.1807	8.715	7.241	6.626	-9.9658	-3.458	-0.2159	2.9674	0.5955	-3.1714	-2.7274	1.2023
GBM	Tumor	TCGA-32-2634-01	5.5482	-9.9658	6.3163	4.8177	4.1531	0.9642	-1.9942	-0.5543	-9.9658	-4.2934	-6.5064	-9.9658	-9.9658	-3.816	-1.1811	-1.1172	-1.2481	-3.6259	-1.2481	-2.9324	-4.035	-0.2498	0.5568	-0.3201	-1.9942	5.1752	-0.3752	2.727	1.3735	-0.8599	-3.816	2.1378	-0.9132	3.0774	0.3907	3.9496	-4.2934	4.6439	5.2567	-4.2934	-3.816	-3.816	2.0218	-2.8262	-9.9658	-3.458	0.2277
GBM	Tumor	TCGA-06-5411-01	4.9855	-4.035	6.6307	4.8258	3.7961	2.004	-0.9971	-0.394	-9.9658	-1.6394	-2.8262	-9.9658	-9.9658	-0.8339	0.099	1.0779	1.5316	-2.1779	-2.3884	-1.0862	-4.035	0.4447	-0.0425	-0.0877	-0.0725	5.2817	2.5561	2.7249	1.1833	-0.1665	0.537	4.4693	0.5859	2.4544	0.5568	4.0401	-9.9658	6.0989	5.7648	-4.2934	-2.4659	-1.8836	3.3061	-1.3921	-4.6082	-4.6082	0.517
GBM	Tumor	TCGA-06-0744-01	6.4067	-9.9658	4.7044	3.6219	3.1892	1.7575	-9.9658	0.9493	-9.9658	-4.2934	-0.4921	-9.9658	-9.9658	-3.816	-1.8314	0.2762	-1.9379	-4.6082	-4.035	-9.9658	-9.9658	1.6558	-0.3752	0.7999	-2.7274	4.8939	-1.3921	2.7029	0.3115	-3.0469	-3.816	1.5415	-0.0877	3.0127	0.2029	3.3506	-4.2934	1.6875	5.2676	-9.9658	-2.2447	-0.5332	1.736	-3.1714	-6.5064	-5.0116	-0.9406
GBM	Tumor	TCGA-76-4928-01	5.964	-9.9658	6.4668	2.2482	1.4011	2.3394	-1.5105	-1.3548	-5.0116	-0.5973	1.0642	-9.9658	-9.9658	-1.6394	1.884	-9.9658	2.1894	-9.9658	-3.0469	-4.2934	-0.0725	-3.3076	0.7916	-1.7322	-3.3076	4.3841	0.3796	1.0151	1.7786	0.1124	-5.5735	5.0588	-1.2142	0.6145	-1.0262	2.609	-3.3076	5.9026	6.0186	-4.6082	-4.6082	-0.8339	3.1311	-0.5973	-3.816	-3.0469	1.3623
GBM	Tumor	TCGA-06-0644-01	5.3978	-9.9658	8.7736	3.3717	3.2002	3.5022	0.3907	1.4859	-1.7809	4.5503	1.0433	-9.9658	-9.9658	0.8726	4.6029	0.2998	2.1411	-9.9658	-1.2481	0.2998	-1.0262	-9.9658	4.7491	-1.7809	-0.7588	5.6133	3.0002	2.8602	2.5163	2.8838	2.4571	6.0315	1.6649	3.0145	-0.5125	4.3744	0.044	8.4649	5.7856	-9.9658	-2.5479	-1.7809	3.6428	1.9564	-2.8262	-0.4921	1.8683
GBM	Tumor	TCGA-14-0871-01	4.8435	-9.9658	3.0978	2.5585	2.4571	0.8082	-9.9658	-0.8084	-9.9658	-1.1172	1.9415	-9.9658	-3.0469	-9.9658	0.1776	-9.9658	1.2147	-9.9658	-3.1714	-1.5522	-1.4305	-9.9658	-9.9658	-4.035	1.4335	1.9749	1.3109	0.4233	0.8488	-2.3147	-9.9658	3.4437	0.7321	2.3164	0.6145	5.5091	-1.1488	1.125	2.7227	-9.9658	-0.3383	-9.9658	0.8408	-2.8262	-9.9658	-9.9658	-2.8262
GBM	Tumor	TCGA-08-0386-01	6.8825	-3.6259	5.6369	2.5828	2.0979	-1.1172	-9.9658	-2.9324	-4.6082	-4.2934	1.5806	-9.9658	-9.9658	-1.1488	-0.8084	-3.816	-1.2828	-4.2934	-2.9324	-9.9658	-9.9658	-0.8863	-1.3921	0.8805	-2.2447	5.1437	1.0915	0.2762	0.0718	-2.7274	-9.9658	4.3709	-2.4659	0.346	-3.0469	2.0535	0.5666	5.1157	4.6815	-9.9658	-3.0469	-9.9658	2.4857	-2.3884	-5.0116	-4.2934	-0.0877
GBM	Tumor	TCGA-32-2632-01	6.5552	-9.9658	7.1452	4.3793	4.1668	4.2803	-3.0469	0.2998	-9.9658	-2.3884	2.1702	-9.9658	-9.9658	0.6608	-1.7809	-0.1187	-2.3147	-9.9658	-2.114	-1.8314	-3.6259	-1.1488	-0.1828	-5.5735	-2.3884	5.575	-0.1031	1.8683	0.1388	1.816	-9.9658	0.5859	1.7912	5.2161	1.9638	4.0019	-0.5543	6.3129	6.6463	-9.9658	-2.0529	0.8726	3.7006	0.346	-2.3884	-1.5951	2.4649
GBM	Tumor	TCGA-06-0882-01	6.6146	-3.816	8.17	5.3772	4.4364	2.2543	-1.1488	-0.1031	-9.9658	-2.5479	1.1833	-9.9658	-5.5735	-2.1779	-0.8084	0.3346	2.0776	-9.9658	-2.6349	-2.0529	-9.9658	-0.8599	-1.8836	-1.8836	-1.0862	4.8084	1.5465	4.1078	2.362	1.2455	-0.3752	6.0704	0.1388	3.4556	0.1776	4.1327	-2.7274	8.6438	6.7777	-9.9658	-1.7809	-2.7274	4.4088	0.1388	-0.7834	-3.6259	1.7828
GBM	Tumor	TCGA-41-4097-01	6.6073	-9.9658	6.6372	3.402	2.8542	3.6961	-1.7322	0.4233	-9.9658	0.7664	-0.3201	-9.9658	-9.9658	-0.6643	1.0222	-0.4325	1.7097	-3.1714	-3.1714	-3.0469	-2.114	-1.5951	-0.1031	-2.1779	-1.3548	5.0734	1.8524	3.5399	2.3953	0.4761	-0.1345	5.6585	0.6608	2.4225	0.0718	4.2616	-0.9406	8.5014	6.3815	-3.6259	-1.5105	-2.6349	3.4984	1.4281	-2.3884	-2.114	1.7229
GBM	Tumor	TCGA-16-1045-01	5.8615	-9.9658	6.8757	3.3647	2.9319	3.1955	0.2522	0.2998	-9.9658	-0.2845	1.5514	-9.9658	-9.9658	-0.4131	6.8891	-1.0862	3.1179	-9.9658	-0.3566	1.412	-2.3147	-3.816	-0.8339	-9.9658	-2.5479	4.5832	3.7248	2.8542	2.0004	3.2112	1.9968	5.6422	2.9319	3.695	1.6695	4.6112	1.2023	7.1225	6.7111	-9.9658	-0.8599	-0.8339	4.9041	1.3511	-2.3884	-2.0529	2.6441
GBM	Tumor	TCGA-19-2625-01	6.8078	-9.9658	6.5996	3.0145	1.9859	1.2516	-1.1172	-1.3548	-9.9658	-4.6082	0.2154	-9.9658	-5.5735	-4.035	-1.4699	-9.9658	2.0742	-9.9658	-4.6082	-4.2934	-9.9658	-2.9324	0.5859	0.058	1.2696	3.9384	0.2029	1.8879	1.9149	-1.4305	-5.0116	3.7389	-1.7809	2.1213	-1.5105	0.9862	1.1706	6.196	5.2072	-4.6082	-3.0469	-4.035	2.6232	-3.3076	-3.3076	-5.0116	-0.1828
GBM	Tumor	TCGA-27-1834-01	6.1987	-3.458	6.11	3.7919	3.3192	3.5199	-9.9658	0.4865	-9.9658	-9.9658	-3.816	-9.9658	-9.9658	-1.7809	-1.8836	1.884	-1.7809	-2.6349	-1.2481	-1.8836	-9.9658	-2.3884	0.7916	-0.394	-3.6259	5.3107	-1.1488	1.0363	-0.1665	-0.1665	-3.458	-0.6873	2.1114	5.8674	3.2973	4.4463	0.6332	3.9645	6.5461	-9.9658	-1.9379	-0.9686	4.4751	0.3907	-1.8314	-3.0469	2.9525
GBM	Tumor	TCGA-41-2571-01	3.5174	-4.2934	4.2609	5.9649	4.9905	0.6608	-3.6259	-0.5756	-9.9658	-9.9658	-2.2447	-9.9658	-9.9658	-4.2934	-1.0559	-3.816	-2.0529	-4.2934	-6.5064	-1.8836	-9.9658	-1.3183	-1.7809	-0.0425	-1.0559	2.824	-1.7809	0.8408	-1.2142	-3.816	-3.6259	3.7971	-4.2934	-0.9132	-3.458	2.4386	-4.035	2.4753	4.6341	-9.9658	-9.9658	-2.7274	1.9786	-5.5735	-3.6259	-6.5064	-0.5543
GBM	Tumor	TCGA-19-4065-01	5.4128	-4.035	7.3658	4.8934	4.3555	3.3591	0.4125	1.9415	-9.9658	-1.0559	-3.0469	-9.9658	-9.9658	-2.3147	-0.1187	-0.4921	2.5238	-9.9658	-3.458	-1.2828	-3.0469	-1.9942	3.0825	-1.3548	-0.3201	3.4129	1.6558	2.3337	2.3871	0.9789	1.2576	6.5589	1.4174	4.9477	2.8422	1.6234	-1.8836	7.7752	5.996	-4.6082	-1.8836	-0.6643	4.2691	0.1648	-3.816	-3.458	2.1509
GBM	Tumor	TCGA-14-0781-01	5.6285	-4.035	9.5559	1.7097	0.7664	1.934	2.2931	-0.8599	-9.9658	-0.6193	1.2271	-9.9658	-9.9658	-1.5522	1.7009	-3.6259	2.2633	-9.9658	-3.458	-1.9379	-1.9942	-0.6643	0.9716	-2.0529	-2.3884	5.445	2.0742	4.4881	3.6543	2.3953	1.3956	6.7734	-4.035	2.5137	-1.1811	3.652	-3.6259	7.3356	6.272	-9.9658	-3.458	-9.9658	4.6422	0.4761	-1.685	-3.816	1.4281
GBM	Tumor	TCGA-06-0157-01	6.8402	-3.816	6.8822	2.3019	1.8643	3.0825	-3.0469	0.9038	-9.9658	-9.9658	-1.3548	-9.9658	-9.9658	-9.9658	-0.7834	1.3454	0.2154	-9.9658	-1.7809	-2.9324	-3.6259	-0.7346	0.0718	-0.8084	-2.2447	4.7861	-0.2328	0.434	1.2333	-3.0469	-3.6259	3.7783	0.24	3.0393	0.1388	2.9394	0.099	1.8524	6.0016	-9.9658	-2.3884	-2.1779	3.5073	0.7748	-3.0469	-2.2447	2.0183
GBM	Tumor	TCGA-12-3653-01	7.0025	-9.9658	3.4477	0.5859	0.24	1.9786	-9.9658	0.9038	-9.9658	-9.9658	-1.9379	-4.035	-9.9658	-2.9324	-4.6082	-2.3147	-1.6394	-9.9658	-3.1714	-2.9324	-9.9658	-2.3147	-0.4921	-2.0529	-5.0116	4.7225	-0.3752	-0.4921	-2.5479	-9.9658	-9.9658	-0.0425	1.4228	6.8627	4.6259	1.5216	-0.7588	-0.1993	6.9242	-9.9658	-2.9324	-1.9379	3.1908	-0.8084	-9.9658	-2.8262	0.0718
GBM	Tumor	TCGA-76-4926-01	6.7695	-3.816	6.6053	0.6239	0.8246	1.1641	-1.5522	-2.3147	-9.9658	-9.9658	0.9493	-9.9658	-9.9658	-0.0425	-3.1714	-1.4699	0.044	-9.9658	-1.8836	-2.8262	-9.9658	-2.2447	-2.5479	-0.3752	-1.1488	4.4476	1.2934	3.1733	3.4264	-1.2481	-1.1488	3.7656	0.5568	4.3786	3.4569	2.5924	-3.458	5.0519	5.675	-9.9658	-3.1714	-0.9132	2.4597	-3.0469	-4.035	-3.458	0.9038
GBM	Tumor	TCGA-26-5133-01	5.8294	-9.9658	2.0569	1.2455	1.1316	0.8408	-9.9658	-0.1345	-9.9658	-9.9658	2.3394	-9.9658	-9.9658	-2.6349	-4.035	-0.0725	-3.0469	-1.1488	-3.6259	-9.9658	-9.9658	-1.6394	-0.0877	-3.816	-6.5064	5.3165	-2.114	-2.7274	-3.816	-5.0116	-2.8262	-1.7809	-2.114	1.4065	-1.2142	4.8243	-9.9658	-1.0862	4.7549	-4.035	-3.6259	-3.6259	1.5013	-2.1779	-5.0116	-5.5735	-0.9971
GBM	Tumor	TCGA-06-2562-01	6.6414	-9.9658	8.9205	3.836	2.5707	1.2085	3.2915	1.1512	-9.9658	-3.458	-1.7322	-9.9658	-9.9658	-9.9658	-2.5479	-1.7809	3.2557	-9.9658	-3.6259	-1.8836	-2.7274	-1.0559	0.9568	-2.9324	-1.4305	5.7304	3.5399	3.6172	2.945	2.7784	2.4831	7.4697	-0.5973	2.328	-0.8339	3.9431	-5.0116	7.9768	6.9272	-9.9658	-4.2934	-9.9658	3.9002	-1.2142	-5.5735	-9.9658	1.2696
GBM	Tumor	TCGA-41-5651-01	4.9837	-9.9658	3.3521	2.2813	2.3898	1.5165	-3.6259	-3.0469	-9.9658	-9.9658	-0.4521	-9.9658	-9.9658	-9.9658	-0.6873	-3.6259	-1.3548	-9.9658	-3.1714	-9.9658	-2.2447	-1.8314	-3.0469	1.2394	-2.1779	5.2438	-0.8599	0.8327	0.3907	-3.0469	-9.9658	1.8363	-0.8863	1.1316	-0.2328	3.8095	-1.0262	3.4075	4.1335	-9.9658	-3.1714	-9.9658	1.1382	-2.3884	-9.9658	-4.035	-0.4719
GBM	Tumor	TCGA-06-0210-01	5.926	-4.035	8.9673	3.3163	2.5413	2.0776	1.5661	0.1903	-9.9658	-0.9686	-2.1779	-9.9658	-9.9658	-1.8314	1.4441	-1.4699	3.3278	-4.6082	-2.8262	-9.9658	-4.035	-2.8262	0.2522	-9.9658	-1.5522	4.1343	2.0878	3.2959	3.716	2.5163	2.043	7.9759	-1.2481	1.5266	-0.394	2.5263	1.125	6.3815	6.9088	-9.9658	-2.2447	-2.6349	4.4263	-0.0877	-2.8262	-3.3076	1.7744
GBM	Tumor	TCGA-19-2624-01	7.0441	-9.9658	6.0389	3.5535	4.0216	1.0079	-4.2934	-1.9942	-9.9658	-9.9658	1.2756	-9.9658	-9.9658	-3.816	-9.9658	-3.1714	-0.2498	-3.6259	-4.2934	-9.9658	-9.9658	0.1124	-0.8599	-0.5332	-2.3147	5.0972	3.5047	3.3952	0.8488	-3.816	-3.816	3.8571	-0.6416	2.3337	-0.2671	1.3225	-1.7809	3.2267	4.2212	-4.035	-5.5735	-3.816	1.0079	-5.0116	-5.5735	-6.5064	-2.0529
GBM	Tumor	TCGA-19-5960-01	7.9605	-3.6259	2.5137	4.2609	3.8719	1.9073	-9.9658	-2.1779	-9.9658	-9.9658	-1.5522	-4.6082	-9.9658	-1.4699	-1.685	-0.5973	-2.114	-3.6259	-4.2934	-2.7274	-3.6259	0.3346	-9.9658	-0.2845	-1.7322	4.4496	-0.3752	2.233	0.5859	0.1388	-1.1172	0.9268	0.7493	2.3193	-1.1488	1.7489	-0.3383	4.4176	5.7277	-9.9658	-3.1714	-9.9658	1.4911	-3.6259	-9.9658	-3.0469	-0.2159
GBM	Tumor	TCGA-06-0686-01	4.8395	-9.9658	5.8035	4.3702	3.6428	1.2756	-3.0469	-1.7322	-3.816	-9.9658	1.0915	-3.3076	-9.9658	-1.5951	0.0854	-9.9658	0.2522	-9.9658	-2.8262	-2.6349	0.6239	-0.3752	-0.1665	-1.8314	-1.5105	4.7677	1.2085	1.5366	0.7916	-1.2481	-1.4305	3.3577	-1.2828	1.5064	-1.6394	2.8137	-2.9324	3.8876	5.7038	-9.9658	-9.9658	-1.6394	2.59	-2.6349	-4.035	-5.5735	0.605
GBM	Tumor	TCGA-06-2563-01	6.533	-2.7274	5.2083	3.4739	2.3871	2.6533	-3.0469	0.1648	-9.9658	-4.035	-0.9971	-9.9658	-9.9658	-3.6259	-2.5479	-0.013	-2.3147	-9.9658	-2.9324	-9.9658	-9.9658	0.4016	-0.3022	-4.2934	-2.6349	5.1599	0.434	2.2693	0.24	-1.685	-2.3147	2.7763	2.9167	6.7657	4.0593	2.7227	-3.458	7.1484	6.4862	-9.9658	-2.6349	-2.0529	3.1129	-1.0262	-5.5735	-4.6082	1.3901
GBM	Tumor	TCGA-15-1444-01	6.0341	-9.9658	5.7706	6.9724	6.4216	1.6604	-9.9658	-0.2845	-9.9658	-4.035	1.0433	-9.9658	-5.5735	-0.6416	-1.5522	2.2783	-0.8863	-2.8262	-0.4521	-9.9658	-9.9658	-1.3548	-0.9686	-2.6349	-3.3076	4.9519	1.4962	3.1442	-0.1993	-1.7809	-3.6259	2.7117	-1.1488	2.1213	-1.2828	3.2766	-2.2447	-0.1031	6.8895	-9.9658	-4.6082	-4.6082	4.1094	-2.1779	-3.458	-6.5064	1.5013
GBM	Tumor	TCGA-32-4213-01	4.2803	-9.9658	6.6922	1.2934	0.9191	2.2299	-1.9379	1.0779	-9.9658	-0.7346	1.1577	-4.6082	-9.9658	-1.2481	1.4335	-3.3076	0.058	-9.9658	-4.6082	-3.1714	-9.9658	-3.458	0.6608	-4.6082	-9.9658	3.8095	-1.5105	-0.1504	-0.7346	-0.3201	-3.0469	2.7227	2.7763	5.5895	3.3787	2.77	1.7702	3.9947	4.8329	-9.9658	-3.458	-1.8836	2.4332	-0.4719	-5.5735	-3.6259	0.2642
GBM	Tumor	TCGA-15-0742-01	7.1333	-9.9658	4.8585	0.7748	1.1512	1.3901	-3.0469	-2.4659	-9.9658	-3.458	-0.5543	-3.816	-9.9658	-2.5479	-2.114	-2.4659	0.4657	-9.9658	-3.816	-3.816	-3.6259	-1.2142	-0.3201	-1.8314	-3.458	5.4087	0.8647	2.828	1.9968	-0.394	-0.6416	3.8177	-1.2481	2.6693	-0.6416	1.816	-3.0469	6.4914	6.0721	-4.2934	-5.0116	-3.6259	1.5465	-4.2934	-4.2934	-4.2934	-0.4131
GBM	Tumor	TCGA-06-0187-01	6.9245	-9.9658	8.3862	2.694	1.4704	2.8137	1.2875	0.9038	-4.6082	0.6699	0.6145	-9.9658	-9.9658	-1.5951	1.1447	-1.9942	3.2127	-9.9658	-1.9942	-0.8339	-9.9658	-1.9942	-0.4921	-2.3884	-2.3884	6.1991	2.036	2.1013	4.7388	2.2663	-1.0862	7.371	-0.6193	5.1268	0.24	2.8602	-5.0116	3.9156	6.4026	-9.9658	-4.2934	-1.6394	3.741	-0.7346	-1.9942	-4.2934	1.3167
GBM	Tumor	TCGA-19-1390-01	4.892	-3.816	2.9052	3.0774	2.8799	0.058	-4.2934	0.2881	-9.9658	-3.0469	0.1124	-9.9658	-9.9658	-1.0559	-1.5522	-9.9658	-0.3383	-9.9658	-4.035	-9.9658	-2.7274	0.537	-1.5522	-9.9658	-1.8836	5.1132	0.058	0.346	-0.9406	-2.3147	-9.9658	3.1924	0.1519	3.6148	0.03	3.2328	-5.0116	1.2875	5.9746	-4.2934	-3.6259	-2.114	2.5511	-4.6082	-4.6082	-9.9658	0.2029
GBM	Tumor	TCGA-06-2557-01	6.7576	-9.9658	6.9569	6.834	5.972	4.5392	-9.9658	1.7403	-9.9658	-2.6349	-0.4521	-9.9658	-9.9658	-0.6873	2.0844	3.6417	-0.4521	1.3283	0.1776	-0.2845	-2.3884	-1.5951	-2.1779	-1.2142	-1.5522	4.3198	-1.2828	1.5064	-0.4521	-2.1779	-5.5735	0.6425	3.506	5.4539	2.6185	5.2315	1.1184	1.6466	7.3804	-9.9658	-2.3147	0.7407	4.7104	1.5064	-0.4131	-0.6643	3.0038
GBM	Tumor	TCGA-06-0878-01	6.9696	-9.9658	10.2435	3.6566	2.982	4.2381	3.871	1.9968	-9.9658	-1.1811	1.0222	-9.9658	-2.8262	-1.3921	0.4125	-2.8262	4.4958	-9.9658	-2.1779	-2.4659	-9.9658	-0.6416	1.0151	-1.9942	-1.4699	5.8138	2.8858	5.4426	4.2639	3.6277	1.3167	8.2244	0.9568	4.8177	3.1637	4.034	-1.4305	7.8683	6.5278	-9.9658	-2.3884	-9.9658	3.9983	-0.3022	-9.9658	-3.6259	2.1147
GBM	Tumor	TCGA-06-2567-01	7.1229	-9.9658	9.1098	5.765	5.131	3.9673	-0.3383	3.1987	-9.9658	-1.685	-0.2671	-5.0116	-9.9658	-1.685	1.3623	-0.2159	-0.8863	-2.9324	-1.4699	-1.8314	-2.1779	-1.0862	-0.4131	-0.9686	-2.0529	4.551	0.7407	3.245	2.2543	1.9377	-1.3548	4.9065	1.2085	5.6183	2.2693	4.637	3.7127	5.6823	6.7735	-9.9658	-1.0262	0.5568	4.3903	-0.2845	-2.5479	-2.5479	1.934
GBM	Tumor	TCGA-32-2616-01	6.2709	-9.9658	4.696	2.8321	2.7205	2.4544	-2.7274	0.517	-9.9658	-9.9658	-3.458	-4.6082	-9.9658	-2.9324	1.5902	-4.2934	-2.0529	-9.9658	-4.2934	-2.6349	-9.9658	-3.458	-1.5522	0.058	-1.7809	4.7751	-2.6349	0.8961	-0.6643	-3.816	-5.0116	0.6517	-0.8339	4.5602	-0.4921	4.7877	-4.2934	5.3505	5.6349	-9.9658	-3.6259	-4.035	3.345	-1.9379	-3.6259	-2.7274	1.3735
GBM	Tumor	TCGA-28-5208-01	6.9046	-3.816	6.8258	4.7181	3.5312	2.0183	-3.3076	-0.1504	-9.9658	-4.035	-1.0862	-9.9658	-9.9658	-9.9658	0.3907	-1.0559	-1.2142	-4.2934	-1.8836	-0.5973	-2.114	2.3816	0.1903	-1.1172	-3.458	4.8207	-0.7108	2.4985	0.1648	-0.1665	-3.3076	2.7551	1.0363	3.8002	1.2455	3.0145	5.0383	6.1999	6.5337	-9.9658	-2.3147	-3.3076	3.9327	-0.1345	-2.7274	-2.7274	1.4388
GBM	Tumor	TCGA-28-2514-01	7.0222	-2.6349	5.4591	1.7828	1.7954	1.2394	-9.9658	-2.2447	-9.9658	-9.9658	0.3573	-9.9658	-9.9658	-1.9379	-4.035	-2.9324	-0.8599	-4.2934	-2.9324	-9.9658	-0.6193	-0.8599	-0.6193	-1.8836	-0.9686	5.7247	1.3901	0.434	-1.0262	-2.0529	-3.1714	4.3758	1.3956	4.4906	2.7826	3.3017	-2.9324	4.3046	6.2502	-9.9658	-3.6259	-1.5522	2.578	-3.6259	-2.7274	-3.3076	-0.3022
GBM	Tumor	TCGA-06-1804-01	6.9716	-3.6259	5.3992	2.004	1.7009	1.0363	-3.816	-0.8084	-9.9658	-9.9658	-1.4699	-4.6082	-5.0116	-3.458	-2.9324	0.7321	-2.3147	-2.3147	-3.3076	-9.9658	-9.9658	-0.1504	-2.3884	-1.1488	-2.9324	4.322	0.099	4.6651	2.8602	3.5274	-9.9658	-0.1504	4.4719	2.8681	2.1147	4.6759	-0.9132	2.5731	5.6218	-9.9658	-2.8262	-0.9406	2.9911	-1.1488	-2.114	-4.035	1.5216
GBM	Tumor	TCGA-14-2554-01	5.9468	-9.9658	8.7574	5.3402	3.6347	2.409	-0.6643	-0.1187	-9.9658	-9.9658	2.0979	-9.9658	-9.9658	-0.6873	-4.6082	-2.8262	2.4544	-9.9658	-2.114	-3.3076	-9.9658	0.2029	0.537	-1.6394	-1.8314	4.4732	2.9469	4.5136	4.4443	2.3898	3.1475	7.8469	-1.0559	3.8411	1.1117	1.4281	-0.1828	6.076	5.9723	-9.9658	-2.1779	-0.0725	2.9839	0.24	-2.4659	-3.816	1.2696
GBM	Tumor	TCGA-02-2485-01	7.439	-2.7274	7.1743	5.0777	4.8105	3.417	-9.9658	0.5955	-9.9658	-9.9658	-0.5973	-9.9658	-9.9658	1.7828	-0.0877	-1.2142	-1.2828	-9.9658	0.605	-1.5105	-3.6259	-0.8863	-0.8863	-0.1031	-2.9324	4.3958	3.0393	4.0313	1.1706	-2.1779	-4.6082	3.6277	2.2633	6.3282	3.66	1.3567	1.8879	2.1766	5.4631	-9.9658	-2.7274	-1.1811	2.1574	-1.2828	-3.458	-2.8262	1.0222
GBM	Tumor	TCGA-06-5858-01	6.5528	-9.9658	5.1934	4.8929	4.6793	1.683	-2.6349	0.605	-9.9658	-3.816	-0.6873	-9.9658	-9.9658	-2.4659	-0.6416	-2.8262	-0.3752	-9.9658	-1.7809	-2.114	-9.9658	-4.035	-0.3566	-0.2159	2.0076	5.0479	-0.013	1.4065	-0.3383	-1.7322	-1.4699	3.2929	1.2333	3.4331	-0.1828	5.2765	-1.685	0.9935	6.0928	-9.9658	-4.035	-2.4659	4.2017	-2.5479	-3.3076	-6.5064	1.674
GBM	Tumor	TCGA-06-0178-01	3.4237	-4.035	5.8657	7.3813	5.79	2.0076	-1.7809	1.0151	-9.9658	-3.816	0.3907	-9.9658	-9.9658	-0.4325	1.7097	-0.2159	-1.2481	-9.9658	-2.9324	-1.4305	-3.1714	-2.5479	-0.9132	-9.9658	-3.458	3.8541	-0.2671	3.2096	1.0007	-4.035	-1.9379	2.6647	0.1519	3.3364	-1.0862	3.7237	-2.8262	3.2189	4.5342	-5.5735	-2.8262	-0.9686	2.4623	-1.5951	-5.0116	-3.3076	-0.8084
GBM	Tumor	TCGA-14-1823-01	4.6753	-2.7274	9.791	2.167	2.0946	2.5363	1.8722	1.595	-9.9658	-3.458	-1.1488	-9.9658	-9.9658	-1.2828	-3.1714	-4.035	4.652	-9.9658	-2.8262	-3.6259	-9.9658	-2.1779	0.2998	-9.9658	-2.1779	4.178	0.9862	3.8866	2.128	1.5266	0.434	5.9805	1.0503	3.9261	1.4065	1.5563	0.7233	5.978	5.8171	-9.9658	-1.7809	-0.7346	3.6077	-0.6643	-5.0116	-2.6349	1.3846
GBM	Tumor	TCGA-28-2509-01	6.1991	-9.9658	6.4431	1.9601	2.2573	2.0289	-0.6416	-1.5105	-9.9658	-3.0469	-2.1779	-9.9658	-9.9658	-1.685	-2.5479	-9.9658	1.1447	-9.9658	-3.0469	-2.3884	-3.816	-0.9971	-0.1504	-0.0277	-2.0529	4.7767	0.9038	-0.0725	1.2209	-2.3147	-2.5479	3.5535	-1.0862	1.2756	-1.5522	0.8961	-1.8314	6.6193	5.6767	-9.9658	-1.685	-1.5522	2.7051	-0.7588	-3.0469	-3.816	0.8647
GBM	Tumor	TCGA-06-2558-01	5.2821	-9.9658	6.2559	4.2258	3.2988	2.0535	-1.3183	-0.6873	-9.9658	-2.8262	-1.8314	-9.9658	-4.035	-9.9658	-1.2828	-0.6873	0.5955	-4.2934	-5.5735	-2.0529	-9.9658	-0.7346	0.5955	-0.1504	-1.1172	4.6077	0.3685	1.4704	0.8883	-1.2828	-1.5522	4.9098	-2.1779	1.125	-1.4699	3.863	-2.9324	4.4067	5.7279	-9.9658	-5.0116	-1.685	3.1095	-0.2159	-5.0116	-5.0116	1.1447
GBM	Tumor	TCGA-06-0745-01	6.1502	-4.2934	5.8595	6.206	4.9175	2.2113	-2.6349	-1.1811	-9.9658	-4.6082	-0.5543	-5.0116	-9.9658	-4.2934	-0.5543	-3.6259	0.8726	-5.0116	-4.6082	-2.6349	-3.3076	-1.9942	0.1903	-2.8262	-1.9942	4.7533	1.7097	1.8242	0.3907	-2.5479	-0.7346	5.1351	1.177	3.4765	1.7446	1.7273	-3.6259	4.1441	6.0348	-9.9658	-2.7274	-1.5105	2.2783	-1.4699	-4.035	-4.035	0.1388
GBMLGG	Tumor	TCGA-19-1787-01	5.789	-4.035	3.9041	2.7139	2.1411	3.242	-9.9658	-0.1504	-9.9658	-4.2934	0.1124	-9.9658	-9.9658	-1.8314	-1.7809	3.4411	-9.9658	-1.8314	-1.7322	-2.1779	-9.9658	-1.8314	-0.5543	-3.458	-2.114	5.4337	-1.0862	0.8568	-1.7809	1.0779	-9.9658	-2.0529	0.8488	4.7088	2.667	3.3966	-0.7834	1.1316	6.472	-3.458	-2.0529	-1.7809	3.6905	-0.6416	-5.0116	-2.5479	1.7744
GBMLGG	Tumor	TCGA-S9-A7J2-01	6.2548	-3.816	4.3979	7.2774	6.5508	-1.685	-9.9658	-1.1172	-9.9658	-9.9658	-1.3921	-9.9658	-9.9658	-3.816	-4.2934	0.3685	-3.1714	-3.6259	-4.035	-9.9658	-9.9658	-2.8262	0.4761	-9.9658	-3.6259	6.5509	-1.4305	2.8562	0.7233	-1.2828	-5.5735	-2.4659	-3.816	-3.1714	-9.9658	4.481	-4.2934	3.2602	6.5222	-9.9658	-9.9658	-3.816	1.5661	-9.9658	-9.9658	-9.9658	-1.9942
GBMLGG	Tumor	TCGA-E1-A7YI-01	6.8849	-9.9658	2.7379	0.8082	1.1316	0.688	-9.9658	-9.9658	-9.9658	-9.9658	1.3225	-9.9658	-9.9658	-3.816	-5.5735	-9.9658	-4.035	-9.9658	-6.5064	-4.035	-3.816	-9.9658	-1.0862	-9.9658	-2.8262	5.5426	0.2998	-0.013	-4.2934	-3.1714	-5.5735	0.7579	-0.9406	1.2756	-0.3752	0.6332	-2.6349	1.1706	4.926	-9.9658	-4.2934	-3.816	1.2934	-2.1779	-3.816	-4.2934	-0.9971
GBMLGG	Tumor	TCGA-06-5412-01	4.1169	-2.8262	8.3062	6.6488	5.8736	2.7784	2.5487	1.105	-9.9658	-4.035	1.4911	-5.0116	-9.9658	-0.5543	-0.8863	-1.5105	2.93	-9.9658	-2.5479	-2.3884	-9.9658	-4.2934	1.3623	-2.5479	-2.6349	4.5173	2.4306	1.9859	1.8604	1.7316	-0.3022	6.4899	2.1988	4.034	2.6783	4.0943	-1.3548	8.2473	6.8263	-4.2934	-1.5951	-0.9686	4.0127	0.3907	-3.1714	-1.9942	1.7403
GBMLGG	Tumor	TCGA-DU-7302-01	5.8212	-1.3548	3.2811	2.8321	2.1606	-0.9132	-9.9658	-3.6259	-9.9658	-9.9658	-0.4719	-9.9658	-9.9658	-9.9658	-9.9658	1.2516	-4.035	-3.6259	-3.458	-9.9658	-3.6259	-9.9658	-1.0862	-9.9658	-0.1187	6.4801	-0.7108	-0.1993	-0.7108	0.9935	-3.816	-1.2828	-1.1488	-0.8339	-2.8262	3.9346	-3.458	4.8475	5.327	-9.9658	-9.9658	-9.9658	1.2696	-3.458	-3.458	-5.0116	-1.685
GBMLGG	Tumor	TCGA-DU-A7TI-01	7.8055	-2.7274	9.3582	9.0684	9.3183	1.2696	-1.9942	3.6266	-9.9658	-4.2934	-1.685	-9.9658	-9.9658	-9.9658	-9.9658	0.3685	0.9419	-3.458	-3.0469	-9.9658	-9.9658	-2.9324	-3.458	-3.1714	-1.3921	6.0284	1.1706	7.1832	3.7992	0.3796	-3.0469	1.9034	-1.7809	4.3442	-0.5332	4.0705	-3.0469	4.1587	6.5339	-1.6394	-3.1714	-9.9658	4.0001	-3.6259	-5.0116	-3.6259	1.5064
GBMLGG	Tumor	TCGA-16-0846-01	5.7806	-3.6259	5.6812	6.5478	5.3498	4.3133	-9.9658	1.8036	-9.9658	-9.9658	-1.3921	-4.035	-9.9658	-3.6259	-9.9658	2.043	-0.7834	-2.7274	-2.6349	-1.5105	-9.9658	0.044	-1.4699	-2.2447	-2.0529	6.0966	0.605	3.5312	1.4652	-0.0725	-4.035	-0.5756	1.692	6.562	3.8905	3.9746	-1.6394	4.7887	6.3248	-3.1714	-0.8599	-0.2845	3.8798	-1.1488	-5.5735	-3.0469	1.884
GBMLGG	Tumor	TCGA-12-5299-01	6.7074	-9.9658	5.9451	3.3633	1.9111	1.614	-0.1031	0.6517	-9.9658	0.2154	0.0158	-9.9658	-9.9658	-4.035	-0.2671	-2.3884	2.3135	-3.816	-4.2934	-1.2142	-9.9658	-2.9324	-0.1665	-0.3022	-2.9324	5.0308	2.7972	2.1894	1.7617	0.5859	2.0004	5.284	0.9642	6.4833	4.66	2.685	-9.9658	5.7066	5.8787	-9.9658	-4.6082	-4.035	3.3911	-3.6259	-5.5735	-5.0116	0.5069
GBMLGG	Tumor	TCGA-P5-A5EX-01	6.1338	-1.3921	7.8227	4.6288	3.6101	4.2743	2.3677	1.3791	-3.816	-4.035	1.1577	-9.9658	-9.9658	-0.7346	-4.2934	2.9637	0.4552	-1.8836	-2.7274	-3.6259	-9.9658	-4.6082	0.03	-9.9658	-2.1779	5.7822	1.7828	2.1213	2.4518	-2.0529	-1.3921	4.215	1.3956	3.309	0.4233	5.082	-0.7346	7.2316	6.2899	-9.9658	-2.1779	0.7832	3.2541	0.4233	-9.9658	-2.7274	2.2543
GBMLGG	Tumor	TCGA-HT-8563-01	5.7071	-9.9658	6.4189	4.162	4.5687	4.8635	-0.9686	1.2875	-4.2934	-2.4659	1.7273	-9.9658	-9.9658	0.434	-2.4659	-3.3076	0.9716	-9.9658	-1.0862	-2.1779	-4.035	-2.9324	-1.4699	-9.9658	-2.5479	5.8692	-1.8314	0.1124	-0.7834	-2.114	-4.035	-1.2828	5.0361	5.4565	3.2343	6.1518	1.0779	5.9023	7.4469	-5.5735	-0.4521	1.9601	5.4317	1.8363	-2.6349	-0.0574	3.1028
GBMLGG	Tumor	TCGA-06-2561-01	6.6588	-9.9658	7.7488	3.7646	3.6509	3.1588	-2.2447	-0.7108	-9.9658	-4.2934	-0.5543	-9.9658	-9.9658	-1.5105	-3.0469	0.5069	0.4233	-3.6259	-1.3548	-2.1779	-9.9658	-4.035	-1.4305	-1.7809	-1.685	4.9093	0.7832	1.4011	0.9716	-1.0262	-2.3884	3.0234	-1.3921	4.1203	0.2522	2.685	-4.035	6.8813	6.3176	-9.9658	-4.035	-9.9658	3.6748	0.1519	-5.5735	-3.458	2.0535
GBMLGG	Tumor	TCGA-DU-7012-01	6.6443	-9.9658	7.7178	4.6253	3.5523	4.9946	-9.9658	1.8996	-9.9658	-2.3884	-1.9379	-9.9658	-9.9658	1.6234	-2.0529	4.664	-0.9686	-0.5756	0.5666	-0.9406	-9.9658	-1.4699	0.7916	-1.0559	-1.5951	4.162	1.3397	0.8082	-2.0529	-1.5522	-0.6643	1.5661	5.2442	5.6585	2.9488	5.447	2.7636	8.054	6.9458	-9.9658	-1.4305	1.0779	4.6849	2.5137	-1.7809	0.5568	4.0462
GBMLGG	Tumor	TCGA-E1-5322-01	6.6212	-4.2934	5.436	5.769	5.783	0.1903	-9.9658	-0.7346	-9.9658	-4.6082	-0.2671	-9.9658	-9.9658	-0.3566	-9.9658	-1.0559	-2.2447	-4.2934	-1.0559	-4.2934	-9.9658	-2.8262	-1.0559	-9.9658	-3.0469	5.9076	-1.1811	1.4911	-1.0262	-3.816	-9.9658	-0.5332	-4.035	0.7146	-3.0469	3.3336	-3.0469	1.4859	6.5647	-4.6082	-5.5735	-4.2934	3.8023	-4.2934	-2.9324	-5.5735	1.105
GBMLGG	Tumor	TCGA-HT-8558-01	4.1994	-4.035	2.2421	1.196	1.8604	-1.5951	-9.9658	-3.458	-9.9658	-9.9658	-2.1779	-9.9658	-9.9658	-3.816	-9.9658	-0.7346	-3.6259	-4.035	-6.5064	-9.9658	-9.9658	-2.3884	-9.9658	-1.9942	0.4761	6.7609	0.0854	-0.2159	-1.4699	-1.1488	-2.2447	-0.9132	-5.5735	-2.9324	-3.458	2.8462	-9.9658	6.5506	3.449	-9.9658	-5.0116	-4.6082	0.5955	-4.6082	-4.2934	-6.5064	-1.8836
GBMLGG	Tumor	TCGA-S9-A6U8-01	6.3558	-9.9658	4.1441	7.3549	5.7785	-0.1031	-9.9658	-1.0862	-9.9658	-4.6082	0.9789	-9.9658	-4.2934	-4.035	-3.458	0.7058	-1.5951	-2.8262	-3.816	-9.9658	-9.9658	-1.9379	-2.9324	-9.9658	-2.114	5.2698	-0.3752	2.2543	0.9419	0.679	-3.6259	-0.6193	-2.7274	-0.7834	-1.2142	4.7549	-3.458	2.7357	6.4835	-1.5951	-5.5735	-9.9658	3.7269	-3.458	-9.9658	-6.5064	-0.3383
GBMLGG	Tumor	TCGA-CS-5393-01	5.5525	-9.9658	2.4359	2.7721	1.8404	-1.1172	-9.9658	-5.5735	-9.9658	-9.9658	0.1648	-9.9658	-9.9658	0.2522	-5.5735	-1.2142	-2.3884	-9.9658	-0.9971	-2.3884	-9.9658	-1.0262	-2.2447	-9.9658	-1.7809	4.3958	-0.4521	0.4552	-0.0277	-0.1828	-4.2934	-1.3548	-5.0116	-3.816	-1.8314	4.3292	-4.2934	4.5205	5.5702	-9.9658	-5.5735	-4.035	3.1294	-2.9324	-5.5735	-9.9658	-0.5543
GBMLGG	Tumor	TCGA-HT-7854-01	7.499	-4.035	8.4156	8.5531	8.7164	1.3679	-1.6394	3.7486	-9.9658	-4.2934	2.872	-5.0116	-5.5735	-0.3566	-3.458	2.8422	2.376	-2.1779	0.2277	-1.7322	-9.9658	-1.4699	-1.7322	-2.6349	-1.1488	6.9904	4.4542	3.5199	1.7185	0.3685	-3.458	5.7396	-1.1488	1.8036	-1.7322	4.1294	-3.816	4.86	6.8088	-0.9132	-4.2934	-2.5479	2.8034	-2.5479	-9.9658	-5.5735	0.1124
GBMLGG	Tumor	TCGA-HT-7874-01	5.6494	-1.9942	2.6647	4.6381	3.6335	-0.4131	-9.9658	-2.6349	-9.9658	-9.9658	-0.5332	-3.816	-9.9658	-1.5105	-3.3076	-0.4325	-2.3147	-4.6082	-3.3076	-9.9658	-9.9658	-3.458	-2.1779	-5.5735	0.679	5.9814	-0.2328	1.4652	-0.9686	0.8246	-4.035	1.4652	-2.9324	-2.3147	-3.3076	3.4088	-0.0425	6.5606	4.5669	-9.9658	-9.9658	-9.9658	0.5568	-5.5735	-4.2934	-5.0116	-3.458
GBMLGG	Tumor	TCGA-RY-A845-01	6.3438	-3.0469	3.453	5.9175	4.4881	-0.9406	-9.9658	-3.458	-9.9658	-4.2934	-0.2498	-9.9658	-9.9658	-1.8836	-9.9658	0.044	-1.9942	-3.816	-2.5479	-9.9658	-9.9658	-0.2328	-1.4699	-9.9658	-2.3147	5.8927	-0.2328	3.7443	1.7702	1.5661	-3.816	-0.3752	-6.5064	-1.8314	-3.6259	3.6324	-1.6394	2.0076	5.7626	-9.9658	-9.9658	-4.035	2.0111	-1.9379	-5.5735	-9.9658	-1.7809
GBMLGG	Tumor	TCGA-06-0132-01	4.7154	-2.2447	7.5951	5.9201	5.0224	4.0295	0.6699	1.3109	-4.035	-1.7322	2.0218	-9.9658	-9.9658	-2.7274	5.406	2.1988	2.9319	-3.816	-2.7274	-0.7588	-9.9658	-2.3147	0.8327	-9.9658	-0.5125	4.6352	3.7518	2.5804	3.1604	3.345	3.8915	7.0922	2.3926	4.0593	2.0912	4.9472	4.421	6.416	6.6913	-9.9658	-1.3183	0.2029	4.1482	0.4233	-1.685	-3.458	2.2391
GBMLGG	Tumor	TCGA-HT-7616-01	4.6277	1.9073	4.4602	4.5681	3.6816	4.497	-3.1714	0.7058	-9.9658	-0.4719	1.9859	-9.9658	-9.9658	-9.9658	2.971	4.5717	-1.8314	0.7321	-4.035	-0.394	0.8082	-3.0469	0.517	-9.9658	-2.0529	4.6491	1.7273	2.2543	-0.4921	0.6332	-1.4305	1.4228	4.4608	2.8301	3.1062	5.275	-2.5479	2.7465	4.6317	-9.9658	-1.3183	-0.4325	3.7857	2.5437	-4.035	-0.7588	1.2756
GBMLGG	Tumor	TCGA-KT-A7W1-01	7.3783	-9.9658	5.1958	2.5707	3.3703	2.8422	-9.9658	-1.7809	-9.9658	-9.9658	-0.0877	-9.9658	-9.9658	-2.9324	-4.2934	-9.9658	-4.2934	-4.6082	-4.2934	-9.9658	-9.9658	-0.6873	-2.8262	-0.4131	-3.1714	5.0532	0.1124	3.8511	0.4552	-1.4699	-3.3076	0.1903	1.2516	6.7554	4.8963	1.6093	-2.114	3.8411	6.11	-9.9658	-2.7274	-2.3147	2.0878	-2.2447	-5.5735	-2.1779	0.5763
GBMLGG	Tumor	TCGA-P5-A5F2-01	6.9865	-9.9658	3.8105	6.9076	6.0953	-0.9686	-4.035	-0.7588	-9.9658	-9.9658	0.7579	-9.9658	-9.9658	-3.458	-9.9658	-3.0469	-2.3884	-9.9658	-6.5064	-3.6259	-9.9658	-2.5479	-3.3076	-9.9658	-1.8314	5.3555	0.3685	1.3397	-0.0725	0.3115	-3.458	0.6608	-3.458	-4.035	-4.6082	2.3816	-5.0116	2.6962	5.0505	0.058	-4.2934	-9.9658	0.8488	-4.6082	-5.5735	-3.0469	-2.5479
GBMLGG	Tumor	TCGA-26-5136-01	6.4935	-9.9658	8.4515	3.2973	3.5274	4.1994	-2.5479	2.3649	-3.3076	-2.9324	-9.9658	-9.9658	-9.9658	-9.9658	0.7233	-0.9406	0.688	-9.9658	-4.035	-2.114	-9.9658	-9.9658	-0.9686	0.1124	-2.7274	4.3992	-0.5756	2.3508	2.3816	0.8805	-2.114	2.7742	1.6374	5.4013	2.236	3.0654	1.1117	5.1416	5.7198	-9.9658	-1.4699	-0.0425	4.2699	-0.2498	-3.3076	-2.4659	2.3308
GBMLGG	Tumor	TCGA-27-2521-01	4.7209	-9.9658	5.5217	2.2872	0.4125	0.6608	-9.9658	-1.5951	-9.9658	-9.9658	-5.0116	-9.9658	-9.9658	-2.9324	-1.5522	-1.9942	-2.0529	-4.6082	-4.2934	-4.035	-1.9942	-4.6082	-0.6416	-3.3076	-4.6082	4.3702	-1.3183	0.9191	-0.5543	-3.0469	-2.9324	2.3135	-1.6394	-0.5332	-1.8836	3.3421	-1.0862	0.7233	5.3817	-9.9658	-5.5735	-2.3884	1.2875	-2.7274	-9.9658	-4.6082	-1.685
GBMLGG	Tumor	TCGA-19-2629-01	4.4608	-4.035	5.4903	3.8187	3.4156	3.4156	-9.9658	1.5366	-9.9658	-4.2934	-1.4699	-9.9658	-9.9658	-2.8262	-4.2934	1.7575	-1.2481	-2.3147	-2.5479	-3.1714	-9.9658	-0.394	-2.7274	-9.9658	-3.3076	6.477	-2.3147	-0.0877	-3.3076	-3.1714	-5.5735	-1.5951	0.3573	3.2466	1.0433	4.2921	-1.685	5.0202	5.9637	-5.0116	-4.6082	-0.1993	3.7335	-2.3147	-3.6259	-5.5735	1.787
GBMLGG	Tumor	TCGA-06-0238-01	3.6748	-4.035	5.3799	6.749	6.1821	2.3366	-1.5951	1.5216	-9.9658	3.8857	-0.7346	-9.9658	-9.9658	1.3511	5.4206	0.5568	0.4657	-9.9658	-2.3884	1.5165	-1.3183	-2.3147	1.0847	-2.3884	-2.114	3.9431	0.5271	2.1606	1.0642	-0.0574	-3.458	5.7236	0.7058	4.6142	1.4011	2.8158	1.3051	4.2165	5.8669	-4.2934	-1.7322	-0.6416	3.074	-0.4921	-3.458	-3.1714	0.6699
GBMLGG	Tumor	TCGA-06-0749-01	5.6991	-9.9658	5.9946	6.1274	5.7129	2.6371	-4.2934	-1.3921	-9.9658	-9.9658	1.3167	-9.9658	-9.9658	-0.9971	0.2642	1.5563	-1.0559	-9.9658	-0.4521	-0.1504	-9.9658	-2.8262	-1.1172	-0.4521	-0.4325	4.3709	0.5271	1.8404	-0.8599	-1.685	-4.6082	1.9601	-2.7274	2.3677	-0.9686	1.692	0.1903	4.8146	7.0033	-9.9658	-4.2934	-1.5951	2.5731	-2.4659	-3.0469	-5.0116	1.0151
GBMLGG	Tumor	TCGA-CS-5396-01	3.0876	-1.7322	3.6555	2.0844	1.6187	1.5165	-9.9658	-3.458	-9.9658	-4.2934	3.5633	-9.9658	-9.9658	-1.8836	4.7997	-2.8262	-9.9658	-9.9658	-4.2934	-2.114	-4.035	-2.2447	-2.2447	-3.6259	-3.0469	4.8535	-0.9971	-2.4659	-3.816	-5.0116	-4.035	-0.9971	0.0854	-0.5973	-3.6259	3.3307	-1.0862	1.2209	6.5289	-9.9658	-9.9658	-2.9324	1.2992	-1.3548	-4.2934	-3.816	-1.7322
GBMLGG	Tumor	TCGA-HT-7680-01	7.3617	-9.9658	6.6609	8.7544	7.5741	1.8484	-9.9658	0.8082	-9.9658	-9.9658	1.4441	-9.9658	-9.9658	-0.1031	-1.2828	0.8961	-0.9132	-2.8262	-1.9379	-9.9658	-9.9658	-1.8836	-9.9658	-1.2481	1.0983	4.9175	-0.3022	2.1541	0.0014	2.183	-4.035	4.89	-3.3076	-1.1488	-3.0469	4.0713	-2.6349	3.0944	5.7466	-4.6082	-4.035	-2.0529	2.362	-0.1665	-3.1714	-6.5064	-0.0425
GBMLGG	Tumor	TCGA-S9-A7IS-01	6.2717	-9.9658	2.4597	2.3135	2.0395	1.3283	-9.9658	-2.5479	-9.9658	-4.2934	1.412	-9.9658	-9.9658	-0.6873	-5.5735	-2.3884	-1.6394	-3.458	-3.0469	-4.035	-9.9658	-1.0862	-1.9379	-9.9658	-4.6082	5.0717	3.6301	0.9716	-2.9324	-2.7274	-9.9658	4.2743	-1.2142	1.6695	-0.5332	2.3816	-1.4305	0.5955	5.0519	-9.9658	-5.5735	-4.035	1.6558	-2.5479	-9.9658	-2.4659	-1.2142
GBMLGG	Tumor	TCGA-06-0174-01	7.1308	-3.6259	5.9076	2.6828	2.4908	1.3109	-4.2934	-0.7588	-9.9658	-9.9658	-2.3884	-9.9658	-9.9658	-1.8836	-1.3921	-3.816	-0.394	-9.9658	-4.6082	-3.6259	-9.9658	0.2642	-0.8084	0.1124	-2.8262	4.5142	-0.7588	-0.3201	-0.0277	-1.6394	-5.5735	4.7431	-1.7809	1.2209	-0.9971	2.3479	-3.816	2.9281	5.3896	-9.9658	-3.458	-1.9379	2.5536	-2.4659	-5.0116	-5.5735	0.4016
GBMLGG	Tumor	TCGA-HW-7486-01	5.3096	-4.035	3.034	3.8954	2.5948	0.7664	-9.9658	-3.6259	-9.9658	-2.8262	0.1776	-9.9658	-9.9658	-4.035	-1.7322	1.4494	-3.816	-1.4305	-3.1714	-9.9658	-9.9658	-9.9658	0.03	-3.3076	-1.9942	5.5392	-1.8836	2.6395	0.3115	1.5415	-6.5064	-1.3183	-2.3884	0.8488	-3.1714	4.3695	1.7702	3.5742	5.615	-9.9658	-5.5735	-2.5479	2.982	-3.816	-3.816	-9.9658	-0.0425
GBMLGG	Tumor	TCGA-P5-A5F1-01	6.813	-9.9658	4.2929	2.004	0.7146	2.2753	-9.9658	-0.6643	-9.9658	-1.8836	2.1606	-9.9658	-9.9658	-2.5479	-0.6643	1.5709	-0.6873	-2.9324	-4.6082	-2.6349	-9.9658	-0.4719	-0.4325	-3.6259	-4.2934	5.2634	-3.3076	2.0707	0.9862	0.5859	-1.9942	-2.9324	-0.1665	1.1184	0.7832	3.6335	-4.035	1.6785	5.5302	-9.9658	-9.9658	-1.5951	2.2723	-2.4659	-5.5735	-9.9658	-0.394
GBMLGG	Tumor	TCGA-DU-7011-01	5.9388	-9.9658	5.2821	4.5638	4.3618	1.0642	-9.9658	0.1776	-9.9658	-3.6259	0.044	-5.0116	-9.9658	-2.3147	-3.3076	3.0515	-3.1714	-1.9942	-3.6259	-4.6082	-4.2934	-1.8314	-1.3921	-3.3076	-1.5105	5.6761	0.0718	1.9226	-0.5125	-0.4921	-2.3884	-0.1031	1.6649	1.949	2.6255	5.9177	-5.5735	2.7636	5.7233	-9.9658	-4.2934	-2.3884	3.3032	-1.1488	-4.035	-5.0116	0.346
GBMLGG	Tumor	TCGA-06-5414-01	6.7581	-9.9658	7.4298	2.9243	1.934	2.5683	-0.3566	-0.9686	-9.9658	0.434	-3.0469	-9.9658	-9.9658	-0.0574	0.3231	-2.7274	3.4881	-9.9658	-1.685	-3.816	-2.9324	-1.7809	-0.7834	-4.2934	-2.3884	5.7436	1.674	2.1476	4.4074	2.1345	-0.9971	6.7897	1.0151	4.7421	3.644	1.1833	-1.8314	6.6039	6.7149	-9.9658	-3.816	-3.816	3.3379	-0.0725	-3.3076	-2.8262	1.9895
GBMLGG	Tumor	TCGA-P5-A77X-01	6.0803	-3.1714	2.1509	-0.1993	-0.0877	-0.9132	-9.9658	-4.6082	-9.9658	-4.2934	-1.2481	-9.9658	-9.9658	-2.9324	-9.9658	-0.1345	-4.2934	-9.9658	-4.6082	-9.9658	-9.9658	-3.458	-2.8262	-5.0116	-1.8836	4.9346	-3.816	0.5859	-0.7346	0.7058	-5.0116	-4.6082	-4.6082	-3.458	-2.114	3.3105	-3.816	5.5258	3.9204	-5.5735	-9.9658	-9.9658	0.5271	-9.9658	-5.5735	-5.5735	-1.5951
GBMLGG	Tumor	TCGA-28-5207-01	6.8861	-3.458	3.7182	7.3106	5.9975	2.8402	-9.9658	-0.7834	-9.9658	-2.6349	4.0696	-2.8262	-5.0116	-0.2671	-1.7809	2.0218	-1.685	-2.114	0.6239	-3.458	-9.9658	-2.8262	-1.5951	-0.9971	-0.7108	5.5488	1.884	2.1345	-0.2498	-1.4305	-2.9324	2.3077	1.8564	2.5112	0.7999	3.9365	-1.3548	4.3876	6.3411	-9.9658	-3.816	-0.3383	2.8178	-1.3921	-9.9658	-3.3076	1.3679
GBMLGG	Tumor	TCGA-VM-A8CA-01	6.239	-0.5973	5.0104	6.8523	6.2867	1.1833	-4.2934	-0.7834	-9.9658	-9.9658	0.0854	-9.9658	-9.9658	-0.5756	-1.8314	1.5366	-2.7274	-4.6082	-1.3183	-9.9658	-9.9658	-2.5479	-0.3566	-1.0559	-1.1172	5.298	3.034	2.1957	0.1776	-0.1993	-0.8863	1.1512	-6.5064	-0.2159	-2.2447	3.4739	0.7493	4.6776	5.4353	-4.6082	-5.0116	-5.0116	1.2455	-3.816	-9.9658	-6.5064	-1.685
GBMLGG	Tumor	TCGA-DU-7015-01	6.0843	-9.9658	4.2095	2.1444	1.7403	2.0638	-5.0116	-2.8262	-9.9658	-4.6082	-0.394	-9.9658	-6.5064	-2.7274	-0.4921	1.105	-0.394	-3.6259	-2.114	-9.9658	-9.9658	-3.816	-1.8314	-9.9658	-4.035	5.3576	-1.3548	1.0503	0.3796	1.614	-4.6082	-1.5105	1.46	1.4065	0.2277	4.1628	-1.5951	1.5514	6.1127	-9.9658	-4.035	-2.2447	3.8857	0.2154	-9.9658	-4.6082	0.8568
GBMLGG	Tumor	TCGA-TM-A7C5-01	5.306	-9.9658	3.5863	6.3245	6.1235	0.7233	-9.9658	-1.1811	-9.9658	-4.035	0.1648	-9.9658	-9.9658	-3.6259	1.9188	0.24	-9.9658	-9.9658	-4.6082	-9.9658	-9.9658	-9.9658	-9.9658	-9.9658	-3.3076	5.3331	-0.1828	1.2455	-2.6349	-2.6349	-9.9658	1.7995	-1.6394	-1.2481	-2.5479	3.8571	2.4198	1.9377	4.4423	-5.0116	-9.9658	-9.9658	0.7321	-4.035	-9.9658	-5.5735	-2.6349
GBMLGG	Tumor	TCGA-DU-8162-01	5.7996	-3.0469	6.0144	7.1368	6.6778	0.1257	-4.2934	-2.9324	-9.9658	-9.9658	-2.6349	-5.0116	-9.9658	-4.035	-9.9658	0.1648	-0.7588	-4.035	-2.4659	-9.9658	-9.9658	-9.9658	-2.2447	-2.5479	0.5763	5.8212	1.8363	3.2328	0.434	-0.2671	-4.035	3.1892	-2.5479	-0.7346	-1.7809	3.5362	-9.9658	7.1361	5.1664	-4.6082	-4.035	-9.9658	2.1766	-4.035	-4.2934	-5.5735	0.0014
GBMLGG	Tumor	TCGA-TM-A84O-01	6.2013	-9.9658	6.2073	2.4623	1.6785	1.5661	-9.9658	-5.0116	-9.9658	-9.9658	1.4388	-9.9658	-9.9658	-2.114	-2.6349	2.2813	-1.7809	-0.7346	-2.7274	-9.9658	-9.9658	-1.9379	-9.9658	-2.6349	-2.4659	6.6558	-2.9324	1.4494	1.0573	-0.8339	-3.6259	-2.7274	-2.5479	0.2881	-0.9132	3.9012	-2.8262	3.2466	5.7032	-4.2934	-3.816	-2.1779	1.683	-2.7274	-5.0116	-4.035	-0.2328
GBMLGG	Tumor	TCGA-06-5410-01	4.1498	-9.9658	9.0999	5.2983	4.2548	4.5148	4.382	1.4011	-4.2934	4.9982	1.6187	-9.9658	-9.9658	1.7912	9.9469	1.9377	5.4941	-3.1714	-0.4325	3.7248	1.6512	-2.4659	1.2636	-1.0262	-1.7809	4.0287	4.1119	4.8699	4.6826	4.591	2.4649	9.1987	-0.0425	2.2513	0.2154	4.5952	1.2636	7.883	7.1731	-4.6082	0.0158	0.9343	5.6696	2.1213	-3.0469	-2.0529	3.0876
GBMLGG	Tumor	TCGA-06-0747-01	7.2127	-9.9658	4.8059	4.9732	4.0952	0.4125	-4.035	-1.5105	-9.9658	-3.458	-0.5756	-9.9658	-9.9658	-2.7274	-2.6349	-3.458	-2.4659	-9.9658	-6.5064	-3.816	-9.9658	1.0363	-2.6349	0.3346	-4.2934	4.9946	-0.2845	3.3264	1.7744	0.1124	-3.458	2.5487	0.3231	2.081	2.183	2.1638	-4.035	7.2127	6.548	-9.9658	-9.9658	-3.816	2.299	-2.9324	-5.0116	-5.0116	0.3573
GBMLGG	Tumor	TCGA-FG-A60K-01	5.7976	-9.9658	2.676	0.434	0.4552	0.6332	-9.9658	-5.0116	-9.9658	-9.9658	-1.8836	-9.9658	-9.9658	-2.4659	-1.4699	-0.7834	-3.816	-9.9658	-2.6349	-9.9658	-9.9658	-1.8836	-1.3183	-9.9658	-2.5479	6.1115	1.7532	3.9938	2.3193	2.7249	-4.035	0.2522	-5.0116	-0.2159	-4.035	3.1717	-0.2498	3.5436	5.5525	-3.1714	-9.9658	-1.9379	0.5069	-3.816	-9.9658	-5.5735	-2.1779
GBMLGG	Tumor	TCGA-S9-A7R3-01	6.2915	-9.9658	3.773	8.8602	7.5786	0.5568	-9.9658	0.4233	-9.9658	-9.9658	0.3346	-9.9658	-9.9658	-1.0862	-1.685	1.4441	-9.9658	-0.1993	-2.1779	-9.9658	-9.9658	-1.3921	-0.7588	-4.035	-3.3076	4.1587	1.7786	2.4805	0.1648	0.3685	-4.6082	2.1313	-2.6349	-1.7322	-2.7274	4.2965	-4.035	0.3907	5.9423	-9.9658	-5.5735	-3.6259	2.6464	-3.1714	-3.458	-5.5735	-0.8084
GBMLGG	Tumor	TCGA-TQ-A7RN-01	6.1461	-9.9658	3.29	3.8847	2.9984	-1.5522	-5.0116	-2.6349	-9.9658	-3.458	-0.2845	-9.9658	-9.9658	-3.1714	-1.3548	-0.4131	-4.6082	-5.0116	-2.9324	-4.2934	-9.9658	-2.3884	-3.0469	-1.5951	-3.1714	6.7714	-1.9379	2.5585	0.7321	0.8327	-4.6082	-1.6394	-1.7809	-1.7322	-3.6259	3.9356	0.3907	3.8729	5.4964	-9.9658	-5.0116	-5.5735	0.4657	-5.5735	-9.9658	-6.5064	-2.6349
GBMLGG	Tumor	TCGA-28-2513-01	4.8048	-9.9658	8.4176	3.0961	1.4281	2.6984	1.2516	1.2636	-9.9658	-1.3183	0.8961	-9.9658	-9.9658	2.081	0.044	-1.3548	3.6872	-9.9658	-0.4325	-2.5479	-9.9658	0.6145	1.4441	-1.2828	-2.4659	5.119	0.4967	3.1079	2.9948	3.0446	1.4859	6.838	3.2572	6.9863	5.8261	4.6195	3.2158	8.7065	6.7608	-9.9658	-3.6259	-1.5522	3.8136	2.8034	-3.1714	-1.7809	1.6875
GBMLGG	Tumor	TCGA-DU-A6S6-01	6.6054	-9.9658	4.073	4.1891	3.1765	-1.3921	-9.9658	-1.5105	-9.9658	-3.458	-3.1714	-9.9658	-9.9658	-3.458	-3.0469	1.4859	-4.035	-9.9658	-5.5735	-9.9658	-9.9658	-4.035	-9.9658	-0.9132	-1.0862	6.5264	-3.1714	1.0503	-0.2159	-0.1504	-2.5479	-2.5479	-5.5735	-2.6349	-3.816	3.7688	3.6474	5.4283	4.4732	-9.9658	-9.9658	-9.9658	0.5568	-2.9324	-9.9658	-6.5064	-1.8836
GBMLGG	Tumor	TCGA-S9-A7R2-01	6.4767	-9.9658	5.1831	4.7501	3.652	4.182	-9.9658	-3.6259	-9.9658	-9.9658	-1.2828	-0.9132	-9.9658	-0.3022	-4.2934	1.0779	-2.1779	-3.816	-1.6394	-3.816	-9.9658	-3.816	-9.9658	0.0854	-0.394	4.2877	-1.5951	1.3623	-0.4521	1.766	-1.3921	-1.5105	-0.3566	1.3846	-0.6873	5.3016	-3.6259	3.8581	6.6511	-4.2934	-0.5756	-0.3383	3.6669	-0.1665	-5.0116	-3.458	0.9935
GBMLGG	Tumor	TCGA-P5-A735-01	5.757	-9.9658	3.074	2.2543	0.2642	-2.114	-9.9658	-2.6349	-9.9658	-9.9658	-2.0529	-9.9658	-9.9658	-2.3884	-2.9324	0.044	-1.8314	-3.3076	-2.7274	-9.9658	-9.9658	-1.8314	-3.3076	-2.7274	-4.2934	6.1467	-3.6259	2.3106	0.5271	-0.1187	-1.8314	-4.2934	-4.6082	-3.816	-9.9658	2.8779	-2.0529	0.3115	5.3893	-9.9658	-9.9658	-9.9658	2.4492	-3.6259	-9.9658	-6.5064	-1.8314
GBMLGG	Tumor	TCGA-76-4927-01	6.7169	-9.9658	7.8613	4.7143	3.3293	2.59	-0.0425	-0.5756	-9.9658	-0.2498	-0.4719	-9.9658	-9.9658	-2.9324	0.2998	-0.3201	0.8805	-9.9658	-4.035	-2.2447	-9.9658	-0.5543	0.0014	-1.4305	-2.8262	4.9764	3.0774	1.6695	1.3051	0.6699	2.081	4.1676	0.8164	2.828	0.24	4.7077	-1.7809	5.403	6.5043	-9.9658	-3.458	-1.9379	3.8451	-1.0559	-9.9658	-3.1714	1.9786
GBMLGG	Tumor	TCGA-HT-7691-01	7.1326	-0.6416	7.6767	8.2226	8.373	1.5064	-5.0116	0.4761	-9.9658	-3.6259	2.6302	-9.9658	-9.9658	0.058	0.3796	0.5666	1.2696	-3.3076	-0.3752	-2.114	-9.9658	-1.8836	-3.0469	-1.3921	-1.3921	4.445	2.3564	2.8442	-0.0877	-1.4699	-4.2934	3.5971	-1.9942	-0.9686	-3.1714	3.2722	-4.035	6.9841	5.8222	-4.6082	-3.816	-1.9379	2.036	-2.7274	-5.5735	-3.3076	-0.013
GBMLGG	Tumor	TCGA-FG-A6J1-01	4.5547	-1.3183	3.5136	5.5979	5.2184	1.7097	-9.9658	-1.6394	-9.9658	-9.9658	-0.9132	-9.9658	-5.0116	-0.6416	-3.458	-1.1172	-2.5479	-9.9658	-3.1714	-9.9658	-9.9658	-1.0862	0.8805	-1.3921	-2.8262	5.3352	1.0503	2.876	0.6517	-1.9942	-6.5064	-1.0262	-4.035	-1.5522	-3.1714	3.5424	-1.3183	4.1061	4.7934	-9.9658	-4.6082	-9.9658	-0.0725	-3.458	-9.9658	-5.5735	-1.685
GBMLGG	Tumor	TCGA-DU-6402-01	7.0472	-9.9658	8.5132	0.7916	1.5366	3.944	0.547	-1.1811	-9.9658	-2.3884	-0.5125	-9.9658	-9.9658	-0.1187	-3.6259	-1.0262	0.9038	-4.035	-3.3076	-2.8262	-3.3076	-0.9971	-0.8599	-4.2934	-3.1714	5.7512	-2.6349	0.3907	1.0983	1.5998	-1.3921	3.2359	2.0147	2.945	-0.0877	1.8918	-2.4659	8.2057	6.5673	-9.9658	-2.7274	-2.114	2.8701	1.3511	-1.8314	-5.0116	1.9226
GBMLGG	Tumor	TCGA-HT-8104-01	6.8183	-9.9658	5.3664	2.6019	3.027	2.3251	-9.9658	-0.5973	-9.9658	-9.9658	-0.2328	-3.816	-4.2934	-0.3201	-3.458	0.0158	-2.0529	-3.816	-2.3147	-2.3884	-9.9658	-1.9379	-1.2142	-1.9942	-2.114	6.4816	2.5413	2.1378	0.7058	3.8002	-5.0116	1.6234	1.8119	4.0304	0.4761	2.4597	-3.816	6.0843	6.6984	-3.458	-2.114	-2.7274	2.9674	-1.8836	-5.0116	-4.6082	0.8883
GBMLGG	Tumor	TCGA-FN-7833-01	7.2032	-3.816	9.1103	8.2503	8.5798	2.1147	-9.9658	4.4437	-9.9658	-1.3183	0.7493	-5.0116	-9.9658	-2.9324	-3.816	4.4176	-1.4305	1.3846	-2.5479	-1.5522	-9.9658	-2.8262	-0.8084	-9.9658	-4.2934	5.8402	-1.6394	3.5875	1.125	-0.0425	-3.458	-0.5125	-1.5951	4.7549	0.0718	3.7116	-0.5125	0.058	6.3549	-4.2934	-9.9658	-9.9658	5.2468	-0.7108	-3.3076	-4.6082	2.5036
GBMLGG	Tumor	TCGA-HT-7473-01	7.1467	-9.9658	7.4007	3.3278	2.982	2.7249	-4.2934	-0.8084	-9.9658	-3.3076	2.3788	-9.9658	-5.5735	-9.9658	4.1002	1.5415	0.3685	-1.7322	-0.7588	-3.0469	-1.6394	-1.7322	-3.6259	-3.816	-1.7809	5.4624	2.1925	2.7007	1.5115	3.1507	-0.4719	1.7141	-0.7588	2.3508	-1.0262	5.5245	-3.816	2.3479	6.7955	-4.2934	-4.035	-2.9324	4.197	1.595	-2.3884	-4.6082	1.7316
GBMLGG	Tumor	TCGA-06-0645-01	6.1165	-9.9658	9.2203	6.6666	5.899	3.0602	2.0569	2.2693	-9.9658	0.7233	0.3346	-9.9658	-9.9658	-1.685	1.177	1.2147	4.2877	-9.9658	-1.8836	-1.0862	-1.4699	-4.2934	1.2576	-1.3183	-1.7322	5.6346	4.506	4.2795	5.3381	3.1971	3.1844	8.2731	0.9862	4.7746	1.1641	4.9265	-1.6394	4.5217	6.844	-9.9658	-2.7274	0.044	5.1887	-0.1345	-1.6394	-2.4659	3.0723
GBMLGG	Tumor	TCGA-06-2565-01	7.5243	-3.6259	7.1106	3.3293	2.4883	2.5087	-4.035	-0.3383	-9.9658	-9.9658	-0.6193	-9.9658	-9.9658	-9.9658	-3.0469	-1.2481	-0.9406	-3.6259	-3.3076	-1.8314	0.9862	-0.2671	0.2522	-9.9658	-2.5479	5.0657	-0.5543	1.8683	-0.9971	-1.6394	-5.5735	3.3076	1.8957	4.6358	2.0707	3.6382	-2.3884	2.8701	6.5103	-5.0116	-4.035	-0.8084	3.2526	-0.4131	-2.9324	-2.8262	1.2209
GBMLGG	Tumor	TCGA-HT-8019-01	4.4887	-9.9658	1.6649	2.4252	1.3735	-2.114	-9.9658	-9.9658	-9.9658	-9.9658	-2.4659	-9.9658	-9.9658	-2.114	-3.0469	2.183	-3.458	-2.3884	-4.6082	-9.9658	-9.9658	-3.1714	-4.035	-2.1779	0.688	6.1819	-0.0277	1.614	-1.7809	-0.4325	-4.6082	-0.9971	-5.0116	-2.3884	-2.8262	2.9581	-5.5735	7.0412	3.2752	-4.6082	-5.0116	-5.0116	-0.1504	-9.9658	-5.5735	-9.9658	-4.2934
GBMLGG	Tumor	TCGA-06-0130-01	3.6703	-3.816	10.0467	7.3464	6.5427	5.599	-1.3548	3.8187	4.7872	1.6964	1.2934	-4.035	-9.9658	0.4125	5.9491	2.5061	0.3231	-0.8599	0.0158	1.3225	-1.685	-2.1779	3.1939	-9.9658	-1.3548	3.3633	0.5763	2.8602	1.4704	0.8568	-0.4921	2.1925	6.4524	7.7361	5.1437	6.1548	2.6579	6.1829	6.8184	-9.9658	0.7832	2.0776	5.0059	3.4804	-1.7809	-0.9132	3.8511
GBMLGG	Tumor	TCGA-06-0750-01	5.5479	-9.9658	7.8914	5.4595	4.6393	2.876	0.9642	1.8484	-9.9658	1.0151	2.4465	-2.3147	-9.9658	-1.8836	2.872	-0.4325	1.8119	-9.9658	-3.0469	-0.2328	-2.4659	-3.3076	0.7058	-0.9971	-2.3884	5.0357	3.5086	3.1278	2.5437	1.7097	2.1345	4.4803	2.328	6.3022	5.1375	5.2597	-2.3147	6.9794	6.1113	-4.6082	-2.5479	-1.1488	2.8442	-1.0862	-3.816	-4.035	0.9493
GBMLGG	Tumor	TCGA-DB-A4XF-01	6.3416	-3.816	2.8055	1.614	0.9789	-0.1993	-9.9658	-3.6259	-9.9658	-9.9658	1.125	-9.9658	-9.9658	-1.9942	-9.9658	-0.0725	-2.7274	-3.816	-2.5479	-3.816	-9.9658	-2.0529	-0.6873	-9.9658	-1.685	6.0734	-1.3548	1.9073	0.4657	2.4279	-1.8836	-1.3548	-1.3921	-2.0529	-2.7274	4.0909	-4.035	5.2634	5.0005	-9.9658	-4.2934	-9.9658	1.1382	-4.6082	-5.0116	-6.5064	-1.1488
GBMLGG	Tumor	TCGA-HT-A5RA-01	6.5512	-9.9658	7.3013	0.9038	0.9493	3.5706	-9.9658	-1.0262	-9.9658	-3.816	-1.5522	-5.0116	-5.5735	-0.8863	-1.4699	-2.9324	-0.3566	-4.2934	-2.2447	-3.458	-9.9658	-0.1993	0.9716	-1.5105	-9.9658	7.5023	0.3685	2.5683	1.8201	-1.4699	-9.9658	2.5828	5.0077	7.3964	4.2563	2.1411	-1.7322	4.0773	6.3282	-9.9658	-4.2934	-0.3566	2.7721	0.5763	-5.0116	-2.3147	0.8246
GBMLGG	Tumor	TCGA-E1-A7YL-01	7.2577	-9.9658	6.8377	2.7095	2.826	3.4868	-1.7809	-1.0262	-9.9658	-2.6349	-1.2828	-4.035	-9.9658	-3.1714	-0.2159	-3.816	0.03	-5.0116	-4.6082	-2.6349	-9.9658	-0.6873	0.7916	-0.3022	3.4048	5.0171	1.0151	2.2543	1.674	0.6517	-1.685	2.2753	1.9712	2.128	-0.5973	3.0092	3.9728	5.6398	6.1014	-5.5735	-4.6082	-1.8836	0.8647	-0.8339	-2.6349	-1.9379	0.8488
GBMLGG	Tumor	TCGA-27-1831-01	5.126	-9.9658	8.6225	5.7178	3.773	2.651	-0.5332	1.8119	-9.9658	-9.9658	1.3567	-9.9658	-9.9658	-0.6193	-3.3076	-1.6394	1.4228	-0.8084	-4.035	-9.9658	-9.9658	-1.7809	0.1124	-0.2671	-2.2447	3.1604	0.8327	2.1378	0.9115	-1.9942	-1.5951	5.0286	1.1316	6.0273	4.2289	3.1112	-1.4699	7.0266	4.6047	-9.9658	-2.1779	0.605	2.328	-0.5543	-9.9658	-6.5064	0.4233
GBMLGG	Tumor	TCGA-HT-A61B-01	6.8226	-9.9658	3.2174	5.7383	4.1384	1.6512	-9.9658	-2.0529	-9.9658	-3.0469	-0.9686	-9.9658	-9.9658	-2.6349	-3.1714	0.3115	-1.3183	-9.9658	-1.7322	-9.9658	-9.9658	-0.9971	-3.458	-3.816	-4.2934	5.0229	-1.6394	2.676	0.1776	-1.8314	-5.5735	-1.1811	-1.9379	2.8877	0.2881	5.0304	-2.9324	1.3567	6.0659	-9.9658	-4.6082	-2.114	4.2088	-1.2828	-2.9324	-6.5064	1.7273
GBMLGG	Tumor	TCGA-TM-A7CA-01	5.8659	-9.9658	3.2435	4.1716	3.4622	-0.8863	-9.9658	-3.6259	-9.9658	-9.9658	-2.114	-9.9658	-9.9658	-3.6259	-2.5479	0.2998	-4.035	-9.9658	-4.035	-9.9658	-9.9658	-0.013	-3.6259	-9.9658	-1.8836	5.5479	-1.1172	2.6208	1.0222	-0.1828	-3.6259	-0.9686	-4.035	-3.0469	-4.6082	3.1507	-5.0116	3.8896	4.5466	-9.9658	-5.0116	-9.9658	2.1862	-5.0116	-9.9658	-9.9658	-1.4305
GBMLGG	Tumor	TCGA-06-5416-01	4.859	-9.9658	6.1579	4.3321	3.3307	1.8762	-9.9658	-0.0877	-9.9658	-3.0469	-2.5479	-9.9658	-9.9658	-3.1714	-2.7274	-0.3566	-1.3183	-3.0469	-3.458	-9.9658	-9.9658	-1.3183	-1.5522	0.9268	0.5666	3.7783	0.547	0.6969	-2.3884	-3.0469	-1.1488	1.9968	0.346	2.2019	-0.9406	3.2065	-2.0529	4.1053	3.0305	-9.9658	-3.816	0.0158	0.0718	-2.3147	-4.035	-2.5479	-1.3548
GBMLGG	Tumor	TCGA-HT-7684-01	5.748	-2.2447	7.7582	6.2108	6.1843	0.099	-5.0116	-0.7108	-9.9658	-3.3076	3.4129	-9.9658	-9.9658	-1.0862	-3.0469	-2.5479	0.2029	-9.9658	-2.9324	-3.3076	-9.9658	0.547	-2.9324	-4.035	-6.5064	5.8627	1.2085	2.0673	2.1147	-1.7322	-6.5064	1.787	-3.816	-3.1714	-4.6082	2.2268	-1.5951	2.2299	5.5441	-9.9658	-9.9658	-4.035	1.6558	-6.5064	-5.5735	-9.9658	-1.9379
GBMLGG	Tumor	TCGA-HW-8322-01	4.7866	-9.9658	2.7357	1.9527	1.9073	0.9642	-9.9658	-3.0469	-9.9658	-2.4659	-0.1031	-5.5735	-9.9658	-4.035	0.5069	2.8974	-2.1779	-1.7809	-3.1714	-3.1714	3.7356	-1.1488	-0.2328	-3.6259	-2.4659	5.3259	0.9716	2.1411	-0.4719	1.3956	-4.035	0.2762	-1.0262	-0.1187	-2.114	3.7846	1.0847	3.4424	4.7672	-9.9658	-4.6082	-9.9658	2.1313	-2.1779	-3.1714	-3.0469	-0.6643
GBMLGG	Tumor	TCGA-S9-A6U9-01	6.9509	-9.9658	6.3815	8.1058	8.1828	1.5465	-4.2934	1.2147	-9.9658	-4.2934	2.6348	-9.9658	-9.9658	-0.5543	1.1184	3.6872	-3.0469	0.1776	-1.9942	-1.8314	-9.9658	-3.816	-0.7834	-3.6259	-4.035	5.1231	3.222	2.7487	0.7748	-2.0529	-3.6259	3.4291	-0.9686	-1.685	-0.5125	4.5268	-2.3147	0.8488	6.5444	-9.9658	-9.9658	-3.816	2.7073	-6.5064	-4.6082	-5.0116	-0.7834
GBMLGG	Tumor	TCGA-HT-7676-01	5.8146	-9.9658	2.876	2.5876	2.1766	0.9716	-9.9658	-9.9658	-9.9658	-3.816	0.058	-9.9658	-9.9658	-0.8084	-2.9324	2.0465	-1.0862	-2.5479	-1.9942	-3.3076	-9.9658	-1.6394	-1.5522	-9.9658	-4.2934	4.8207	-2.1779	2.6067	1.9415	1.3511	-2.5479	-0.8863	-3.816	-1.7809	-2.114	4.0833	-2.7274	0.1519	6.2689	-3.458	-4.6082	-9.9658	3.7898	-5.0116	-9.9658	-6.5064	0.3231
GBMLGG	Tumor	TCGA-HT-7469-01	8.5761	-9.9658	5.0077	2.183	2.8096	-0.2671	-9.9658	-1.9379	-9.9658	-9.9658	-2.114	-9.9658	-9.9658	-9.9658	-9.9658	-1.8314	-4.035	-3.6259	-2.9324	-3.816	-9.9658	-0.5756	-9.9658	-1.4305	-5.0116	4.1652	1.8323	2.4359	0.7664	-3.6259	-9.9658	3.0411	-1.1811	0.1648	0.4865	2.0076	0.8082	6.3031	5.1712	-4.2934	-5.5735	-2.7274	2.0878	-4.2934	-5.0116	-9.9658	-0.7346
GBMLGG	Tumor	TCGA-DH-A7UU-01	6.4192	-9.9658	3.2632	6.1179	4.936	-0.7588	-9.9658	-3.816	-9.9658	-9.9658	0.8805	-9.9658	-5.5735	-2.8262	-9.9658	-0.4921	-2.2447	-9.9658	-1.7809	-3.816	-9.9658	-1.3183	-3.816	-3.6259	-2.7274	5.4327	-0.2159	0.7146	-1.3548	-2.3147	-5.0116	-1.0559	-2.0529	-2.0529	-2.7274	3.3017	-9.9658	0.2154	4.8689	-9.9658	-5.5735	-9.9658	1.8957	-6.5064	-5.5735	-9.9658	-1.7809
GBMLGG	Tumor	TCGA-HT-7873-01	6.6977	-9.9658	4.6399	0.1257	0.1124	-0.6416	-9.9658	-9.9658	-9.9658	-9.9658	-0.4719	-9.9658	-9.9658	-0.4131	-9.9658	-1.8836	-2.9324	-4.6082	-2.1779	-9.9658	-9.9658	1.2209	-2.0529	-9.9658	-4.035	5.5018	0.2154	1.6785	1.2875	-3.1714	-3.816	1.3397	-9.9658	-2.6349	-2.8262	3.7105	-2.9324	1.8444	5.4403	-4.2934	-9.9658	-9.9658	3.136	-3.6259	-5.0116	-9.9658	-1.2481
GBMLGG	Tumor	TCGA-HW-A5KK-01	6.6405	-4.035	8.2702	9.3831	8.467	2.8641	-9.9658	-0.9686	-9.9658	-4.2934	-0.1187	-5.0116	-9.9658	-0.3566	-4.2934	1.766	-0.4521	-4.035	-1.0262	-3.0469	-9.9658	-9.9658	-2.114	-1.2481	-1.4699	5.3541	1.8363	3.492	0.2998	0.1776	-3.816	2.2513	-2.0529	-0.1828	-0.8339	3.991	-5.5735	7.0499	7.2092	-9.9658	-2.3147	-2.6349	4.1652	-0.0574	-5.5735	-4.2934	1.0983
GBMLGG	Tumor	TCGA-DB-A64P-01	5.7658	-9.9658	5.5512	4.7263	3.8847	0.7916	-1.9379	-2.3884	-9.9658	-4.035	1.9895	-4.6082	-9.9658	-3.6259	-0.8339	1.9149	-2.1779	-9.9658	-4.2934	-2.3147	-2.8262	-2.8262	-1.2481	-9.9658	-3.3076	6.5753	2.2144	2.8462	0.4016	-0.9686	-5.0116	2.2573	-0.1187	0.099	-1.7322	3.47	0.3115	3.5086	5.0041	-9.9658	-5.0116	-4.6082	1.7097	-2.9324	-9.9658	-5.0116	-2.3884
GBMLGG	Tumor	TCGA-HT-7478-01	6.2069	-3.3076	7.3069	7.1671	7.092	3.7909	-2.0529	0.4233	-9.9658	-5.0116	-1.5951	-9.9658	-9.9658	-1.2828	-9.9658	-0.8863	-0.1828	-5.0116	-1.6394	-2.8262	-9.9658	-2.6349	-1.6394	-3.816	-2.5479	6.1295	-0.1031	4.5274	0.3685	-0.6193	-3.6259	2.1509	0.7146	3.074	0.2154	5.0875	-3.6259	4.891	6.8039	-9.9658	-3.0469	-1.9379	4.2781	-0.7588	-2.1779	-3.1714	2.0742
GBMLGG	Tumor	TCGA-S9-A6TX-01	5.407	-1.2828	3.3321	2.299	0.2998	-0.4325	-9.9658	-4.6082	-9.9658	-9.9658	-0.394	-5.0116	-9.9658	-2.114	-4.6082	0.9789	-4.6082	-4.035	-3.816	-4.2934	-3.1714	-2.8262	-0.3383	-2.2447	-3.3076	5.2873	-1.3548	2.7657	-0.2159	0.3231	-4.035	-3.3076	-3.1714	-4.035	-3.458	4.0506	-2.2447	2.1411	5.1347	-9.9658	-9.9658	-4.2934	1.0222	-4.035	-4.6082	-9.9658	-2.114
GBMLGG	Tumor	TCGA-RY-A83Z-01	6.0873	-9.9658	3.6042	4.3793	3.0568	0.3907	-9.9658	-3.458	-9.9658	-3.3076	-0.5756	-9.9658	-9.9658	-0.8339	-9.9658	0.0158	-1.8314	-5.0116	-5.0116	-9.9658	-4.035	0.2762	-1.0862	-9.9658	-3.816	5.5223	-0.8084	1.3225	-1.2481	-3.458	-9.9658	-3.458	-6.5064	-5.5735	-2.0529	2.4753	-3.458	1.0363	4.6236	-9.9658	-9.9658	-9.9658	1.125	-5.5735	-4.2934	-9.9658	-0.7346
GBMLGG	Tumor	TCGA-FG-6688-01	6.3228	-4.2934	6.5926	3.2781	3.573	2.1013	-5.0116	-2.4659	-9.9658	-9.9658	-2.114	-9.9658	-9.9658	0.044	-3.0469	-0.2159	-3.3076	-3.1714	-1.1488	-1.9379	-9.9658	-1.3921	-0.9406	-0.4521	-1.5522	5.4013	3.4331	1.2516	-0.4325	-0.7588	-6.5064	2.676	-1.3921	1.7617	-1.1488	1.8524	-4.6082	4.3751	6.5923	-9.9658	-9.9658	-3.0469	2.5683	-2.3884	-4.035	-6.5064	0.434
GBMLGG	Tumor	TCGA-06-0141-01	4.6165	-9.9658	7.5283	3.8827	3.1908	3.2766	2.4831	1.4911	-3.816	-0.9971	3.0671	-5.0116	-3.816	-0.0877	7.8481	-0.1504	2.6647	-3.0469	-0.8599	0.8408	1.1316	-1.7809	0.6145	-2.8262	2.0111	3.2915	4.281	3.7138	2.651	4.6474	3.7226	5.2025	-0.0277	3.6566	0.7233	5.0032	3.9459	9.3019	6.7704	-9.9658	-2.7274	0.3346	3.6657	0.2029	-2.2447	-1.685	1.2394
GBMLGG	Tumor	TCGA-06-0125-01	7.7414	-9.9658	6.4906	1.5709	0.3796	-0.1345	-1.0559	-1.4305	-5.0116	-4.2934	-2.8262	-9.9658	-9.9658	-3.6259	-2.5479	-3.0469	0.2762	-9.9658	-3.816	-3.6259	-3.816	-0.1828	-1.9379	-0.8339	-4.2934	5.9301	1.5998	2.6624	2.909	0.4761	0.1124	4.5856	-0.4719	3.3264	1.3735	2.3871	-3.0469	3.7688	5.4148	-9.9658	-4.6082	-4.6082	2.6348	-1.5951	-3.816	-4.6082	0.346
GBMLGG	Tumor	TCGA-FG-A4MT-01	4.7698	-9.9658	1.3901	4.2669	3.6405	-1.7809	-9.9658	-4.6082	-9.9658	-2.9324	-0.1828	-9.9658	-9.9658	-9.9658	-9.9658	-2.6349	-9.9658	-9.9658	-4.2934	-9.9658	-9.9658	-2.114	-2.8262	-2.4659	-3.3076	4.7682	-1.9942	1.1316	-0.4719	-4.2934	-4.2934	-2.8262	-3.6259	-4.6082	-9.9658	2.5924	-3.6259	-3.1714	5.5665	-9.9658	-9.9658	-9.9658	1.8078	-9.9658	-9.9658	-9.9658	-1.6394
GBMLGG	Tumor	TCGA-76-4925-01	7.355	-3.816	7.0237	3.3745	1.9968	1.5266	-1.0559	0.2762	-9.9658	-3.6259	-3.0469	-9.9658	-9.9658	-2.8262	0.7146	-3.1714	-0.6416	-9.9658	-5.0116	-4.035	-9.9658	-1.2142	-0.5332	-1.3183	-3.816	3.9892	1.7229	3.7324	2.167	0.8164	0.3685	3.5199	0.058	2.4144	-1.3548	4.4027	-4.2934	4.8228	5.7955	-9.9658	-3.6259	-3.0469	2.5585	-3.0469	-3.1714	-5.0116	-0.0877
GBMLGG	Tumor	TCGA-FG-A6IZ-01	4.0427	-9.9658	2.4779	2.3732	0.7999	0.5271	-9.9658	-9.9658	-9.9658	-3.458	-0.1665	-5.5735	-9.9658	-1.1172	-3.0469	0.6608	-5.0116	-2.6349	-3.816	-9.9658	-1.8836	-1.3183	-0.8339	-6.5064	-4.2934	5.1672	-1.5951	1.6649	-1.7809	-1.3183	-9.9658	-3.458	-2.5479	-1.7809	-3.816	3.3633	2.05	3.1028	4.7302	-9.9658	-5.5735	-9.9658	-0.7834	-2.9324	-9.9658	-9.9658	-3.0469
GBMLGG	Tumor	TCGA-HT-8113-01	5.0884	-2.1779	3.573	4.1812	3.8023	1.8242	-9.9658	-1.6394	-5.0116	-9.9658	-1.9379	-9.9658	-9.9658	-1.6394	-9.9658	0.1388	-9.9658	-2.1779	-5.5735	-9.9658	-9.9658	-2.2447	-1.5105	-9.9658	0.3346	6.2182	1.412	2.2051	-0.5125	0.6425	-3.458	1.736	-5.0116	0.5666	-2.7274	2.8897	-9.9658	6.1629	3.6018	-9.9658	-5.5735	-9.9658	-0.6193	-3.816	-4.035	-3.816	-4.2934
GBMLGG	Tumor	TCGA-DH-A7UT-01	5.9444	-9.9658	4.7856	5.4393	4.6685	-2.9324	-9.9658	-2.6349	-9.9658	-4.6082	-1.8314	-9.9658	-9.9658	-0.5543	-4.2934	-1.3548	-3.1714	-3.3076	-2.0529	-9.9658	-9.9658	-1.3183	-3.6259	-9.9658	-1.1811	7.1818	0.9343	2.7615	0.2762	0.4016	-3.458	-0.2159	-5.0116	-3.458	-9.9658	3.2374	0.4233	1.2875	5.067	-9.9658	-9.9658	-3.816	2.2175	-5.0116	-9.9658	-9.9658	-1.1488
GBMLGG	Tumor	TCGA-76-4932-01	7.0243	-9.9658	5.3248	1.1316	1.1382	1.0503	-9.9658	-1.9379	-9.9658	-9.9658	-0.5973	-9.9658	-9.9658	0.0158	-1.2828	-9.9658	0.346	-9.9658	-2.3884	-9.9658	-3.6259	-9.9658	-3.458	-0.4521	-3.458	5.406	0.434	2.6371	2.8502	-2.7274	-3.6259	5.1942	-0.3752	2.1862	0.3907	0.5859	-5.0116	3.928	6.2275	-9.9658	-9.9658	-1.6394	2.5137	-2.5479	-5.5735	-6.5064	0.434
GBMLGG	Tumor	TCGA-EZ-7264-01	4.7991	-3.3076	3.8228	4.0055	3.838	-0.8339	-9.9658	-2.2447	-9.9658	-5.0116	-1.6394	-9.9658	-9.9658	-3.0469	-1.0262	0.4967	-5.0116	-2.7274	-4.6082	-9.9658	-9.9658	-3.458	-2.3884	-3.3076	-2.4659	4.9603	0.0158	1.0222	0.0854	1.1316	-3.1714	0.3231	-4.035	-1.9942	-5.0116	5.4578	-1.8314	3.3264	4.7066	-9.9658	-5.5735	-9.9658	0.7321	-6.5064	-9.9658	-6.5064	-2.1779
GBMLGG	Tumor	TCGA-TQ-A7RF-01	6.6622	-9.9658	4.4608	4.4437	3.8749	0.6699	-9.9658	-1.5522	-9.9658	-9.9658	2.236	-4.6082	-9.9658	-1.3183	-3.1714	-0.1828	-2.0529	-4.6082	-3.0469	-9.9658	-9.9658	-3.6259	-1.5951	-2.0529	-3.6259	5.3248	1.1512	1.6281	-0.4325	-2.9324	-3.6259	2.496	-3.3076	-1.5951	-9.9658	3.5947	-5.0116	1.6512	5.3335	-9.9658	-5.0116	-9.9658	1.4704	-2.1779	-4.6082	-6.5064	-0.6873
GBMLGG	Tumor	TCGA-28-2510-01	4.9175	-2.4659	6.8648	4.4067	3.5887	1.5854	0.2998	-2.0529	-9.9658	-3.1714	0.5666	-9.9658	-9.9658	-0.0277	-1.5522	2.6579	0.7493	-1.5951	-1.7322	-2.6349	-3.458	-1.5522	0.9115	-1.0862	0.5069	5.7293	4.1194	2.1541	1.2875	0.7916	2.4753	5.2331	-1.8314	1.0983	-0.8339	4.2929	-2.7274	6.7032	5.5979	-9.9658	-3.458	-3.458	2.5924	-0.8599	-9.9658	-3.6259	-0.1031
GBMLGG	Tumor	TCGA-DB-5274-01	3.7094	-3.6259	4.6018	6.532	5.4624	2.0742	-2.6349	-1.8314	-4.6082	-1.1488	0.605	-9.9658	-9.9658	-1.2828	2.4518	2.7029	-3.3076	-1.1488	-2.8262	-1.685	-0.8599	-9.9658	0.1776	-6.5064	-3.6259	3.9543	-0.1345	1.1382	-3.1714	-2.9324	-6.5064	0.2522	-0.5973	-0.5756	-2.5479	3.6054	1.0293	1.8957	4.248	-9.9658	-9.9658	-4.6082	0.4233	-2.8262	-9.9658	-6.5064	-1.3548
GBMLGG	Tumor	TCGA-S9-A7R8-01	4.6944	-3.6259	4.4549	0.9419	0.4125	-1.8314	-4.035	1.3109	-9.9658	-9.9658	-2.0529	-9.9658	-9.9658	-0.9406	-4.035	-9.9658	-3.816	-3.6259	-1.7809	-2.8262	-9.9658	-3.1714	-9.9658	-9.9658	-4.035	4.8263	-3.1714	1.3791	-1.685	-3.1714	-2.4659	-3.458	-6.5064	-2.9324	-4.2934	3.9147	-2.3884	1.1447	5.936	-9.9658	-9.9658	-3.6259	1.9638	-5.5735	-4.035	-9.9658	-0.4325
GBMLGG	Tumor	TCGA-FG-7641-01	5.8839	-9.9658	1.4011	2.5011	1.7229	-1.8836	-9.9658	-9.9658	-9.9658	-3.816	-1.0862	-9.9658	-9.9658	-3.458	-3.6259	-3.816	-3.816	-4.2934	-2.9324	-9.9658	-9.9658	-2.9324	-1.7322	-9.9658	-0.1504	5.8994	-1.2828	2.0147	0.8647	1.0573	-9.9658	-2.114	-4.2934	-4.035	-9.9658	2.7379	-1.0862	4.8595	4.9924	-9.9658	-9.9658	-9.9658	-0.1031	-9.9658	-9.9658	-9.9658	-3.816
GBMLGG	Tumor	TCGA-HW-7495-01	5.8314	-9.9658	1.7617	3.335	2.1638	-1.4699	-9.9658	-5.0116	-9.9658	-9.9658	-0.9132	-5.0116	-9.9658	-3.6259	-1.7809	-1.4699	-9.9658	-9.9658	-4.6082	-9.9658	-9.9658	-1.5105	-3.458	-2.8262	-0.9686	6.2531	0.9716	2.8701	1.0642	2.7051	-3.458	0.1124	-3.1714	-4.035	-4.035	3.2796	2.7422	5.2865	4.9905	-9.9658	-9.9658	-9.9658	0.7146	-9.9658	-5.0116	-6.5064	-1.9379
GBMLGG	Tumor	TCGA-CS-6669-01	4.3256	-3.0469	-0.8339	-9.9658	-3.6259	-1.3183	-9.9658	-9.9658	-9.9658	-9.9658	-2.3884	-9.9658	-9.9658	-2.9324	-9.9658	-3.6259	-3.3076	-9.9658	-5.0116	-9.9658	-9.9658	-2.9324	-9.9658	-1.9942	0.688	6.7211	-1.4699	-2.4659	-3.816	-0.9406	-4.2934	-5.0116	-9.9658	-2.1779	-3.6259	2.3164	-9.9658	5.3785	3.222	-4.6082	-4.035	-9.9658	-0.5973	-3.1714	-9.9658	-9.9658	-3.816
GBMLGG	Tumor	TCGA-HT-7481-01	5.288	-9.9658	1.9149	4.2095	3.1045	0.4233	-9.9658	-3.1714	-9.9658	-9.9658	-0.3566	-9.9658	-9.9658	-2.8262	-4.2934	1.6466	-3.6259	-9.9658	-3.6259	-9.9658	-9.9658	-4.6082	-1.1488	-9.9658	-0.7346	5.1322	-0.9686	0.4125	-2.9324	0.517	-5.0116	-1.4305	-3.1714	-2.3147	-2.5479	3.2662	1.6466	5.1111	4.7291	-9.9658	-4.6082	-3.816	0.9191	-5.0116	-9.9658	-9.9658	-2.2447
GBMLGG	Tumor	TCGA-DU-8163-01	5.9798	-9.9658	5.2694	5.393	4.0739	1.683	-9.9658	-2.4659	-9.9658	-2.0529	0.1648	-9.9658	-9.9658	-1.3548	-2.6349	-0.0574	-0.5332	-3.6259	-2.3147	-2.7274	-9.9658	-1.7322	-1.2481	-9.9658	-1.4305	5.7819	-1.9942	2.3394	1.0079	-0.7834	-3.816	-1.1811	-2.114	-0.4521	-2.7274	4.6195	-1.9942	2.0569	6.2198	-4.2934	-4.035	-1.9379	3.9774	-0.4521	-5.0116	-2.9324	1.2516
GBMLGG	Tumor	TCGA-S9-A6WD-01	5.1148	-1.5105	2.3394	4.5958	4.0926	-0.0725	-9.9658	-1.5522	-9.9658	-2.7274	-0.3566	-4.2934	-9.9658	-2.3884	-2.114	0.6425	-2.7274	-4.6082	-2.9324	-4.035	-9.9658	-2.3884	-2.8262	-2.1779	-1.9379	4.9388	0.4552	1.6093	0.3685	1.2085	-3.458	0.688	-3.1714	-0.3566	-3.458	3.4075	-0.9406	2.7572	5.3381	0.0014	-5.0116	-5.0116	1.1117	-3.816	-6.5064	-9.9658	-1.685
GBMLGG	Tumor	TCGA-CS-4942-01	6.2468	-3.0469	3.3134	1.2636	1.3901	2.4252	-9.9658	-2.0529	-9.9658	-4.2934	-9.9658	-4.6082	-9.9658	-1.9379	-5.5735	1.1447	-1.7809	-4.6082	-1.2481	-1.3921	-9.9658	-1.7809	-1.8314	-5.5735	-4.6082	5.443	-5.0116	2.5876	0.24	2.4008	-4.2934	-4.2934	-1.8314	1.8404	-0.5543	4.6206	-1.0559	2.0465	6.9092	-9.9658	-5.5735	-3.1714	3.8481	-0.9406	-3.816	-4.2934	1.7185
GBMLGG	Tumor	TCGA-HT-8110-01	5.9062	-9.9658	6.9991	3.2766	3.6486	2.6647	-4.2934	0.6145	-9.9658	-3.1714	0.6517	-9.9658	-9.9658	-0.8339	-0.0277	2.2901	-0.2845	-1.9379	-1.2142	-2.114	-4.035	-0.7346	-2.114	-1.3548	-2.2447	5.2784	-0.2159	1.614	-0.9406	-0.1031	-2.5479	1.0847	2.4675	4.1302	1.6466	2.8562	-0.3022	2.5263	7.247	-4.6082	-4.6082	-2.9324	3.6195	-1.0559	-3.0469	-2.9324	1.6093
GBMLGG	Tumor	TCGA-HT-8106-01	5.6014	-3.1714	5.4748	6.0036	5.2631	6.5875	-3.816	-0.7834	-9.9658	-2.6349	2.0254	-9.9658	-9.9658	2.7422	1.2023	6.8633	-1.4305	7.7231	1.0915	-1.2828	-0.1828	-2.6349	0.7321	-4.035	-0.6873	5.4179	-1.685	2.3926	-0.3201	-0.7588	-2.6349	-0.5973	5.4223	4.281	1.9415	6.0873	7.1532	4.5454	7.2471	-4.6082	-0.9686	2.4008	4.6944	2.4306	-2.9324	2.6161	3.832
GBMLGG	Tumor	TCGA-QH-A6CW-01	6.933	-2.8262	7.3366	8.8914	8.513	0.3346	-9.9658	1.949	-9.9658	-9.9658	0.5955	-9.9658	-9.9658	-0.4719	-3.1714	2.8402	-4.035	-1.3183	-1.2481	-3.6259	-9.9658	-0.7834	-1.9379	-9.9658	-2.9324	5.3893	2.1925	4.6265	2.6302	0.346	-5.5735	3.3911	-4.6082	-3.0469	-1.7322	3.2617	-5.0116	-1.1172	6.3726	-9.9658	-9.9658	-3.6259	2.6602	-3.816	-9.9658	-4.2934	-1.1811
GBMLGG	Tumor	TCGA-RY-A840-01	5.9069	-3.0469	3.3842	0.4657	-0.4521	-0.4719	-9.9658	-3.458	-9.9658	-1.7322	-1.0862	-9.9658	-9.9658	-2.3147	-4.6082	-0.4719	-9.9658	-2.5479	-5.5735	-4.035	-1.0559	-2.9324	-0.6643	-4.035	-9.9658	6.4108	-0.7108	-0.8084	1.105	2.0638	-2.9324	-4.035	-4.2934	-3.3076	-4.2934	2.5731	-1.2142	0.7058	4.2165	-9.9658	-5.0116	-5.0116	-1.0862	-6.5064	-9.9658	-9.9658	-6.5064
GBMLGG	Tumor	TCGA-06-0743-01	6.3738	-9.9658	7.2825	3.1733	3.1653	2.6647	-3.3076	0.24	-9.9658	-2.3147	-0.0725	-9.9658	-9.9658	0.5271	-3.3076	-2.114	1.3901	-9.9658	-1.685	-9.9658	-3.816	1.5266	-0.6873	-0.013	-3.6259	4.6118	-0.2159	2.8974	1.2023	0.1124	-3.816	5.7944	1.0222	3.3061	0.0718	3.2328	-0.2328	6.919	5.7266	-9.9658	-2.6349	-2.2447	2.1313	0.044	-5.0116	-2.1779	0.8164
GBMLGG	Tumor	TCGA-HW-8319-01	6.7252	-3.0469	6.3054	4.7955	4.1128	-1.2142	-9.9658	0.346	-9.9658	-9.9658	-2.2447	-9.9658	-9.9658	-3.816	-9.9658	0.8164	-9.9658	-4.035	-2.6349	-9.9658	-9.9658	-0.5125	-9.9658	-2.7274	-0.8084	5.8914	0.9568	2.496	0.9115	0.0014	-3.6259	0.9493	-3.816	-1.7809	-2.5479	3.2405	-1.3183	3.6451	5.5982	-4.6082	-9.9658	-9.9658	2.7183	-3.6259	-4.2934	-6.5064	0.4233
GBMLGG	Tumor	TCGA-HT-7482-01	6.5832	-9.9658	6.5053	7.8457	6.7165	0.2029	-9.9658	-0.8084	-9.9658	-9.9658	0.2762	-9.9658	-9.9658	-2.3147	-3.0469	1.5854	-0.9686	-1.6394	-3.6259	-9.9658	-9.9658	-2.3884	-0.4921	-2.9324	-3.3076	5.3705	0.1257	3.5174	1.5216	1.6045	-2.5479	1.2271	-5.0116	-1.8314	-2.2447	4.795	-2.2447	1.1382	6.3792	-3.6259	-5.5735	-9.9658	3.7335	-3.816	-5.0116	-5.5735	0.044
GBMLGG	Tumor	TCGA-DU-5870-01	5.0644	-4.035	3.8157	2.5828	3.0893	1.125	-9.9658	-9.9658	-5.0116	-3.3076	1.2023	-5.0116	-9.9658	-1.0559	-2.3884	1.0847	-4.6082	-2.1779	-3.1714	-2.3884	-9.9658	-4.6082	-1.7809	-4.6082	-3.1714	5.1958	-1.5105	2.0254	-0.6643	0.5568	-9.9658	-1.0559	-2.114	-1.5105	-3.816	3.9108	-0.8599	4.1939	6.5035	-9.9658	-9.9658	-9.9658	2.0254	-3.6259	-5.5735	-5.5735	-1.1488
GBMLGG	Tumor	TCGA-E1-5304-01	6.1789	-9.9658	0.9268	1.2756	1.0079	-0.7588	-9.9658	-5.5735	-9.9658	-9.9658	-0.9132	-9.9658	-9.9658	-1.7809	-4.2934	1.125	-9.9658	-4.6082	-5.0116	-9.9658	-9.9658	2.609	-2.0529	-6.5064	-3.1714	5.0387	-2.3147	-0.4521	-2.4659	-3.0469	-5.5735	-4.2934	-0.0877	-0.5973	-1.3921	2.1378	-2.9324	-1.2828	3.5971	-9.9658	-9.9658	-9.9658	0.2522	-6.5064	-9.9658	-6.5064	-3.458
GBMLGG	Tumor	TCGA-TM-A84S-01	6.4544	-9.9658	3.6301	4.287	3.1685	1.1316	-4.2934	-3.0469	-9.9658	-4.2934	0.0718	-9.9658	-9.9658	-3.816	-1.1811	0.4865	-3.6259	-4.035	-4.2934	-9.9658	-9.9658	-2.9324	-1.3921	-2.4659	-2.6349	5.3413	-3.0469	3.6994	1.3846	2.8701	-5.0116	-1.8314	-1.0559	-1.2481	-2.7274	3.6861	1.0079	5.689	5.5937	-9.9658	-5.5735	-9.9658	2.3394	-3.6259	-9.9658	-9.9658	-0.6873
GBMLGG	Tumor	TCGA-CS-4943-01	7.1008	-9.9658	4.7512	5.2653	5.1827	0.2522	-9.9658	0.1519	-9.9658	-9.9658	-2.6349	-9.9658	-9.9658	-9.9658	-4.2934	2.4439	-2.3884	-2.8262	-6.5064	-9.9658	-4.2934	-0.3201	-9.9658	-5.0116	-3.816	5.4912	-1.1488	0.9115	-1.1811	-1.3921	-3.816	-0.7588	-1.4699	-0.4521	-2.1779	5.1396	-5.5735	-0.8863	5.1441	-9.9658	-5.5735	-9.9658	3.0181	-2.9324	-4.6082	-4.6082	-0.6193
GBMLGG	Tumor	TCGA-E1-A7Z3-01	5.7939	-1.2828	4.2041	3.4358	2.5338	-0.2845	-9.9658	-3.3076	-9.9658	-9.9658	-2.3884	-9.9658	-9.9658	-1.1488	-9.9658	0.1519	-2.5479	-9.9658	-1.7809	-9.9658	-9.9658	-1.3183	-0.8084	-3.1714	-1.1172	5.9538	-0.5543	2.0673	0.2762	0.044	-2.9324	-1.7809	-2.4659	-1.685	-3.6259	3.7464	-4.035	7.0176	5.2638	-3.3076	-4.2934	-9.9658	1.6604	-4.2934	-3.0469	-3.458	-0.8863
GBMLGG	Tumor	TCGA-14-1034-01	7.4816	-9.9658	8.2196	1.4756	1.0915	2.3898	0.2642	-0.5125	-9.9658	-1.4699	-1.5951	-9.9658	-9.9658	-1.4699	1.8282	-9.9658	2.3019	-9.9658	-1.7809	-1.1172	-2.1779	3.3032	-0.3752	-0.5756	-2.2447	4.565	0.537	2.2543	3.1195	1.4335	-0.1187	4.4945	-0.0277	2.982	-0.6193	2.6302	0.3231	8.1162	6.9396	-9.9658	-2.6349	-1.685	3.7028	2.2931	-2.5479	-2.4659	2.8341
GBMLGG	Tumor	TCGA-06-0184-01	5.6177	-9.9658	5.4172	5.5844	5.3583	2.3592	-3.0469	-1.0559	-9.9658	-9.9658	0.5069	-9.9658	-9.9658	-0.9132	-1.8836	-3.3076	0.24	-9.9658	-1.6394	-0.5332	-9.9658	-2.3147	2.1013	0.2998	-2.6349	4.0977	0.346	1.2271	-1.7809	-1.9379	-9.9658	3.3364	-0.9686	2.3077	1.1641	3.4971	-3.0469	9.5991	7.3032	-4.6082	-2.4659	-2.7274	3.3591	-1.8314	-3.0469	-5.0116	1.3735
GBMLGG	Tumor	TCGA-12-3652-01	5.3608	-9.9658	4.6312	1.412	0.1776	1.7532	-9.9658	-1.1488	-9.9658	-9.9658	0.8164	-9.9658	-9.9658	-0.9971	-1.9942	-9.9658	0.9716	-9.9658	-5.0116	-3.816	-3.816	-2.2447	0.2881	-9.9658	-4.6082	3.7625	0.3796	1.8404	0.3231	-2.3147	-9.9658	5.8357	-1.3548	4.7597	2.0147	1.2394	-0.7588	6.937	5.6144	-9.9658	-3.458	-2.8262	0.7233	-2.3147	-4.2934	-3.816	-2.0529
GBMLGG	Tumor	TCGA-FG-8182-01	5.8682	-9.9658	6.0573	8.8341	7.9991	0.434	-9.9658	1.0779	-9.9658	-4.2934	-0.2671	-9.9658	-5.5735	-0.9686	-9.9658	0.6517	-2.6349	-2.3147	-0.6643	-9.9658	-9.9658	-2.0529	-3.6259	-3.0469	-2.7274	5.23	-0.2328	2.578	0.5955	-0.9406	-5.5735	1.0363	-3.816	-3.3076	-5.5735	4.481	-1.1172	-0.4719	6.3234	-5.0116	-5.0116	-3.3076	3.5657	-2.8262	-9.9658	-9.9658	0.4233
GBMLGG	Tumor	TCGA-26-5132-01	6.9377	-3.816	6.9542	2.376	2.3898	2.8402	-0.8863	-1.0262	-5.0116	-4.2934	-3.0469	-9.9658	-9.9658	0.0854	-2.5479	-1.0559	-0.6416	-9.9658	-1.9379	-2.8262	-3.6259	-0.4521	-0.3566	0.044	-1.685	4.4189	0.5568	1.4704	2.2753	3.6405	-2.0529	2.4597	1.9302	2.9802	0.3907	1.8762	0.7146	7.4967	6.0002	-9.9658	-3.6259	-1.685	2.3536	-0.394	-3.0469	-3.0469	0.4967
GBMLGG	Tumor	TCGA-DU-A5TW-01	5.8851	-9.9658	2.2633	3.7646	3.2018	-2.2447	-9.9658	-9.9658	-9.9658	-9.9658	0.5568	-9.9658	-9.9658	-1.6394	-1.1811	-1.3183	-1.9942	-9.9658	-2.4659	-9.9658	-3.816	0.9419	-2.5479	-3.3076	-4.035	5.4483	-1.4305	1.8801	-0.1345	-1.9379	-4.2934	-1.8836	-4.2934	-2.3147	-9.9658	2.0569	-9.9658	-1.5105	5.4337	-3.1714	-9.9658	-2.6349	1.7273	-5.0116	-5.5735	-9.9658	-2.5479
GBMLGG	Tumor	TCGA-TQ-A7RP-01	6.0184	-9.9658	5.3434	4.579	4.4189	2.0946	-4.6082	-0.9971	-5.5735	-5.0116	-0.7834	-3.6259	-9.9658	-1.1811	3.5694	2.7826	-1.8836	-3.0469	-2.3884	-9.9658	-9.9658	0.1903	-1.5105	-2.0529	-2.3147	3.8198	1.0151	2.0604	-0.3752	1.884	-6.5064	0.9191	-1.2142	-0.7108	-0.1504	3.5124	-9.9658	6.4278	5.3813	-4.035	-3.0469	-1.0262	1.7097	-2.5479	-9.9658	-3.458	-0.7346
GBMLGG	Tumor	TCGA-HT-7689-01	5.8488	-9.9658	5.4118	1.9895	0.346	0.6239	-1.2828	1.8323	-9.9658	-2.8262	-1.6394	-9.9658	-9.9658	-0.4719	-2.8262	0.679	-1.2142	-3.6259	-3.458	-4.035	-9.9658	-4.6082	-1.5105	-9.9658	-1.7322	5.4732	-5.0116	3.2343	2.5924	0.6699	-4.035	-2.0529	-2.8262	2.4063	-1.7809	3.9459	-2.6349	0.434	5.9357	-5.5735	-9.9658	-4.035	3.2328	-9.9658	-9.9658	-5.5735	0.1257
GBMLGG	Tumor	TCGA-FG-7638-01	5.6361	-2.0529	3.1278	2.3981	1.125	0.9419	-9.9658	-4.6082	-9.9658	-9.9658	-0.5543	-9.9658	-9.9658	-3.816	-9.9658	1.8201	-2.3147	-3.816	-5.0116	-9.9658	-4.035	-3.458	-2.1779	-1.8314	-1.9942	6.4194	-0.1187	1.0433	-0.2671	0.4967	-5.5735	-0.5332	-0.6193	0.2154	-0.9406	3.3364	-3.816	5.2277	5.2657	-5.5735	-3.6259	-9.9658	0.8164	-4.035	-9.9658	-9.9658	-1.8836
GBMLGG	Tumor	TCGA-32-1970-01	6.8474	-3.6259	3.3773	1.6604	1.7053	1.9034	-9.9658	-4.035	-9.9658	-9.9658	-1.3183	-9.9658	-9.9658	-2.4659	-4.035	-0.2328	-1.685	-9.9658	-2.3884	-2.114	-9.9658	-1.4699	-1.0559	-0.2498	-2.8262	4.8141	-0.4521	2.7572	-1.0559	0.5568	-2.9324	-0.3022	0.4233	3.623	2.945	0.9493	0.434	4.2541	6.1268	6.11	-2.8262	-1.2142	1.9601	-1.7322	-2.8262	-3.816	0.537
GBMLGG	Tumor	TCGA-P5-A5EV-01	6.4806	-9.9658	2.3077	1.6466	1.6512	1.9895	-9.9658	-2.3884	-9.9658	-9.9658	0.7233	-9.9658	-9.9658	-9.9658	-4.2934	-0.5973	-4.2934	-2.7274	-2.9324	-9.9658	-4.035	-4.2934	-1.7322	-4.035	-2.7274	5.725	-1.4305	1.5316	0.1124	-2.6349	-3.816	-4.2934	2.3077	0.4552	0.6517	3.2944	-3.3076	0.5069	5.2743	-9.9658	-4.2934	-1.9942	2.6067	-4.035	-9.9658	-5.0116	-0.4131
GBMLGG	Tumor	TCGA-HT-7476-01	4.5663	-9.9658	4.287	3.4726	2.7763	0.8961	-9.9658	-2.5479	-9.9658	-5.0116	-3.458	-9.9658	-9.9658	-9.9658	-9.9658	3.7116	-0.9132	-1.2481	-4.035	-9.9658	-4.2934	-0.4921	-0.8599	-9.9658	-0.6193	5.5355	0.3907	2.4623	-0.8863	-2.114	-2.3147	0.6699	-0.8599	0.058	-1.0559	4.5479	-2.6349	6.5621	4.0515	-4.6082	-4.6082	-2.8262	1.0151	-2.9324	-3.0469	-5.0116	-1.2828
GBMLGG	Tumor	TCGA-TQ-A7RG-01	5.7835	-9.9658	4.3456	6.738	5.6773	1.3109	-9.9658	-1.3183	-9.9658	-9.9658	-2.7274	-9.9658	-5.0116	-3.458	2.2723	3.4061	-9.9658	-1.4305	-3.0469	-9.9658	-3.458	-2.8262	-0.5125	-3.1714	-3.0469	5.6918	-0.9971	4.0082	1.2023	1.7744	-1.8836	0.3346	-1.3548	-0.3383	-1.8314	3.9801	-1.8314	3.2496	5.6047	-9.9658	-5.0116	-9.9658	2.2633	-2.5479	-9.9658	-5.5735	-0.5973
GBMLGG	Tumor	TCGA-TM-A84F-01	6.1767	-3.816	7.4586	8.9829	8.0995	4.4556	-9.9658	2.0707	-9.9658	-2.114	-0.2159	-9.9658	-9.9658	3.9108	-4.2934	0.7748	0.044	-9.9658	-1.5105	-2.3884	-9.9658	-1.8314	-0.9971	-1.9942	-1.6394	5.9658	-0.3201	5.5744	2.1476	2.0707	-3.6259	1.5612	4.1036	6.4854	3.2018	4.6236	-0.7346	3.7804	5.8875	-9.9658	-1.3183	-0.8339	4.2281	0.9343	-3.0469	-2.6349	2.5658
GBMLGG	Tumor	TCGA-FG-8181-01	4.9336	-2.0529	6.1723	6.5824	6.1879	0.5069	-4.2934	-0.9132	-9.9658	-9.9658	-0.6873	-4.2934	-9.9658	-3.816	-9.9658	3.38	-0.2159	-2.4659	-5.0116	-4.035	-9.9658	-3.458	-0.6193	-1.2142	0.7999	6.8459	3.864	4.5608	1.2085	-0.0877	-2.6349	4.1119	-2.7274	1.3454	1.3167	3.6532	-3.458	7.1878	4.3653	-5.5735	-4.2934	-2.1779	0.8246	-4.6082	-9.9658	-3.816	-2.3884
GBMLGG	Tumor	TCGA-DU-A7T6-01	3.0252	-4.6082	3.5199	4.783	4.3024	1.0779	-9.9658	-1.7322	-9.9658	-4.2934	0.3907	-4.035	-6.5064	-0.5973	-0.3383	-0.4521	-3.1714	-2.9324	-4.2934	-4.6082	-3.458	-9.9658	-2.7274	-3.1714	-2.0529	5.6548	0.3796	0.547	-2.7274	-0.5756	-5.5735	-1.1488	-0.4719	0.8082	-0.6193	3.4061	-5.5735	3.4687	5.4996	-1.8314	-4.2934	-2.6349	0.5955	-2.4659	-5.0116	-5.5735	-1.5105
GBMLGG	Tumor	TCGA-DB-A4XC-01	6.7047	-9.9658	4.3463	3.7678	2.9893	1.1706	-9.9658	-1.7322	-9.9658	-9.9658	0.9935	-9.9658	-9.9658	-1.2481	-9.9658	2.6114	-9.9658	-1.7809	-2.7274	-9.9658	-2.9324	-2.4659	-1.1172	-9.9658	-0.4719	5.359	0.058	3.3105	1.2516	1.9638	-1.685	-0.394	-2.114	0.058	-1.4699	4.5173	-1.4305	6.1121	5.8849	-9.9658	-2.9324	-2.1779	2.5061	-3.458	-3.3076	-4.2934	-0.1504
GBMLGG	Tumor	TCGA-06-0219-01	4.7203	-9.9658	8.2104	5.6233	4.1498	2.2082	0.3907	2.376	-9.9658	-4.6082	-1.3548	-4.035	-9.9658	-3.1714	0.1519	-1.5951	0.3907	-9.9658	-4.6082	-0.0574	-4.2934	-2.3147	-0.3752	-0.1187	-1.8314	2.5756	-0.2328	2.7805	0.2881	-1.6394	-2.6349	4.892	-0.1031	6.0153	2.93	1.2815	-1.7809	5.1867	5.4138	-9.9658	-2.114	-0.013	2.7292	-2.6349	-2.6349	-6.5064	0.0718
GBMLGG	Tumor	TCGA-14-0787-01	6.9672	-9.9658	6.6579	1.9034	2.1638	2.2206	-0.5756	-0.1187	-9.9658	-2.2447	-2.9324	-9.9658	-9.9658	-0.0277	0.7146	1.7575	0.9343	-2.2447	-1.2481	-2.2447	-9.9658	-1.2828	-0.1187	-2.5479	-4.2934	5.1111	1.1512	-0.1993	3.0978	2.5238	0.7493	5.4138	1.614	4.6972	1.6558	2.7292	-3.458	3.0092	6.8375	-9.9658	-3.6259	-2.0529	3.2885	-1.8836	-5.0116	-4.2934	1.2815
GBMLGG	Tumor	TCGA-S9-A6U2-01	6.1215	-9.9658	4.1359	6.9753	6.363	0.1519	-9.9658	-1.7809	-9.9658	-3.816	-0.5543	-9.9658	-3.816	-3.458	-9.9658	1.1447	-9.9658	-2.7274	-3.3076	-9.9658	-9.9658	-3.1714	-1.3548	-4.035	-1.9379	5.7263	-0.6416	3.2205	0.7832	2.4225	-2.4659	2.2633	-2.114	-1.1488	-1.8836	3.866	-9.9658	4.6485	6.2512	-9.9658	-5.0116	-3.458	2.2543	-2.6349	-9.9658	-4.2934	-0.2498
GBMLGG	Tumor	TCGA-DB-A75M-01	6.7935	-9.9658	4.2943	3.868	2.9984	0.7321	-9.9658	-1.8836	-9.9658	-4.2934	1.2576	-9.9658	-9.9658	-2.8262	-3.3076	0.7146	-9.9658	-3.6259	-2.3884	-3.0469	-9.9658	-0.9971	-1.1488	-3.6259	-4.2934	6.1279	-3.458	2.7379	1.4704	-2.3147	-2.7274	-2.5479	-3.3076	-2.2447	-4.6082	3.7127	-3.3076	-0.0877	5.7743	-9.9658	-5.0116	-4.6082	2.791	-4.2934	-9.9658	-9.9658	-0.7834
GBMLGG	Tumor	TCGA-HT-8012-01	5.4387	0.8805	2.8096	6.3521	4.9663	-0.394	-4.6082	-1.6394	-9.9658	-5.0116	-0.3201	-9.9658	-5.5735	-9.9658	0.3346	0.03	-2.4659	-9.9658	-4.2934	-9.9658	0.4016	-1.0559	0.6969	-9.9658	-2.0529	5.7458	0.8961	1.8801	0.2762	-0.1345	-2.8262	-0.0425	-3.6259	-3.816	-5.0116	3.6972	1.9111	3.2841	5.8873	-3.0469	-9.9658	-9.9658	1.5165	-6.5064	-5.5735	-6.5064	-2.3884
GBMLGG	Tumor	TCGA-S9-A7QW-01	5.7461	-9.9658	2.5313	6.7528	6.6765	-1.4305	-9.9658	-3.0469	-9.9658	-9.9658	-9.9658	-9.9658	-9.9658	-1.2828	-9.9658	-0.0574	-9.9658	-9.9658	-3.3076	-9.9658	-9.9658	-3.458	-9.9658	-4.035	-2.8262	6.2321	-1.4305	2.6325	1.0779	0.1124	-3.816	-1.1811	-5.0116	-2.9324	-4.6082	2.8341	-1.3921	-0.8863	5.3009	-5.0116	-9.9658	-9.9658	0.9268	-6.5064	-9.9658	-9.9658	-2.1779
GBMLGG	Tumor	TCGA-P5-A733-01	5.6343	-9.9658	4.4074	4.366	4.2526	-1.3183	-9.9658	-3.1714	-9.9658	-9.9658	-0.4521	-9.9658	-9.9658	-2.7274	-5.0116	-0.0277	-3.816	-9.9658	-4.035	-9.9658	-9.9658	-9.9658	-1.9379	-2.2447	-1.9942	4.849	-1.685	0.6332	-0.7108	-0.2845	-4.6082	-1.1488	-6.5064	-3.458	-5.0116	1.7617	-3.816	3.6006	3.8289	-5.5735	-9.9658	-4.2934	0.8568	-5.5735	-9.9658	-6.5064	-1.9379
GBMLGG	Tumor	TCGA-E1-A7Z4-01	6.8694	-9.9658	4.8739	5.7145	5.479	-1.0262	-3.3076	-1.6394	-9.9658	-4.2934	0.4761	-5.0116	-9.9658	-1.5951	0.4552	2.0111	-2.0529	-3.1714	-2.0529	-9.9658	-9.9658	-2.0529	-2.2447	-9.9658	-3.6259	4.8253	0.1519	2.004	0.1648	0.605	-3.3076	-0.0725	-1.8314	-0.2498	-2.0529	2.3251	-2.3884	-0.5973	5.7279	-3.6259	-5.5735	-9.9658	2.362	-4.2934	-5.5735	-9.9658	0.0854
GBMLGG	Tumor	TCGA-FG-8185-01	6.1471	-9.9658	5.7882	6.2769	5.9182	-1.0262	-9.9658	-0.4921	-9.9658	-9.9658	1.6234	-9.9658	-9.9658	-0.9132	-9.9658	0.0718	-3.6259	-5.0116	-2.4659	-4.6082	-9.9658	0.3907	-2.2447	-3.1714	-4.6082	6.0751	1.125	2.5413	0.8726	-0.9971	-4.035	2.0638	-3.6259	-2.3884	-6.5064	2.826	-5.5735	1.3454	4.6112	-4.035	-9.9658	-9.9658	0.679	-4.035	-9.9658	-9.9658	-2.3147
GBMLGG	Tumor	TCGA-FG-A4MW-01	5.9598	-9.9658	4.4263	1.6327	0.679	0.8246	-9.9658	-4.6082	-9.9658	-9.9658	-1.2481	-9.9658	-9.9658	-1.9942	-9.9658	0.5666	-2.4659	-9.9658	-3.0469	-9.9658	-9.9658	-1.1811	-0.8863	-2.8262	-1.1172	6.399	-1.2828	3.1749	0.1776	-1.7809	-3.0469	-1.6394	0.4657	2.496	0.6425	2.4934	-3.6259	4.8822	5.8773	-9.9658	-9.9658	-2.0529	1.7575	-3.6259	-4.2934	-9.9658	-0.9686
GBMLGG	Tumor	TCGA-HW-8320-01	6.2851	-3.0469	7.6743	8.8925	8.4467	-0.0425	-4.2934	2.5852	-9.9658	-4.2934	0.6425	-5.0116	-5.5735	-2.3147	-9.9658	1.3735	-2.3884	-3.816	-2.6349	-4.035	-4.035	-1.2142	-3.816	-9.9658	-3.458	6.6878	-2.114	3.0842	2.1013	-0.0725	-4.035	3.0859	-2.114	-0.5332	-3.1714	3.5473	-5.5735	-0.0574	6.0968	-9.9658	-9.9658	-9.9658	2.8916	-3.0469	-3.816	-5.5735	-0.1345
GBMLGG	Tumor	TCGA-DU-5849-01	5.9069	-3.3076	4.9519	4.7448	3.8147	1.3679	-4.6082	-1.3921	-9.9658	-4.6082	-0.5756	-5.5735	-9.9658	-4.2934	2.1114	2.3564	-3.458	-4.035	-4.2934	-4.2934	-2.3884	-2.5479	-3.1714	-9.9658	-0.3566	6.1681	0.517	1.9895	0.9191	-0.0877	-5.0116	0.8408	-2.9324	0.547	-0.2671	4.2142	1.2085	4.6177	4.8768	-3.3076	-4.2934	-4.2934	1.7995	-1.3548	-5.5735	-4.6082	-0.8863
GBMLGG	Tumor	TCGA-06-0190-01	6.2647	-9.9658	9.531	7.0333	6.6761	4.0532	0.7058	1.7575	-0.1187	-1.2828	0.1388	-4.2934	-9.9658	-0.4521	1.4388	0.2762	4.3449	-9.9658	-2.2447	-1.5951	-9.9658	0.1648	1.5013	-0.9132	-2.0529	5.3999	4.9256	4.864	3.8064	4.421	2.8838	6.7766	1.5115	2.5756	-0.0725	4.2526	4.5994	8.3776	6.9587	-9.9658	-2.3147	-0.9132	3.741	1.2271	-2.7274	-0.5543	2.3479
GBMLGG	Tumor	TCGA-DB-5273-01	6.7458	-9.9658	5.9517	4.6882	3.0428	1.1447	-9.9658	-1.0262	-9.9658	-9.9658	-0.0277	-9.9658	-9.9658	-3.816	-9.9658	2.3423	-1.7322	-2.4659	-3.3076	-9.9658	-9.9658	-3.3076	-2.1779	-9.9658	-3.816	6.2333	-2.8262	2.7314	0.8883	-0.7346	-5.5735	-3.458	0.346	0.3685	-1.6394	4.5398	-3.816	1.5709	6.1381	-9.9658	-4.6082	-2.4659	3.8075	-1.7809	-5.0116	-6.5064	0.9038
GBMLGG	Tumor	TCGA-R8-A6MO-01	4.836	-2.4659	2.8402	2.6647	1.9931	1.6604	-9.9658	-4.6082	-9.9658	-9.9658	1.3454	-3.458	-9.9658	1.4065	-0.2845	-1.7322	-3.458	-2.5479	-1.9942	-9.9658	-9.9658	-1.8836	-1.0262	-2.6349	-2.1779	4.9388	-0.8339	2.3677	-0.5543	-0.1504	-9.9658	-1.3921	-2.5479	-2.6349	-4.2934	3.5803	0.058	1.9712	5.3071	-5.0116	-9.9658	-9.9658	1.3283	-3.458	-5.5735	-6.5064	-1.4305
GBMLGG	Tumor	TCGA-CS-6670-01	6.0359	-9.9658	6.5094	5.9021	5.17	-0.8084	-3.816	1.1184	-9.9658	-9.9658	-1.0862	-9.9658	-9.9658	-4.035	-5.5735	-1.3548	-1.9379	-9.9658	-3.3076	-9.9658	-9.9658	-2.114	-2.3147	-3.458	-1.4305	5.5311	-0.013	3.2251	0.7058	0.3115	-5.0116	1.2576	-3.816	-1.0559	-3.816	2.6783	2.3953	4.8156	5.0321	-9.9658	-9.9658	-9.9658	0.8327	-5.0116	-9.9658	-6.5064	-1.7809
GBMLGG	Tumor	TCGA-DU-5854-01	6.4278	-4.035	4.7608	2.9507	2.6805	3.2405	-9.9658	-9.9658	-9.9658	-4.6082	1.7273	-9.9658	-4.2934	-3.816	-3.3076	1.3167	-1.9942	-2.6349	-4.2934	-1.1172	-9.9658	-1.9942	-2.7274	-4.2934	-0.9406	5.3965	0.2522	1.0915	-1.9942	-0.9406	-5.0116	-1.9942	-0.6873	0.8805	-1.0862	4.8832	-5.0116	7.3765	6.5247	-9.9658	-2.5479	-1.0559	3.4156	-0.8084	-9.9658	-4.2934	1.3109
GBMLGG	Tumor	TCGA-S9-A6WL-01	5.1635	-1.0262	3.5461	-1.0262	-0.2498	-0.4325	-4.035	-5.0116	-9.9658	-4.035	-1.6394	-9.9658	-9.9658	-2.114	-5.0116	-0.5332	-4.2934	-9.9658	-3.0469	-3.816	-9.9658	-2.6349	-1.5522	-3.6259	-0.2159	5.9734	-1.0862	1.177	-1.8314	-0.2328	-1.7322	-2.4659	-2.114	-1.7322	-2.3884	5.4764	-2.6349	6.9158	4.6083	-9.9658	-9.9658	-9.9658	0.8647	-9.9658	-4.035	-4.6082	-3.816
GBMLGG	Tumor	TCGA-S9-A6TV-01	6.1593	-9.9658	7.5641	3.2297	2.3394	1.6875	1.1706	1.2333	-9.9658	-2.6349	2.6805	-5.0116	-5.5735	-2.2447	-3.6259	1.3511	3.6703	-3.458	-2.1779	-1.9379	-9.9658	-2.2447	0.4447	-9.9658	-3.1714	6.6518	0.547	4.5705	2.4597	-1.8314	-0.4921	3.6555	0.9642	4.6888	1.3454	4.9486	-2.8262	4.0841	6.3406	-9.9658	-3.458	-1.1811	4.2862	-2.3147	-3.816	-4.2934	2.1313
GBMLGG	Tumor	TCGA-26-5135-01	6.5323	-3.458	7.3073	4.3883	3.2251	2.2237	-0.5756	-0.1504	-9.9658	-9.9658	-9.9658	-3.816	-9.9658	-3.3076	-1.7809	-9.9658	-1.7809	-9.9658	-3.3076	-1.2142	-9.9658	-1.9942	-0.6193	-2.0529	-1.6394	5.5056	0.2881	2.0535	0.537	-1.7322	-2.114	4.2751	0.6699	3.9636	1.0573	3.8002	-4.6082	3.7028	6.1871	-9.9658	-3.3076	-1.3548	3.6184	-3.1714	-9.9658	-5.0116	1.6785
GBMLGG	Tumor	TCGA-S9-A6WE-01	5.7798	-9.9658	2.299	1.6649	1.2023	0.3685	-9.9658	-9.9658	-9.9658	-3.0469	-0.3566	-9.9658	-9.9658	-2.6349	0.9862	-1.4699	-9.9658	-9.9658	-2.3884	-3.6259	-9.9658	-2.6349	-9.9658	-5.0116	-2.7274	5.3345	0.6517	2.7183	0.4016	1.3735	-3.6259	0.8726	-3.0469	-1.4305	-3.458	3.836	-4.035	4.3227	5.6628	-9.9658	-4.035	-2.9324	0.1776	-3.816	-9.9658	-6.5064	-2.4659
GBMLGG	Tumor	TCGA-76-4931-01	7.0339	-9.9658	5.1073	2.0254	1.0503	3.3787	-2.6349	-0.7834	-9.9658	-9.9658	-1.3183	-9.9658	-9.9658	-1.8836	-1.6394	-2.9324	2.3649	-9.9658	-3.3076	-2.7274	-9.9658	-2.0529	-0.5543	0.9862	-2.3884	5.9461	0.7493	4.4529	3.2018	0.517	-9.9658	6.5486	-0.0277	1.4441	-0.9406	2.5238	-3.816	4.4013	6.1079	-9.9658	-4.035	-2.5479	3.0145	-2.114	-2.0529	-9.9658	0.8805
GBMLGG	Tumor	TCGA-QH-A6XA-01	6.0794	-9.9658	5.4413	7.4143	7.4403	-0.394	-9.9658	-0.9971	-9.9658	-4.035	-0.3201	-4.2934	-9.9658	-1.7322	-1.5105	-0.394	-0.6193	-3.6259	-1.8314	-9.9658	-9.9658	-1.7809	-9.9658	-1.7809	-2.9324	5.4516	-1.6394	3.3938	1.2147	-0.1665	-3.816	-0.3566	-3.3076	-5.0116	-4.035	3.8739	-9.9658	1.4704	5.5999	-9.9658	-9.9658	-3.816	1.816	-4.6082	-9.9658	-6.5064	-2.0529
GBMLGG	Tumor	TCGA-DU-6393-01	4.352	-1.1172	3.1939	1.7097	1.0363	-0.7588	-4.6082	-3.816	-9.9658	-1.9942	1.5758	-9.9658	-9.9658	-3.3076	-5.5735	-0.1504	-9.9658	-2.2447	-3.458	-9.9658	-2.0529	-2.4659	-2.1779	-2.0529	-2.3147	4.6871	-0.8863	-1.3548	-1.1811	-1.3921	-9.9658	-0.9406	-1.8836	-2.3884	-2.8262	2.5658	2.6895	0.6239	5.2495	-9.9658	-9.9658	-3.3076	-0.5756	-3.1714	-5.5735	-6.5064	-3.0469
GBMLGG	Tumor	TCGA-41-3915-01	5.8115	-9.9658	5.9851	4.1094	3.3897	3.3478	-1.3548	-0.2159	-9.9658	-2.4659	2.4198	-9.9658	-5.5735	-9.9658	4.0436	-2.0529	1.7185	-3.816	-9.9658	-1.1172	-1.4305	-4.6082	-1.5522	-0.6643	-1.4305	3.9552	1.614	1.7532	2.3704	1.7912	-0.7588	5.5008	0.2762	1.2934	-2.0529	4.3841	2.3019	5.6011	6.2776	-4.035	-3.6259	-1.1172	3.421	0.2522	-2.0529	-1.8836	1.7185
GBMLGG	Tumor	TCGA-VM-A8C9-01	3.0688	-9.9658	6.5078	3.5411	2.0218	4.14	-9.9658	-3.458	-5.0116	-9.9658	2.609	-9.9658	-9.9658	0.0718	-4.2934	2.5137	-1.9379	-1.3183	-0.8863	-9.9658	-9.9658	-0.8339	-0.5125	-0.7346	-1.9379	5.3198	-2.3884	1.3109	-2.8262	-2.2447	-5.5735	-2.3884	-2.4659	-0.4131	-2.8262	4.1145	-3.0469	3.5436	6.0815	-1.5105	-1.7809	-0.6643	2.9875	-1.2828	-5.5735	-9.9658	1.2209
GBMLGG	Tumor	TCGA-06-0649-01	5.9014	-9.9658	6.7673	5.2687	4.7544	2.8779	1.1641	1.1641	-9.9658	-4.2934	1.7097	-9.9658	-9.9658	-0.0725	0.7058	-3.1714	2.4934	-9.9658	-0.4325	-1.4305	-2.6349	0.3346	0.6517	-0.6193	-2.8262	4.9883	1.9968	3.0876	2.7993	1.3679	-0.4521	4.8187	-0.013	2.4544	-0.6873	5.3158	1.2815	6.9205	6.5703	-9.9658	-2.5479	0.5763	3.3731	1.3623	-1.9379	-1.4699	1.8996
GBMLGG	Tumor	TCGA-DU-5853-01	6.2075	-9.9658	4.8192	6.392	5.5348	2.7951	-9.9658	-1.4305	-9.9658	-9.9658	-1.3548	-9.9658	-9.9658	-9.9658	0.0014	3.8925	-0.4719	-1.2142	1.1577	-9.9658	-9.9658	-0.4521	-2.6349	-9.9658	-2.1779	5.838	-0.1665	2.8701	0.9268	1.8722	-3.6259	-0.7108	1.5266	-0.5332	-1.2481	4.225	-1.9942	3.4129	5.6109	-4.2934	-2.3147	-1.3183	3.1669	1.4441	-2.9324	-1.1811	1.4808
GBMLGG	Tumor	TCGA-12-0618-01	5.9329	-9.9658	3.603	2.4063	2.3222	1.0642	-4.6082	-2.2447	-9.9658	-3.0469	0.24	-9.9658	-9.9658	-2.7274	-1.4699	-3.458	-0.5332	-2.6349	-3.0469	-3.0469	-0.0877	-1.7322	-3.6259	-0.1504	-4.6082	4.3046	2.9747	1.5902	1.5758	-1.9379	-3.816	4.0541	-1.6394	1.9034	-1.685	3.3966	-0.8084	6.8415	5.5466	-9.9658	-9.9658	-3.816	1.736	-2.6349	-2.8262	-5.0116	-0.9132
GBMLGG	Tumor	TCGA-FG-5962-01	5.8266	-2.0529	4.6933	6.4331	5.3765	1.2394	-9.9658	-2.1779	-9.9658	-3.3076	-1.3183	-4.6082	-9.9658	-2.9324	-3.458	2.376	-3.6259	-1.8314	-3.3076	-9.9658	-9.9658	-3.3076	-2.8262	-9.9658	-1.0262	6.3094	-0.4719	2.167	0.058	1.7009	-4.035	1.683	-1.4699	0.5069	-2.114	3.4102	1.1706	6.27	5.2064	-9.9658	-4.6082	-4.035	1.7954	-3.6259	-9.9658	-3.6259	-1.0262
GBMLGG	Tumor	TCGA-27-2524-01	5.2865	-3.0469	9.6897	4.174	2.9729	3.287	1.6374	2.2299	-9.9658	-1.4305	-0.1665	-4.2934	-9.9658	-2.3147	-0.9686	-1.7322	2.2206	-9.9658	-5.5735	-2.9324	-9.9658	-1.7809	2.1114	-1.8836	-3.1714	5.322	2.0004	5.0816	4.287	4.1103	2.2543	6.0222	-1.8314	3.5803	-0.0574	1.9415	5.9651	6.8779	5.857	-9.9658	-2.9324	-1.6394	2.6114	-2.3147	-2.3147	-9.9658	0.3573
GBMLGG	Tumor	TCGA-QH-A65S-01	5.2765	-9.9658	3.3464	3.5449	2.4359	0.5763	-9.9658	-3.6259	-9.9658	-4.2934	-2.3884	-9.9658	-9.9658	-2.4659	-3.6259	-1.3921	-2.8262	-3.6259	-2.3884	-3.458	-9.9658	-0.8863	-2.3147	-9.9658	-2.3884	5.6445	-1.5522	2.2113	-0.9132	0.1519	-9.9658	-1.5522	-3.6259	-3.0469	-5.5735	3.3017	-3.0469	1.8762	5.3608	-0.4719	-9.9658	-9.9658	2.2693	-6.5064	-5.0116	-6.5064	-0.9971
GBMLGG	Tumor	TCGA-F6-A8O4-01	6.3533	-9.9658	3.7888	5.711	4.7877	0.4016	-9.9658	-0.6873	-9.9658	-5.0116	0.5568	-9.9658	-5.0116	-4.2934	-4.6082	0.2642	-2.7274	-9.9658	-3.1714	-9.9658	1.2394	-1.3183	-1.5105	-1.7322	-1.0559	5.4453	-0.8863	1.614	1.5563	0.2154	-2.114	1.674	-5.0116	-2.8262	-1.5951	2.8974	-1.2481	4.7198	4.5392	-9.9658	-5.5735	-9.9658	0.7579	-4.2934	-9.9658	-6.5064	-2.114
GBMLGG	Tumor	TCGA-28-1753-01	6.7076	-2.5479	6.6689	6.7208	5.7347	3.8054	0.0014	1.5266	-9.9658	-1.2142	3.9289	-2.2447	-9.9658	-1.3921	9.116	-0.0425	-1.2481	-2.2447	0.058	1.0573	-0.5332	0.3796	-0.7346	-0.1187	-1.8314	4.991	2.8562	3.5436	1.595	-0.6643	0.0854	3.6703	2.6255	4.3285	2.6895	5.9026	-2.3147	3.8136	6.9133	-9.9658	-1.2481	0.1124	4.8069	0.547	-9.9658	-1.8836	2.5561
GBMLGG	Tumor	TCGA-QH-A870-01	6.9005	-9.9658	3.2647	5.3463	4.3413	-0.7108	-9.9658	-2.5479	-9.9658	-9.9658	-0.9406	-9.9658	-9.9658	-2.6349	-3.1714	0.1648	-3.0469	-3.816	-3.0469	-9.9658	-9.9658	-3.1714	-1.5522	-4.2934	-3.816	4.8248	-0.1993	1.1512	-0.9971	0.8246	-4.6082	-0.4325	-4.035	-2.2447	-0.9132	2.8701	-5.0116	-0.5125	5.2028	-9.9658	-9.9658	-9.9658	1.7097	-3.816	-9.9658	-9.9658	-2.8262
GBMLGG	Tumor	TCGA-S9-A7R1-01	5.8097	-1.2828	6.1655	6.7116	7.1634	-0.5973	-9.9658	-0.1665	-9.9658	-2.114	1.2333	-9.9658	-9.9658	-9.9658	-2.7274	0.2762	-0.3201	-1.2481	-2.5479	-9.9658	-0.0425	-3.3076	-2.0529	-2.0529	-2.5479	5.4357	3.8749	4.402	1.9073	-0.2845	-2.9324	4.5429	-1.685	0.0718	-4.6082	2.5683	0.5763	6.0345	4.0601	-2.3147	-5.5735	-9.9658	-0.6193	-4.2934	-9.9658	-5.5735	-3.6259
GBMLGG	Tumor	TCGA-TQ-A7RH-01	5.9484	-9.9658	5.1768	7.7149	6.9615	0.679	-9.9658	-0.3201	-9.9658	-3.816	-0.1504	-9.9658	-9.9658	-1.7809	-3.6259	0.9191	-1.3548	-2.3147	-1.6394	-9.9658	-2.6349	-0.8339	-1.4305	-9.9658	-2.2447	4.7464	0.5666	3.6532	1.0779	-1.9942	-4.035	0.2277	-3.6259	0.5271	-0.4719	4.3313	-0.7834	5.306	5.7939	-9.9658	-5.5735	-4.035	3.0671	-2.8262	-9.9658	-6.5064	-0.1345
GBMLGG	Tumor	TCGA-12-5295-01	5.3817	-9.9658	5.3913	0.1903	0.9115	3.3032	-9.9658	-1.4305	-9.9658	-9.9658	-0.2159	-9.9658	-9.9658	-1.1488	-0.7834	-1.1811	-1.4699	-2.9324	-2.114	-9.9658	-3.816	-4.2934	-1.3548	-2.4659	-3.3076	3.4477	-0.6193	-1.4699	-2.9324	-1.9379	-5.5735	0.8164	1.1382	6.8674	3.8198	2.7657	-1.5951	4.3702	6.4128	-4.035	-2.2447	-1.1172	1.3283	0.1903	-4.035	-3.0469	0.9716
GBMLGG	Tumor	TCGA-E1-A7YQ-01	6.6307	-3.816	7.4158	4.9769	4.8248	2.9802	-2.3884	0.6239	-9.9658	-4.035	3.3521	-9.9658	-9.9658	0.03	-1.1172	1.3283	-0.7588	-1.6394	-1.8836	-9.9658	-3.816	-2.7274	1.0151	-0.3022	-1.7809	4.4608	0.9935	2.167	0.1776	-0.1665	0.5763	2.9544	3.074	5.2211	2.0776	4.8228	-1.4305	2.7826	6.4598	-5.0116	-3.3076	-0.4131	4.1748	0.5271	-5.5735	-3.6259	2.9802
GBMLGG	Tumor	TCGA-27-2523-01	7.5463	-9.9658	5.5398	3.2572	2.1411	1.5115	-9.9658	-1.0862	-9.9658	-4.6082	-2.5479	-2.3147	-9.9658	-9.9658	-9.9658	-9.9658	-1.4305	-9.9658	-5.0116	-2.3884	-3.816	0.6332	-0.8339	-6.5064	-3.458	5.6651	-2.114	-1.6394	-2.6349	-4.035	-4.2934	2.8622	0.7146	2.3953	1.884	1.2696	-9.9658	3.5947	6.1625	-9.9658	-4.2934	-9.9658	2.3677	-2.6349	-3.6259	-5.0116	0.1648
GBMLGG	Tumor	TCGA-HT-8107-01	5.2604	-1.5522	6.5151	4.2825	4.1019	-0.4719	-3.816	1.2271	-9.9658	-9.9658	-1.685	-9.9658	-9.9658	-2.9324	-3.458	-1.6394	-3.816	-2.3147	-3.3076	-9.9658	-9.9658	-2.5479	-3.816	-1.0262	0.1648	6.3607	2.3164	1.177	-1.5522	0.1903	-3.816	1.8524	-3.458	0.6517	0.3685	2.7336	-3.458	6.4984	3.8944	-3.6259	-3.6259	-9.9658	2.4544	-9.9658	-6.5064	-6.5064	-0.3201
GBMLGG	Tumor	TCGA-P5-A5ET-01	6.2517	-9.9658	2.3019	1.6327	0.4016	0.1903	-9.9658	-3.0469	-9.9658	-3.1714	-9.9658	-9.9658	-9.9658	-3.816	-5.5735	-0.0277	-3.3076	-4.6082	-4.6082	-3.816	-9.9658	-2.114	-9.9658	-9.9658	-2.3884	6.3873	-9.9658	1.7828	1.3051	0.9935	-2.7274	-3.6259	-4.035	-1.8314	-3.1714	3.6242	-2.9324	3.6532	5.1989	-4.2934	-5.5735	-9.9658	1.0293	-5.5735	-9.9658	-6.5064	-2.3884
GBMLGG	Tumor	TCGA-P5-A72W-01	5.983	-9.9658	4.8958	3.1971	1.683	-0.6193	-4.6082	-2.7274	-9.9658	-1.5522	-1.1172	-9.9658	-9.9658	-9.9658	-9.9658	1.8564	-2.114	-9.9658	-5.0116	-4.2934	-9.9658	-3.0469	-2.9324	-9.9658	-5.0116	5.877	-9.9658	1.3567	0.8164	-1.4305	-4.2934	-9.9658	-4.035	-2.114	-5.5735	3.0145	-4.035	1.1117	5.5641	-9.9658	-5.5735	-9.9658	1.46	-9.9658	-5.5735	-6.5064	-1.1488
GBMLGG	Tumor	TCGA-DB-A64L-01	5.439	0.7493	3.5815	5.8084	5.4397	2.6114	-9.9658	-0.8339	-9.9658	-4.035	-2.0529	-9.9658	-9.9658	-0.2159	1.9968	-3.0469	-0.5543	-9.9658	-4.2934	-3.6259	-3.6259	-9.9658	-2.3884	-5.0116	-0.8599	5.5123	2.043	2.7826	0.2277	1.0983	-3.1714	3.3787	0.044	0.6332	0.3231	3.1145	-2.8262	6.0864	4.863	-9.9658	-4.2934	-9.9658	1.0363	-1.2828	-5.0116	-4.6082	-1.7322
GBMLGG	Tumor	TCGA-HW-7493-01	6.8402	-2.9324	6.1601	8.2919	7.7983	2.236	-9.9658	0.1903	-9.9658	-4.035	-1.9379	-9.9658	-9.9658	-3.6259	-3.3076	4.1555	-1.1811	-1.0559	-2.5479	-9.9658	-9.9658	-2.5479	-1.0559	-9.9658	-0.9971	5.5289	0.2154	3.0842	0.3907	3.2632	-3.816	2.167	0.2154	2.0707	0.547	4.3541	-3.3076	6.1175	5.732	-9.9658	-5.5735	-2.1779	3.4713	-1.1811	-4.6082	-4.2934	0.8961
GBMLGG	Tumor	TCGA-TM-A84R-01	5.1223	-2.9324	1.3956	2.2723	0.9419	-0.1031	-9.9658	-3.816	-9.9658	-9.9658	-9.9658	-9.9658	-9.9658	-2.8262	-3.3076	3.2018	-2.2447	-9.9658	-4.2934	-9.9658	-9.9658	-4.2934	-2.7274	-1.2481	0.4865	6.2899	-1.7322	0.1519	-1.0262	-0.2328	-3.816	-2.3147	-4.035	-2.3884	-2.5479	3.9709	-3.6259	6.079	3.9626	-9.9658	-2.4659	-2.8262	0.8246	-5.0116	-9.9658	-4.035	-2.0529
GBMLGG	Tumor	TCGA-HT-A74L-01	6.121	-9.9658	1.9712	4.0046	4.2616	-0.9132	-9.9658	-3.816	-9.9658	-9.9658	-1.2481	-9.9658	-9.9658	-2.3147	-4.035	-3.458	-2.8262	-4.6082	-4.035	-9.9658	-9.9658	-1.0262	-1.2481	-9.9658	-4.6082	4.1318	2.3106	3.5572	0.3685	1.4011	-2.5479	2.0604	-2.9324	-2.3884	-5.0116	3.7635	4.497	1.3397	6.054	-4.6082	-5.5735	-9.9658	1.9111	-6.5064	-4.6082	-9.9658	-1.8314
GBMLGG	Tumor	TCGA-HT-7477-01	6.4904	-9.9658	4.4739	4.4745	4.0055	1.0711	-9.9658	-1.8314	-9.9658	-9.9658	-3.458	-9.9658	-5.5735	-3.458	-4.035	0.3115	-2.9324	-3.6259	-3.816	-2.5479	-9.9658	-1.0262	-9.9658	-5.0116	-4.2934	6.5154	-0.3201	1.595	-1.0862	-0.6193	-9.9658	-1.0862	-0.6643	2.4279	-0.2159	4.3862	-4.035	3.506	5.5665	-4.035	-4.2934	-9.9658	2.8034	-5.0116	-4.035	-5.0116	-0.8599
GBMLGG	Tumor	TCGA-FG-A87Q-01	6.9868	-3.816	3.1079	5.2188	4.3285	1.8363	-9.9658	-5.0116	-9.9658	-9.9658	-2.4659	-9.9658	-9.9658	-0.8339	-9.9658	1.2333	-0.1665	-2.8262	-2.0529	-2.7274	-9.9658	-2.2447	-0.0877	0.0158	-1.5105	5.1684	0.4967	2.6783	-0.1187	-0.2845	-4.6082	1.0503	3.3952	7.1165	2.6418	2.043	-3.0469	7.9325	6.479	-4.035	-2.2447	-1.8836	3.3336	-1.4305	-3.0469	-5.0116	1.2696
GBMLGG	Tumor	TCGA-FG-A70Z-01	6.4516	-2.2447	6.0777	5.0536	4.6041	1.7273	-3.3076	-0.9132	-9.9658	-4.6082	2.2872	-9.9658	-9.9658	-0.9686	-4.6082	1.2147	-1.2142	-4.2934	-1.8836	-3.458	-9.9658	-2.7274	0.2154	-0.5973	-1.3921	5.7978	-0.0425	1.9188	-1.0559	-0.9406	-3.3076	1.5563	2.2268	3.8611	1.9073	3.7992	-2.7274	5.2687	6.2585	-9.9658	-4.035	-1.3921	2.4544	-1.0862	-4.2934	-2.8262	1.1117
GBMLGG	Tumor	TCGA-FG-A4MU-01	7.9165	-9.9658	5.8233	2.0395	1.5266	1.9264	-1.685	-0.3566	-9.9658	-9.9658	-1.2142	-9.9658	-9.9658	-9.9658	-1.7322	-2.9324	1.7828	-9.9658	-4.6082	-3.458	-9.9658	-0.7588	-1.3548	-0.4719	-2.6349	4.9279	1.3051	2.4727	2.8096	-0.2159	-3.3076	5.841	2.9319	5.404	4.1579	3.1079	-1.2142	2.7487	6.485	-9.9658	-2.9324	-1.4699	3.5374	-1.5522	-3.458	-3.6259	2.2113
GBMLGG	Tumor	TCGA-DB-A4XB-01	6.6601	-9.9658	5.3234	7.7094	6.5393	1.125	-1.7322	-1.1811	-9.9658	-9.9658	-2.2447	-9.9658	-9.9658	-1.7809	-9.9658	1.692	-1.2828	-0.1665	-3.3076	-9.9658	-9.9658	0.7493	-2.6349	-9.9658	-1.9942	5.9819	-1.0559	3.9974	1.7273	-1.3548	-1.1488	0.1519	-1.685	0.537	-2.3147	4.4128	-2.3884	2.2813	5.6955	-9.9658	-4.6082	-9.9658	2.8321	-1.3921	-9.9658	-9.9658	0.8246
GBMLGG	Tumor	TCGA-WY-A85D-01	6.4486	-9.9658	5.0431	7.0356	6.4072	-1.1172	-9.9658	-1.0559	-9.9658	-4.6082	-0.5543	-9.9658	-9.9658	-1.685	-2.6349	0.03	-1.7809	-2.3147	-2.7274	-9.9658	-3.816	0.9115	-2.6349	-5.5735	-3.3076	5.7626	-1.2828	2.1988	2.6371	2.9052	-3.6259	-0.9686	-5.5735	-3.0469	-2.6349	3.6113	-3.1714	-1.3548	5.7777	-4.2934	-9.9658	-9.9658	2.2206	-9.9658	-5.0116	-9.9658	-1.1172
GBMLGG	Tumor	TCGA-DU-A5TR-01	5.8112	-9.9658	6.9323	7.3227	6.1999	3.055	-9.9658	0.537	-9.9658	-9.9658	2.6873	-9.9658	-4.6082	-1.7322	-9.9658	0.9038	-0.6643	-2.1779	-2.4659	-3.0469	-9.9658	-1.2142	-0.4921	-5.5735	-1.9942	5.4219	-2.5479	3.0056	0.688	-1.2481	-1.9942	-0.3201	-0.3201	1.1117	-0.7588	3.8461	-2.9324	4.6206	5.7364	-9.9658	-1.1811	-0.1993	3.1195	-0.7834	-5.5735	-4.6082	1.3679
GBMLGG	Tumor	TCGA-CS-4941-01	7.2352	-9.9658	6.4522	2.4518	2.7183	3.9892	-9.9658	1.2333	-9.9658	-3.1714	0.1519	-9.9658	-9.9658	-3.816	-4.2934	3.6125	-2.5479	0.3907	-1.7322	-1.0862	-2.9324	-2.3147	-2.7274	-0.8084	-3.458	5.5466	0.6517	1.4228	-0.2671	-1.3548	-5.5735	-0.2845	2.1541	6.0555	3.728	3.6497	-0.1031	6.9551	6.6334	-4.2934	-3.1714	-2.3147	4.1425	-0.0725	-3.1714	-2.3884	2.0004
GBMLGG	Tumor	TCGA-HT-A615-01	6.0547	-9.9658	5.1231	5.0282	3.7909	2.5731	-9.9658	-1.7322	-9.9658	-9.9658	-1.8836	-9.9658	-9.9658	-2.4659	-2.5479	0.24	-1.2481	-9.9658	-2.3884	-2.114	-9.9658	-2.2447	-3.458	-4.2934	-0.8339	5.741	-0.3383	3.0893	2.05	2.7763	-3.6259	-0.8084	-1.5951	2.1213	-1.5105	5.2691	-2.7274	3.9327	6.0531	-9.9658	-2.7274	-0.7588	3.4894	-0.6873	-2.6349	-2.4659	0.8408
GBMLGG	Tumor	TCGA-06-2569-01	4.2593	-9.9658	4.7893	3.242	1.4652	0.2642	-9.9658	-0.4921	-1.3921	-9.9658	4.4803	-9.9658	-2.9324	-9.9658	-2.5479	-2.6349	-1.1811	-3.6259	-6.5064	-3.0469	-3.816	-3.3076	0.346	-3.6259	-0.8863	2.5756	-1.9942	-0.4921	-2.4659	-4.2934	-1.685	1.125	-5.5735	0.0718	-2.0529	5.9163	-2.8262	5.176	2.7073	-9.9658	1.8762	2.2237	-0.5332	-4.2934	-9.9658	-5.5735	-2.9324
GBMLGG	Tumor	TCGA-HT-A5RB-01	5.8102	-9.9658	3.7507	5.1248	3.8847	-1.1811	-9.9658	-1.9942	-9.9658	-9.9658	-1.2142	-9.9658	-9.9658	-3.458	-5.0116	-1.0262	-2.9324	-2.6349	-4.6082	-9.9658	-9.9658	-2.1779	-3.3076	-1.5951	-1.0862	5.5107	-1.9379	2.5511	0.9343	-1.5105	-3.6259	-2.114	-1.5105	-3.0469	-9.9658	3.5815	-2.7274	4.9246	5.3747	-3.1714	-3.3076	-9.9658	1.2576	-5.5735	-4.6082	-6.5064	-1.9379
GBMLGG	Tumor	TCGA-E1-A7YN-01	5.9784	-3.458	6.3094	2.5388	2.5413	6.0745	-1.9942	3.0163	-9.9658	-1.4305	-1.1488	-9.9658	-9.9658	-9.9658	-1.2828	2.9071	-0.5756	-0.9132	-1.3183	-0.8084	-3.458	-0.7108	-0.2671	-2.1779	-0.8084	5.1631	1.0573	0.9568	-0.0725	-0.6193	-9.9658	0.0718	0.044	5.2851	4.4868	3.8249	-0.4521	5.1256	7.0072	-4.6082	-1.7322	-1.2142	5.3327	1.4808	-1.8314	0.0158	3.0876
GBMLGG	Tumor	TCGA-27-1830-01	5.467	-9.9658	8.3068	7.2168	6.4326	3.6691	-0.2498	1.3109	-4.6082	-3.816	1.8363	-9.9658	-3.816	-9.9658	-0.013	-2.3884	0.3685	-9.9658	-4.2934	-2.1779	-9.9658	-0.6873	0.8164	-1.3183	-3.6259	4.9846	0.7407	4.3986	2.3536	0.3231	-2.7274	5.0308	0.3907	2.578	-0.0877	4.3807	4.2995	6.8902	6.6308	-5.0116	-4.035	-2.5479	3.5111	-0.1345	-3.3076	-2.6349	1.7786
GBMLGG	Tumor	TCGA-QH-A6XC-01	6.5151	-9.9658	3.5911	3.1311	2.0946	0.2029	-9.9658	-5.5735	-5.0116	-9.9658	-1.2481	-9.9658	-9.9658	-1.2828	-9.9658	1.4011	-2.7274	-1.7322	-2.3147	-9.9658	-9.9658	-2.9324	-3.816	-0.5543	-1.1811	5.5438	0.03	3.0995	-0.2671	-0.3383	-4.2934	-0.6643	-0.4521	3.1426	1.2271	1.7489	-9.9658	6.0215	6.076	-9.9658	-5.0116	-3.0469	1.642	-6.5064	-9.9658	-5.5735	-1.3548
GBMLGG	Tumor	TCGA-06-2559-01	7.0592	-1.1811	6.5236	2.7763	2.128	1.5758	-1.1811	0.1903	-9.9658	-3.1714	-2.2447	-9.9658	-9.9658	-1.0262	-2.3147	-2.7274	0.0718	-9.9658	-2.6349	-3.6259	-9.9658	-1.9379	-0.9132	-1.7809	-0.1031	4.5657	0.7407	1.8604	1.7229	-1.1488	-2.5479	4.5516	0.3573	3.483	0.0014	3.5584	-1.7809	5.0077	5.5454	-9.9658	-2.6349	-9.9658	3.0637	-0.1504	-2.4659	-5.0116	0.7999
GBMLGG	Tumor	TCGA-S9-A6WN-01	6.0427	-0.013	8.7836	-0.4325	0.7407	1.8524	-1.2481	-5.0116	-9.9658	-4.2934	0.7146	-4.035	-9.9658	-2.5479	-3.0469	-1.685	-2.2447	-3.6259	-1.685	-2.8262	-9.9658	-3.6259	-3.458	-9.9658	-2.9324	5.4273	-1.2481	-0.7834	-1.0862	-5.0116	-5.5735	-1.7322	-0.2328	1.7702	-0.9686	5.2559	-2.1779	5.839	6.91	-4.035	-9.9658	-1.5951	2.8897	0.7832	-2.7274	-3.3076	1.2756
GBMLGG	Tumor	TCGA-P5-A72X-01	6.6761	-9.9658	6.102	6.3395	5.5323	1.8119	-9.9658	1.0222	-9.9658	-9.9658	2.8301	-9.9658	-9.9658	-2.3884	-9.9658	0.8883	-9.9658	-4.6082	-5.0116	-9.9658	-9.9658	-2.4659	-1.2828	-3.6259	-1.5105	6.3825	-1.6394	1.934	-0.0725	-0.1187	-2.9324	-0.3201	-1.9942	-0.8339	-0.5125	4.6725	-9.9658	3.9022	5.0418	-4.6082	-2.7274	-4.6082	0.8408	-2.2447	-0.8863	-6.5064	-1.2142
GBMLGG	Tumor	TCGA-WY-A858-01	4.4951	-9.9658	5.0135	6.5209	5.3837	0.9789	-9.9658	-1.7809	-9.9658	-9.9658	3.0944	-4.6082	-3.816	-4.035	-3.6259	-0.4131	-2.1779	-3.3076	-2.0529	-2.7274	-9.9658	-1.0862	-1.1488	-4.035	-4.2934	5.0431	-2.5479	0.7493	-0.8339	-2.2447	-6.5064	-1.6394	-2.5479	-1.9942	-2.3884	4.4027	-9.9658	1.736	5.7209	-4.6082	-4.035	-3.1714	3.3047	-3.458	-4.6082	-9.9658	0.5568
GBMLGG	Tumor	TCGA-DU-7014-01	3.9792	-9.9658	4.0216	1.6875	1.7995	0.5568	-3.816	-3.458	-9.9658	-4.035	3.8441	-2.4659	-6.5064	-1.4699	-3.1714	2.3704	-3.0469	-5.5735	-1.8314	-1.5951	-3.1714	-2.9324	-0.4521	-3.816	-2.8262	4.8992	1.5563	0.6608	-1.9379	-1.6394	-2.7274	0.9038	-3.3076	-1.6394	-0.9971	3.4971	-4.6082	0.1388	5.0202	-9.9658	-9.9658	-3.6259	1.7702	-4.035	-4.6082	-9.9658	-1.2828
GBMLGG	Tumor	TCGA-27-2526-01	5.8294	-0.7834	6.0038	2.6624	3.1179	4.686	-9.9658	-1.3183	-9.9658	-9.9658	-2.0529	-9.9658	-9.9658	2.3394	-2.9324	-0.0877	-3.3076	-9.9658	-0.394	0.03	-9.9658	-4.6082	-0.2845	-2.4659	-5.5735	4.7555	-2.2447	-0.2845	-3.816	-5.0116	-9.9658	-0.8084	3.3321	5.4611	1.7786	-0.6416	2.676	4.6462	5.8148	-4.6082	-2.8262	-3.0469	1.4228	-0.7834	-5.5735	-3.816	0.1124
GBMLGG	Tumor	TCGA-VM-A8CF-01	5.5841	-9.9658	4.7661	4.6713	3.9412	2.1798	-9.9658	-4.035	-9.9658	-4.035	1.5165	-4.035	-9.9658	-0.8339	3.074	1.3901	-3.3076	-2.114	-1.5105	-2.114	-9.9658	-9.9658	-2.5479	-3.3076	-3.1714	3.506	1.2271	0.9789	-0.7588	-1.1172	-3.0469	-0.8084	-4.6082	-0.8599	-1.8314	4.5988	-9.9658	2.0979	6.3724	-9.9658	-3.6259	-2.114	2.2299	-4.2934	-5.0116	-9.9658	-0.6873
GBMLGG	Tumor	TCGA-06-5856-01	6.456	-1.685	6.2327	3.1908	2.9281	1.8201	0.24	1.0293	-9.9658	-2.3884	0.537	-9.9658	-9.9658	-1.5522	0.1124	-9.9658	1.4174	-9.9658	-3.0469	-2.0529	-3.6259	-1.4305	0.346	0.2277	-2.8262	5.1835	0.5666	1.8879	0.2762	-1.7322	-2.3884	4.9663	-0.6193	3.6136	0.2154	3.3032	-2.9324	6.7505	5.5635	-9.9658	-2.8262	-2.6349	3.5971	-1.0862	-3.816	-4.6082	1.787
GBMLGG	Tumor	TCGA-26-1442-01	5.5491	-4.035	5.0777	0.8164	0.3573	0.2762	-4.2934	-3.0469	-9.9658	-9.9658	0.8883	-9.9658	-9.9658	-2.2447	-1.3548	1.6964	-0.7834	-3.6259	-2.6349	-3.0469	-9.9658	-3.0469	-2.7274	-9.9658	-2.3884	7.6246	-3.0469	1.4011	0.2154	-2.3147	-9.9658	-1.0559	-1.0862	-0.6193	-1.9942	4.0348	-9.9658	3.7709	4.5491	-5.0116	-3.816	-9.9658	2.4465	-1.8836	-3.6259	-4.2934	-0.5973
GBMLGG	Tumor	TCGA-CS-4938-01	6.458	-9.9658	5.6227	7.7507	6.0146	0.9268	-9.9658	-0.0425	-9.9658	-4.2934	-0.3383	-4.2934	-9.9658	-2.8262	-2.8262	-0.2845	-1.1811	-9.9658	-2.6349	-2.5479	-9.9658	-1.9379	-3.816	-9.9658	-2.9324	5.7658	-2.6349	3.1179	0.6239	-1.0862	-9.9658	-0.2498	-4.2934	-4.2934	-4.2934	3.7762	-2.8262	1.3791	6.0101	-9.9658	-5.5735	-9.9658	3.2359	-4.2934	-9.9658	-6.5064	-0.4521
GBMLGG	Tumor	TCGA-DU-8166-01	6.7363	-0.8599	8.1326	7.2454	7.6344	-0.5543	-9.9658	1.5366	-9.9658	-4.6082	-3.1714	-9.9658	-9.9658	-2.8262	-4.6082	2.0742	0.4865	-2.1779	-3.3076	-9.9658	-9.9658	-1.5951	-2.1779	-2.5479	-3.3076	6.8268	4.445	4.3191	2.8974	2.77	-1.8836	5.3841	-3.816	1.7141	0.4447	3.6509	-1.685	4.3184	6.1914	-9.9658	-5.5735	-9.9658	3.623	-2.0529	-3.816	-5.5735	0.3573
GBMLGG	Tumor	TCGA-DU-7300-01	5.3671	-4.2934	4.3335	4.096	3.0092	2.6624	-9.9658	-3.6259	-9.9658	-4.2934	1.3956	-9.9658	-9.9658	-3.0469	2.1988	3.402	-2.9324	-0.5332	-3.3076	-4.035	-9.9658	-2.3147	-1.3548	-2.4659	-0.394	6.2485	-1.2828	1.7141	-0.7346	0.8961	-6.5064	-0.7834	-0.4521	0.9862	-2.3147	4.691	0.9191	5.625	5.4858	-9.9658	-2.3884	-0.6873	2.236	-1.7322	-4.035	-6.5064	-0.2328
GBMLGG	Tumor	TCGA-DU-7292-01	6.3007	-9.9658	3.5399	-0.4131	0.2762	1.2516	-4.2934	-9.9658	-9.9658	-9.9658	-1.6394	-9.9658	-9.9658	-4.035	-4.6082	1.0293	-3.458	-9.9658	-4.035	-9.9658	-9.9658	-3.458	-1.2481	-1.3183	0.1124	6.3056	-0.7346	1.5316	-1.4305	0.4761	-9.9658	-1.4699	-0.5543	1.3956	-0.3752	2.9857	-9.9658	6.8471	6.1663	-3.0469	-5.0116	-5.0116	0.9343	-2.8262	-3.0469	-4.6082	-1.7809
GBMLGG	Tumor	TCGA-DB-A75P-01	6.6879	-2.1779	3.8023	1.4388	0.6425	3.4687	-9.9658	-3.3076	-9.9658	-9.9658	-1.7322	-9.9658	-9.9658	-3.0469	-9.9658	-1.0559	-3.1714	-9.9658	-5.5735	-9.9658	-9.9658	-1.0862	-2.3884	-2.2447	-1.0559	6.3447	-3.816	0.8327	-2.8262	-1.0559	-9.9658	-3.816	-2.4659	-0.7108	-2.3884	3.4791	-5.5735	7.2352	5.0977	-9.9658	-3.1714	-1.0559	3.091	-1.8836	-3.816	-9.9658	-0.0877
GBMLGG	Tumor	TCGA-06-5418-01	5.991	-9.9658	7.8435	4.2312	2.8137	1.196	-0.2498	0.099	-9.9658	-1.5951	-1.3548	-9.9658	-4.2934	-2.7274	0.4233	-9.9658	3.5959	-9.9658	-2.4659	-1.7809	-9.9658	-2.1779	-0.6873	-0.7108	-2.6349	4.1788	1.412	3.2158	4.433	0.044	-1.1172	5.84	-4.035	2.9432	0.4552	2.3592	0.8164	6.8884	6.2476	-4.2934	-4.2934	-1.8314	3.1095	-0.5756	-3.458	-3.6259	1.0983
GBMLGG	Tumor	TCGA-FG-6691-01	6.1661	-9.9658	4.5015	7.8414	6.6066	0.9038	-9.9658	-0.8084	-9.9658	-3.1714	-0.7346	-9.9658	-9.9658	-0.8339	-5.5735	-1.3183	-1.2828	-3.1714	-1.2481	-4.035	-9.9658	-2.1779	-1.7322	-9.9658	-4.2934	4.8734	-3.6259	0.7579	-0.4131	3.7571	-4.035	-0.0277	-4.035	-0.8599	-3.0469	4.9677	-2.8262	2.036	7.3063	-9.9658	-5.5735	-9.9658	4.4115	-3.816	-6.5064	-5.5735	-0.5756
GBMLGG	Tumor	TCGA-26-5139-01	7.0637	-3.458	8.2843	1.6466	1.1577	3.0825	-1.4699	-0.6416	-9.9658	-9.9658	-0.3752	-9.9658	-9.9658	-1.685	-1.7809	-1.3921	3.9384	-4.035	-1.5105	-3.458	-2.3884	0.517	-0.5973	-1.2481	-1.9379	6.1418	3.0181	4.4855	4.701	0.8164	0.9419	7.4227	0.0854	4.6171	3.4609	2.5924	-2.3884	5.9129	6.3422	-9.9658	-2.2447	-1.5105	3.5923	-1.2828	-4.6082	-3.6259	1.9149
GBMLGG	Tumor	TCGA-06-5417-01	5.8538	-9.9658	2.2019	1.7009	1.5612	-0.9406	-2.2447	-3.3076	-9.9658	-9.9658	0.4447	-9.9658	-9.9658	-9.9658	-0.3022	-9.9658	-1.5105	-9.9658	-2.3147	-0.1031	-1.8836	-0.7588	-1.685	-9.9658	-9.9658	5.4128	-0.1993	-9.9658	-1.6394	-2.3884	-3.816	1.0711	-2.1779	0.1388	-2.114	2.1147	-1.2142	0.9191	3.9617	-9.9658	-9.9658	-9.9658	1.3846	-9.9658	-9.9658	-4.6082	-1.2828
GBMLGG	Tumor	TCGA-DB-5279-01	6.4275	2.233	5.7085	6.7443	6.2056	3.0446	-3.458	2.5137	-9.9658	-1.5105	0.434	-9.9658	-9.9658	-2.4659	-1.5951	0.6969	-9.9658	-9.9658	-3.816	-9.9658	-9.9658	-4.035	-2.3884	-2.3884	-2.3884	5.1891	1.1117	0.1124	-1.6394	-1.2142	-5.0116	3.2328	-1.7322	-0.4325	-1.1172	4.4751	-1.5105	3.4752	5.3699	-4.6082	-9.9658	-3.1714	1.0079	-1.8836	-4.2934	-6.5064	-1.4305
GBMLGG	Tumor	TCGA-S9-A6WI-01	4.5681	-3.3076	5.9686	7.5515	7.5786	-0.3201	-9.9658	-0.9132	-9.9658	-9.9658	-1.1172	-9.9658	-9.9658	-2.6349	-9.9658	-0.4921	-1.4699	-1.8314	-3.0469	-4.2934	-9.9658	-3.1714	-3.1714	-0.5756	0.7999	6.2568	2.0946	2.9692	-0.3022	-0.9132	-3.6259	1.1833	-2.8262	-1.1488	-2.1779	3.0825	-1.4699	6.1556	4.0073	-9.9658	-4.2934	-9.9658	1.1382	-4.6082	-5.0116	-9.9658	-1.5522
GBMLGG	Tumor	TCGA-DB-A64S-01	6.1938	-2.6349	6.067	7.645	7.351	1.1833	-9.9658	-0.7108	-9.9658	-4.035	0.2762	-9.9658	-9.9658	-9.9658	0.517	4.7709	-1.3921	0.4016	-3.458	-1.9942	-9.9658	-3.6259	-0.0574	-9.9658	-4.035	6.2617	-0.394	4.2758	1.9859	-1.2481	-2.9324	0.4761	-4.035	-1.0559	-2.5479	4.3931	-2.7274	-0.4921	5.9517	-9.9658	-2.7274	-9.9658	3.1045	-2.3884	-9.9658	-4.6082	0.517
GBMLGG	Tumor	TCGA-FG-6692-01	6.0579	-9.9658	5.306	0.7832	1.1512	4.2243	-9.9658	-2.3147	-9.9658	-5.0116	-1.8836	-9.9658	-9.9658	-2.3147	-5.0116	-3.816	-0.9132	-9.9658	-2.9324	-3.6259	-9.9658	-0.4131	-0.5973	-0.9406	-4.035	5.067	-1.2142	2.8602	-1.4699	-5.0116	-4.2934	-1.8836	1.5758	5.3615	3.5535	1.412	-9.9658	3.2737	5.6756	-9.9658	-2.3884	-1.4305	1.816	-1.2828	-9.9658	-6.5064	0.2881
GBMLGG	Tumor	TCGA-HW-7489-01	5.7393	-9.9658	4.3674	7.087	6.141	-0.9971	-9.9658	-0.4325	-9.9658	-9.9658	0.5271	-9.9658	-9.9658	-0.9406	-3.6259	0.1519	-2.8262	-9.9658	-3.0469	-9.9658	-9.9658	-2.6349	-1.8314	-9.9658	0.2522	6.1353	-0.4131	2.4144	-0.5756	1.3956	-3.0469	2.0325	-5.5735	-1.7322	-4.2934	3.4556	-3.458	5.8443	5.1077	-9.9658	-4.035	-9.9658	1.5115	-5.0116	-5.5735	-9.9658	-2.0529
GBMLGG	Tumor	TCGA-R8-A6YH-01	6.4514	-9.9658	6.0879	7.7537	7.0394	-1.0559	-9.9658	0.8164	-9.9658	-4.6082	0.2762	-9.9658	-5.5735	-2.3147	-9.9658	-0.0277	-4.2934	-3.816	-3.0469	-2.5479	-9.9658	0.2642	-2.1779	-9.9658	-4.6082	4.891	0.5069	3.2988	1.7828	-1.3921	-3.816	2.1047	-4.035	-5.0116	-4.2934	2.8137	-3.3076	-1.5105	5.4683	-9.9658	-9.9658	-9.9658	1.6466	-4.035	-9.9658	-9.9658	-1.7322
GBMLGG	Tumor	TCGA-26-5134-01	2.9013	-9.9658	3.7518	1.1382	0.537	-0.5332	-3.816	-3.0469	-9.9658	-9.9658	-2.5479	-9.9658	-9.9658	-9.9658	-2.6349	-9.9658	-1.8314	-3.816	-9.9658	-9.9658	-9.9658	-2.114	-9.9658	-2.114	-5.5735	1.9822	-4.2934	-0.1345	-3.0469	-5.0116	-9.9658	-0.0725	0.3907	1.3511	-0.9686	0.7321	-4.6082	2.4279	3.0376	-9.9658	-5.5735	-4.035	0.2277	-5.0116	-5.5735	-6.5064	-1.3183
GBMLGG	Tumor	TCGA-HT-8114-01	6.1496	-9.9658	6.2767	6.1835	5.1922	2.1411	-9.9658	1.2394	-9.9658	-5.5735	1.8604	-5.5735	-9.9658	0.1124	-5.0116	2.9525	-0.8863	-1.2481	-0.7588	-3.0469	-4.6082	-4.035	0.4761	-6.5064	-1.8836	6.1865	0.7146	1.3051	1.0079	-0.4131	-2.3884	1.5661	-0.6416	2.9655	-1.1172	4.0001	-2.7274	4.5699	5.8174	-9.9658	-2.3147	-0.7834	3.3856	0.8961	-3.816	-3.3076	1.412
GBMLGG	Tumor	TCGA-TM-A84H-01	7.2358	-9.9658	3.1717	2.9319	2.1476	-1.1811	-9.9658	-9.9658	-9.9658	-1.5522	1.6466	-9.9658	-9.9658	-1.2828	-9.9658	-0.9971	-4.2934	-9.9658	-3.0469	-9.9658	-9.9658	-0.1031	-2.1779	-9.9658	-2.4659	4.9184	-1.5522	1.9749	0.8961	0.6517	-2.114	-2.3147	-9.9658	-4.2934	-2.9324	3.8769	-4.2934	-1.1811	5.3449	-4.6082	-9.9658	-9.9658	2.3649	-4.2934	-4.035	-6.5064	-0.7834
GBMLGG	Tumor	TCGA-DB-A64V-01	5.061	-9.9658	4.6224	6.4811	4.5411	3.208	-9.9658	-2.0529	-9.9658	-9.9658	1.4859	-9.9658	-9.9658	-1.8314	1.7053	0.03	-0.6416	-3.816	-2.9324	-2.3147	-4.035	-1.9379	-2.1779	-5.0116	-1.7322	4.8545	-1.685	2.7336	0.8164	1.1833	-3.458	0.7407	-0.1187	1.4441	-2.9324	4.5826	-2.6349	3.9929	5.9955	-9.9658	-2.2447	-0.5543	2.6067	-1.1488	-4.2934	-5.0116	0.2154
GBMLGG	Tumor	TCGA-DU-7019-01	6.2771	-4.2934	5.6442	6.2176	7.1372	1.7446	-4.6082	0.7321	-9.9658	-9.9658	1.8201	-9.9658	-9.9658	-4.035	-3.816	3.2541	-1.5951	-1.7809	-2.5479	-4.2934	-9.9658	-2.0529	-2.0529	-1.6394	-1.6394	6.7974	3.5669	3.7182	1.1641	1.105	-2.6349	3.1377	0.7579	1.4911	1.2085	4.5466	-4.6082	4.2548	5.7477	-9.9658	-4.035	-3.458	2.5828	-1.9942	-3.3076	-5.0116	-0.6643
GBMLGG	Tumor	TCGA-S9-A7R4-01	5.1796	-9.9658	5.8753	8.027	7.8646	-1.1488	-3.6259	-0.0425	-9.9658	-9.9658	1.4859	-9.9658	-9.9658	-2.3147	-2.114	0.6332	-1.3183	-3.1714	-2.4659	-1.7322	-9.9658	-2.4659	-2.1779	-9.9658	-1.5951	5.8729	1.8444	3.4197	0.8568	0.6608	-3.816	1.6649	-2.7274	-1.685	-1.8836	4.9538	-5.0116	3.4264	5.6209	-9.9658	-5.0116	-3.0469	2.9319	-3.458	-9.9658	-5.5735	0.3573
GBMLGG	Tumor	TCGA-S9-A7J3-01	5.9143	-4.2934	5.2044	4.964	5.3442	0.0158	-2.6349	-1.7809	-9.9658	-9.9658	-0.7588	-9.9658	-9.9658	-3.1714	-2.6349	-2.0529	-2.6349	-9.9658	-2.114	-3.458	-9.9658	-2.8262	-3.0469	-9.9658	-2.4659	5.7277	3.5424	2.1862	1.4065	1.105	-2.6349	3.1377	-1.1488	1.46	0.1257	3.3307	-3.0469	4.664	5.8463	-4.6082	-9.9658	-9.9658	2.036	-5.5735	-9.9658	-9.9658	-1.0262
GBMLGG	Tumor	TCGA-TM-A84L-01	6.2763	-9.9658	7.1145	8.9083	7.9224	0.9935	-9.9658	2.7073	-9.9658	-3.0469	-0.3752	-9.9658	-9.9658	-2.7274	-9.9658	1.46	-0.8599	-3.6259	-1.5522	-9.9658	-9.9658	-0.3566	-1.2828	-9.9658	-2.3884	5.4832	-2.1779	2.6138	1.196	0.7999	-3.458	-1.1488	-2.5479	-2.114	-0.9971	4.7756	-1.0559	1.9859	5.9253	-9.9658	-3.0469	-9.9658	3.603	-2.114	-5.0116	-9.9658	0.4447
GBMLGG	Tumor	TCGA-E1-A7YH-01	6.2167	-9.9658	4.1931	2.9205	1.4228	-2.0529	-9.9658	-2.3884	-9.9658	-2.2447	-0.9132	-9.9658	-9.9658	-0.7108	-9.9658	-2.114	-3.458	-9.9658	-1.8314	-9.9658	-9.9658	0.4016	-1.9379	-4.2934	-3.1714	5.5769	-1.1811	3.0376	1.0363	1.5415	-4.035	-2.114	-6.5064	-5.5735	-5.5735	2.9186	-0.9971	2.0604	5.3576	-9.9658	-9.9658	-4.035	2.0844	-6.5064	-9.9658	-5.5735	-0.7588
GBMLGG	Tumor	TCGA-06-5413-01	6.25	-9.9658	7.3506	3.5149	3.2737	3.4622	0.8568	2.1114	-3.816	0.8082	4.208	-9.9658	-4.035	-2.114	8.0214	0.2642	0.8568	-3.458	-2.3147	2.3536	-0.4719	-1.7809	-0.1345	-0.0877	-2.5479	5.104	2.8034	2.7594	2.6232	3.1228	1.5806	5.684	0.9493	4.6071	1.1117	5.2877	1.7828	3.4088	6.5276	-9.9658	-3.3076	-2.7274	3.3869	0.6969	-4.6082	-1.4305	0.8726
GBMLGG	Tumor	TCGA-76-4929-01	6.1559	-9.9658	5.9167	3.833	3.1507	3.8401	-1.7322	0.6332	-9.9658	-2.1779	-0.0574	-9.9658	-9.9658	-9.9658	4.1946	-2.7274	-0.8084	-3.458	-3.6259	-9.9658	-9.9658	-4.2934	-2.2447	-0.9971	-3.0469	5.0781	-0.1031	1.1316	-0.2671	-1.685	-1.7809	2.6895	-2.0529	3.3717	-0.7588	4.1474	-3.3076	4.3104	6.455	-3.6259	-3.3076	-3.3076	2.9655	-4.6082	-3.816	-9.9658	0.9038
GBMLGG	Tumor	TCGA-06-0646-01	6.73	-2.6349	9.0391	7.4206	7.009	2.3106	0.0718	1.2394	-9.9658	-9.9658	-9.9658	-9.9658	-9.9658	-3.458	-1.9379	-1.9379	-1.7322	-9.9658	-4.035	-2.7274	-9.9658	-1.2828	-1.8314	-1.3183	2.0638	5.2392	0.8647	3.2435	2.2482	3.2587	0.2277	6.205	0.5763	4.4861	-0.4921	3.5124	-2.9324	4.7861	6.5925	-9.9658	-2.3884	-2.4659	4.1441	-0.8863	-3.3076	-5.5735	2.4386
GBMLGG	Tumor	TCGA-QH-A65Z-01	6.126	-1.685	5.0896	6.9076	6.0577	-0.3022	-9.9658	-1.3921	-9.9658	-9.9658	0.0158	-9.9658	-9.9658	-9.9658	-0.0277	-1.2142	-3.3076	-3.458	-3.3076	-2.6349	-9.9658	-2.3884	-3.458	-9.9658	-1.9942	5.1408	-0.3752	2.2603	0.9268	1.8036	-3.6259	-0.8599	-9.9658	-1.4699	-2.8262	2.6325	-0.3566	4.6826	5.3245	-9.9658	-4.2934	-9.9658	0.517	-4.6082	-9.9658	-6.5064	-1.4305
GBMLGG	Tumor	TCGA-DU-A7TD-01	7.5329	-9.9658	6.0301	6.0244	5.3466	2.4623	-9.9658	0.5955	-9.9658	-4.2934	0.3346	-9.9658	-9.9658	-3.458	1.7995	-0.1187	-1.6394	-4.2934	-1.9379	-2.1779	-9.9658	-2.4659	-0.8084	-0.9971	-2.1779	4.6933	0.2881	1.1833	-2.0529	-3.458	-3.458	1.0293	1.6234	6.734	4.4823	1.9749	-2.5479	1.9859	6.9402	-9.9658	-2.3147	-2.5479	4.1579	-1.1811	-5.5735	-3.1714	1.9859
GBMLGG	Tumor	TCGA-DU-5871-01	6.5023	-4.035	5.1355	6.6499	6.3834	0.1257	-3.816	-0.8863	-9.9658	-4.2934	0.3685	-9.9658	-9.9658	-0.3752	-3.458	0.8647	-2.7274	-5.0116	-1.2142	-4.035	-9.9658	-1.2142	-9.9658	-9.9658	-3.458	5.9517	2.5061	2.59	0.4967	1.5013	-2.8262	2.2872	-4.2934	0.9419	-2.114	4.1194	-3.816	2.7805	6.1904	-9.9658	-9.9658	-4.035	2.362	-3.458	-9.9658	-9.9658	-1.3183
GBMLGG	Tumor	TCGA-HW-A5KL-01	5.0549	-9.9658	2.233	0.4016	-0.1031	-0.3752	-9.9658	-9.9658	-9.9658	-9.9658	-1.4699	-9.9658	-9.9658	-2.4659	-4.6082	0.7579	-1.7322	-9.9658	-2.6349	-9.9658	-9.9658	-4.035	-1.9379	-4.035	-4.2934	5.1696	-2.2447	1.1833	-0.6643	-0.9686	-9.9658	-3.0469	-2.9324	-2.9324	-3.1714	3.4237	-4.6082	-0.7108	5.2683	-9.9658	-4.2934	-9.9658	2.3077	-5.0116	-9.9658	-9.9658	-0.4521
GBMLGG	Tumor	TCGA-RY-A83X-01	5.6582	-9.9658	1.642	2.9167	2.043	-1.1488	-9.9658	-5.5735	-9.9658	-9.9658	-1.8314	-9.9658	-9.9658	-1.685	-1.7322	-1.2828	-9.9658	-9.9658	-4.035	-9.9658	-9.9658	-0.9971	-2.3147	-4.035	-3.0469	5.7007	-2.7274	1.0007	0.9789	2.2237	-4.035	-1.6394	-4.035	-3.816	-9.9658	3.1669	-2.6349	1.5013	5.2623	-9.9658	-9.9658	-9.9658	0.4865	-6.5064	-9.9658	-9.9658	-3.6259
GBMLGG	Tumor	TCGA-HT-7687-01	4.1587	-0.5756	3.9599	6.4335	5.9312	2.3677	-4.2934	-2.5479	-9.9658	-2.6349	1.1316	-9.9658	-5.5735	-0.5543	1.8957	4.5583	-3.1714	1.6785	-1.5951	-4.035	-0.6873	-1.7322	-0.8339	-2.1779	-0.2498	5.4912	-0.1828	2.2113	0.044	1.1833	-2.1779	1.4335	-0.0425	-0.3022	-0.2845	4.4095	1.614	4.0875	5.7353	-9.9658	-2.7274	-1.4305	1.7912	-0.8084	-4.6082	-3.0469	-0.3752
GBMLGG	Tumor	TCGA-HT-A4DV-01	5.1014	-9.9658	2.3732	4.1883	2.5213	1.4962	-9.9658	-2.3884	-9.9658	-3.1714	0.8082	-9.9658	-9.9658	-2.6349	-9.9658	1.0642	-2.6349	-9.9658	-2.9324	-9.9658	-9.9658	-9.9658	-2.5479	-1.9942	-1.0559	6.2502	-0.8863	1.2576	-0.2498	1.8683	-9.9658	-0.4131	-2.0529	-3.1714	-1.5951	3.2677	-3.3076	3.9393	5.3834	-9.9658	-9.9658	-9.9658	1.3167	-9.9658	-4.2934	-9.9658	-1.685
GBMLGG	Tumor	TCGA-WY-A85A-01	6.7839	-9.9658	4.7651	6.0356	4.7587	0.1388	-9.9658	-1.8836	-9.9658	-9.9658	-5.0116	-9.9658	-9.9658	-9.9658	-3.1714	-0.6416	-1.3921	-9.9658	-5.0116	-9.9658	-9.9658	-0.9686	-1.9942	-4.035	-2.8262	6.2608	-1.9379	2.8838	1.2271	-1.5951	-5.5735	-2.4659	-3.6259	0.8568	-0.8863	3.2112	-9.9658	3.4304	4.5374	-9.9658	-5.5735	-3.6259	2.4518	-5.5735	-4.035	-5.5735	-0.1187
GBMLGG	Tumor	TCGA-12-3650-01	6.4118	-2.114	3.8259	2.7161	2.5112	2.0638	-9.9658	-4.6082	-9.9658	-9.9658	-0.7588	-9.9658	-9.9658	-0.9686	-1.8836	-2.2447	-3.3076	-9.9658	-2.2447	-2.3147	-9.9658	0.4125	-0.0877	0.1648	-2.9324	4.5808	0.7999	-0.1031	-1.8314	-3.0469	-9.9658	2.971	0.5763	1.8282	0.03	1.0915	-1.3921	5.109	5.957	-9.9658	-9.9658	-3.0469	1.0222	-2.2447	-9.9658	-2.7274	-0.5543
GBMLGG	Tumor	TCGA-19-2620-01	6.4992	-9.9658	5.3747	5.5479	4.6899	1.6281	-2.114	-1.6394	-9.9658	-9.9658	1.1117	-9.9658	-9.9658	-1.9379	0.517	-1.8314	1.6327	-9.9658	-2.2447	-2.0529	-9.9658	1.105	-0.0574	-9.9658	-1.685	6.1928	2.8897	2.296	2.5313	2.0535	-2.9324	4.7804	-3.0469	1.0711	-0.2845	2.2237	-4.2934	6.5292	6.2269	-9.9658	-9.9658	-9.9658	1.9452	-3.816	-9.9658	-5.5735	-0.2671
GBMLGG	Tumor	TCGA-DB-5281-01	6.3178	-3.3076	5.6436	3.8611	3.0944	1.3735	-4.6082	-2.6349	-9.9658	-9.9658	0.1648	-5.0116	-5.5735	-1.5105	-4.6082	2.3193	-9.9658	-2.1779	-2.7274	-9.9658	-9.9658	-2.3884	-0.8339	-2.9324	-0.7108	6.488	-0.9132	-0.1828	0.4761	-0.9971	-2.6349	-0.013	-0.1665	-1.5522	-1.4305	4.1692	-2.2447	4.8151	4.9486	-9.9658	-5.5735	-9.9658	2.561	-1.685	-5.5735	-4.6082	-0.9132
GBMLGG	Tumor	TCGA-E1-A7YK-01	5.9127	-9.9658	5.8846	1.7053	2.4306	3.3464	-9.9658	-1.9379	-9.9658	-9.9658	0.6699	-4.6082	-9.9658	-1.0262	-4.6082	1.2023	-2.3884	-2.2447	-1.9942	-2.3884	-9.9658	-2.7274	-0.9406	-9.9658	-1.1811	4.2134	-2.7274	0.2029	-1.0862	-0.9686	-4.035	-4.2934	-1.5105	1.1316	-3.1714	4.5626	-3.458	2.9784	6.097	-4.6082	-2.2447	-0.2328	3.5212	-1.0262	-4.2934	-5.5735	1.7403
GBMLGG	Tumor	TCGA-28-5213-01	5.0099	-9.9658	9.3013	4.8495	4.0841	5.2273	1.2636	2.9469	-9.9658	-0.9971	2.6556	-3.458	-9.9658	-2.6349	2.5388	-0.0425	5.4175	-9.9658	-9.9658	0.1519	-2.7274	-2.0529	1.3956	-1.1172	-1.5951	4.4758	4.4745	5.2079	5.0905	4.1804	3.4517	9.0643	0.0014	3.9251	0.6425	5.2563	2.5036	6.0743	6.4035	-9.9658	-3.1714	0.1519	4.2533	1.4756	-3.0469	-1.1172	2.004
GBMLGG	Tumor	TCGA-DU-A7TA-01	6.3268	-3.816	7.4051	8.3187	7.5678	1.787	-2.1779	3.0859	-9.9658	-3.1714	0.2998	-9.9658	-5.5735	-2.7274	-1.4699	0.03	-0.4131	-1.4305	-1.9379	-2.8262	-3.816	-0.6416	0.1124	-9.9658	-6.5064	5.565	0.0014	2.9488	-0.1993	-1.685	-2.114	2.2573	-1.0559	1.9822	-1.0862	4.2795	-1.8836	1.5316	5.0099	2.2573	-4.2934	-0.6873	2.6232	-2.3884	-3.6259	-4.6082	0.044
GBMLGG	Tumor	TCGA-CS-5395-01	7.2168	-3.816	2.0569	1.9034	0.8805	0.5859	-9.9658	-5.0116	-9.9658	-9.9658	-0.6643	-9.9658	-9.9658	-3.6259	-9.9658	-0.1187	-3.458	-9.9658	-2.5479	-9.9658	-9.9658	0.4761	-1.9379	-1.2828	0.0718	5.7937	-2.8262	-0.8863	-1.685	-0.4325	-9.9658	-1.8836	-2.9324	-2.3147	-2.3884	2.8562	-1.0862	1.7316	5.5838	-3.3076	-5.5735	-9.9658	2.1988	-4.035	-9.9658	-6.5064	-0.3752
GBMLGG	Tumor	TCGA-DH-A7UR-01	5.1069	-4.035	3.1162	4.0375	3.186	0.4016	-4.2934	-0.2671	-9.9658	-9.9658	2.3423	-9.9658	-3.458	-2.3884	-9.9658	-0.8599	-2.7274	-9.9658	-6.5064	-9.9658	-4.035	-1.3183	-2.9324	-2.9324	-1.9942	5.1926	-2.2447	-0.8599	-2.0529	-0.8084	-9.9658	-3.6259	0.7407	-0.0725	-0.4325	4.3082	0.9935	4.6468	4.3068	-9.9658	-3.0469	-3.0469	-0.2159	-4.2934	-5.5735	-4.035	-2.8262
GBMLGG	Tumor	TCGA-DU-6400-01	4.511	-1.2828	3.2662	3.3076	4.1939	1.5563	-3.816	-3.3076	-9.9658	-3.1714	-1.2481	-9.9658	-9.9658	0.3573	-0.4521	1.0433	-3.458	-3.6259	-1.685	-9.9658	-1.3921	-2.4659	-1.8314	-9.9658	-1.7809	5.4393	2.376	0.434	-0.5756	-2.1779	-4.2934	1.2875	0.2154	1.105	-0.7588	2.5876	-0.5973	4.6433	4.7767	-1.3548	-9.9658	-9.9658	1.3679	-3.6259	-5.0116	-4.035	-1.0262
GBMLGG	Tumor	TCGA-06-0138-01	6.047	-9.9658	8.4134	7.4378	6.5767	2.5707	-0.6643	1.0711	-9.9658	-1.6394	1.0079	-9.9658	-9.9658	-1.0262	0.1124	-1.4305	2.9729	-9.9658	-2.0529	-0.8084	-2.7274	-0.0425	-0.5125	-2.2447	-1.2828	4.1433	2.1988	2.2931	2.3704	-0.1504	0.0014	6.9661	0.7748	4.359	1.5758	2.9875	-1.2481	3.2236	5.9081	-4.2934	-2.9324	-3.6259	3.0978	0.3573	-5.0116	-3.3076	0.537
GBMLGG	Tumor	TCGA-HT-A5R5-01	7.4598	-9.9658	11.29	5.608	5.5835	1.1512	2.3704	6.8403	-9.9658	-2.7274	1.2455	-9.9658	-9.9658	-0.7346	-9.9658	0.9493	0.6239	-4.2934	3.0446	-9.9658	-9.9658	-0.5125	-1.6394	-3.1714	-1.3921	6.5532	3.5535	4.0488	1.6512	1.9452	-1.0862	4.3883	-1.6394	2.3308	-2.0529	4.0392	-3.3076	4.2906	6.6585	-2.9324	-9.9658	-9.9658	4.0696	-2.9324	-3.816	-5.5735	1.4335
GBMLGG	Tumor	TCGA-HT-8018-01	5.7573	-1.8314	7.4476	7.3698	7.467	2.96	-4.2934	0.9343	-5.0116	-3.3076	-3.458	-9.9658	-9.9658	-0.0877	-0.0725	3.8075	0.1903	-0.5973	-0.2328	-9.9658	-2.114	-1.9379	0.434	-2.3147	0.4016	6.5015	3.8944	5.6725	2.7826	2.1606	-0.4921	4.836	2.5487	2.8502	1.8801	5.0365	-5.5735	7.4673	5.8422	-2.3147	-1.685	-2.8262	3.3278	-0.7108	-1.8836	-0.5332	1.4756
GBMLGG	Tumor	TCGA-FG-A713-01	5.3016	-9.9658	1.7702	3.1685	1.2576	-0.5125	-9.9658	-5.5735	-9.9658	-9.9658	-0.6643	-9.9658	-9.9658	-9.9658	-9.9658	-1.5951	-9.9658	-9.9658	-4.2934	-9.9658	-9.9658	-1.5951	-2.2447	-2.9324	0.4016	6.4927	-0.9132	3.8935	0.5568	1.0433	-5.5735	-1.7809	-2.9324	-1.9379	-1.3183	2.3592	-9.9658	4.588	4.1002	-9.9658	-5.5735	-4.035	0.1648	-9.9658	-5.5735	-6.5064	-2.7274
GBMLGG	Tumor	TCGA-S9-A6WP-01	4.8924	-1.9379	3.0774	5.7869	4.1515	1.5612	-9.9658	-2.8262	-9.9658	-3.3076	0.099	-4.035	-9.9658	-2.5479	1.5806	-0.5543	-4.6082	-9.9658	-4.2934	-3.1714	-0.8863	-3.6259	-1.0262	-3.816	-1.4305	5.741	0.4447	2.8582	-1.2142	-0.1031	-4.2934	-0.1031	-1.1488	-0.6416	-1.9942	3.8601	-2.9324	1.9452	5.8738	-9.9658	-5.5735	-1.8836	2.8381	-2.5479	-3.458	-6.5064	-0.1665
GBMLGG	Tumor	TCGA-S9-A6U5-01	6.3033	-4.035	5.4621	3.8095	3.1955	3.4945	-9.9658	-4.2934	-9.9658	-3.3076	-1.1811	-9.9658	-9.9658	-3.816	5.4115	2.7657	-9.9658	-1.3548	1.2271	-9.9658	-4.035	-2.8262	-1.7809	-6.5064	-2.2447	6.2836	-0.4131	4.3378	1.6187	2.96	-3.3076	0.9419	-0.7588	2.2663	-3.1714	3.5657	-2.7274	4.9987	5.8319	-9.9658	-1.0559	-1.2481	2.004	-0.1031	-9.9658	-3.816	0.7146
GBMLGG	Tumor	TCGA-E1-A7YO-01	5.698	-2.3147	3.5299	4.7523	4.5349	-0.0877	-9.9658	-1.4305	-9.9658	-9.9658	0.044	-4.2934	-9.9658	-1.7322	-9.9658	2.8422	-2.5479	-2.2447	-4.035	-3.816	-1.0262	-3.1714	-0.6193	-2.2447	-1.2142	5.6468	1.0847	2.1702	-0.1828	0.0718	-3.6259	2.1957	-3.816	-4.035	-4.6082	3.1491	0.9493	5.2442	5.044	-4.2934	-9.9658	-2.7274	-0.3201	-4.035	-9.9658	-5.5735	-2.7274
GBMLGG	Tumor	TCGA-FG-A710-01	6.4539	-0.8863	7.6076	5.7052	6.0002	1.7617	-4.6082	0.605	-9.9658	-9.9658	-0.2845	-9.9658	-9.9658	-1.7322	-2.9324	4.251	0.058	0.058	-1.8314	-0.6643	-4.035	-2.7274	-0.1665	-3.816	-2.0529	6.3978	0.7146	4.5675	1.8957	1.5612	-3.458	1.5115	1.9302	3.8581	1.7053	3.4088	-1.3921	5.2442	6.2823	-3.6259	-3.3076	-9.9658	3.83	-1.8836	-4.2934	-3.458	1.7744
GBMLGG	Tumor	TCGA-QH-A6X8-01	5.8635	-9.9658	2.0111	5.6868	4.6136	-0.394	-9.9658	-2.8262	-9.9658	-9.9658	0.2277	-9.9658	-5.5735	-9.9658	-9.9658	0.3231	-3.3076	-2.3884	-3.816	-9.9658	-9.9658	-3.3076	-1.4699	-9.9658	-3.0469	5.4832	0.03	0.2998	-2.7274	-1.4699	-5.5735	-0.5756	-5.5735	-2.2447	-3.1714	3.2915	-9.9658	0.7832	5.854	-9.9658	-9.9658	-9.9658	2.8602	-9.9658	-9.9658	-9.9658	-0.4325
GBMLGG	Tumor	TCGA-06-5415-01	6.8948	-9.9658	6.1198	3.9589	3.3717	3.3828	-5.0116	-0.2498	-9.9658	-4.6082	0.0718	-9.9658	-9.9658	-2.3147	-2.0529	0.8246	-1.685	-2.6349	-2.7274	-4.6082	-9.9658	0.0014	-1.4699	-0.2159	-1.2142	4.8279	-0.1993	2.1114	0.0158	-0.1828	-2.2447	0.4967	0.7493	3.794	1.736	3.2496	-4.6082	6.4331	5.6326	-9.9658	-1.1172	-0.7108	1.5709	-0.4131	-9.9658	-2.7274	0.2642
GBMLGG	Tumor	TCGA-HT-7610-01	5.0679	-4.2934	4.4344	6.2932	5.6065	-0.6416	-9.9658	-1.5105	-9.9658	-9.9658	-5.0116	-9.9658	-9.9658	-2.6349	-9.9658	-0.3022	-1.685	-5.0116	-2.6349	-9.9658	-9.9658	-3.3076	-3.0469	-9.9658	0.03	6.327	-2.5479	0.7493	-0.6193	-0.4921	-5.5735	0.4016	-5.5735	-3.0469	-2.9324	3.0585	-3.0469	4.4784	4.8944	-9.9658	-4.6082	-5.5735	1.7009	-4.6082	-9.9658	-6.5064	-1.9379
GBMLGG	Tumor	TCGA-HT-7875-01	5.558	-9.9658	2.8014	2.1541	0.605	-2.1779	-4.2934	-4.035	-9.9658	-9.9658	-1.9379	-9.9658	-9.9658	-2.3884	-9.9658	2.4117	-3.458	-1.685	-4.2934	-9.9658	-9.9658	-3.458	-1.8314	-9.9658	-2.1779	7.1307	-2.5479	3.6497	1.5465	2.6464	-3.0469	-2.9324	-2.114	-0.0277	-1.5951	4.1153	0.547	4.7242	5.9491	-9.9658	-5.5735	-9.9658	0.7664	-4.2934	-9.9658	-9.9658	-2.8262
GBMLGG	Tumor	TCGA-DU-A6S3-01	4.5398	-9.9658	2.167	2.9148	2.3871	-0.7108	-9.9658	-1.8314	-5.5735	-9.9658	-2.1779	-9.9658	-9.9658	-3.3076	-9.9658	2.3308	-9.9658	-1.7322	-5.5735	-9.9658	-9.9658	-3.816	-2.1779	-2.2447	-2.5479	5.2851	-1.3183	-2.1779	-4.6082	-1.3183	-5.5735	-1.1811	-4.2934	-2.9324	-3.1714	2.0465	-5.5735	3.8905	3.6474	-9.9658	-9.9658	-9.9658	-0.7346	-4.2934	-4.6082	-9.9658	-3.3076
GBMLGG	Tumor	TCGA-R8-A6MK-01	6.1363	1.8078	5.6035	1.8323	1.4228	-2.1779	-9.9658	-4.6082	-9.9658	-1.9942	-0.1665	-4.6082	-9.9658	-1.9379	-5.5735	0.4967	-2.8262	-3.816	-3.6259	-4.035	-9.9658	-1.4699	-3.816	-9.9658	-1.8314	5.4283	-0.5756	1.6604	-0.2328	-0.013	-3.6259	-2.114	-4.035	-1.9379	-1.9379	3.2929	-1.1172	2.2723	5.2157	-9.9658	-9.9658	-9.9658	0.6608	-9.9658	-9.9658	-9.9658	-2.1779
GBMLGG	Tumor	TCGA-P5-A5F0-01	5.824	0.099	1.7912	0.7748	-0.6416	0.5069	-9.9658	-4.035	-9.9658	-2.2447	-1.1811	-9.9658	-9.9658	-9.9658	-4.035	0.4016	-9.9658	-9.9658	-9.9658	-9.9658	-9.9658	-1.1172	-2.3147	-3.6259	0.2762	5.8719	-9.9658	-1.0862	-2.3147	-0.4719	-9.9658	-4.035	-3.1714	-1.4699	-1.0262	3.7667	1.0983	4.7661	4.4842	-9.9658	-5.0116	-9.9658	0.2642	-6.5064	-4.035	-6.5064	-2.3884
GBMLGG	Tumor	TCGA-06-0139-01	2.8641	-9.9658	9.3303	6.2961	5.6739	3.9783	5.6767	4.1692	-9.9658	2.1957	3.1491	-9.9658	-9.9658	-1.0559	9.8513	0.6699	6.5234	-9.9658	-3.3076	3.7909	-2.1779	-2.6349	1.0293	-2.3147	-1.2828	2.6325	6.3082	4.7263	5.2928	7.0282	5.9621	8.0014	4.6882	5.6671	2.7951	7.1814	6.3201	6.7525	7.4205	-9.9658	-0.8339	1.1706	5.4456	1.3735	-0.6873	-0.394	2.9525
GBMLGG	Tumor	TCGA-02-0047-01	6.5333	-9.9658	6.6848	4.3869	2.8641	1.7828	-9.9658	-1.685	-9.9658	-3.6259	0.0014	-9.9658	-9.9658	-1.5951	-1.685	-1.9379	-0.1828	-4.035	-1.685	-9.9658	-9.9658	-1.0262	-9.9658	-2.9324	0.0854	6.3	-0.6416	1.8242	-1.5105	-3.816	-9.9658	4.5976	0.2522	3.1701	-0.7588	4.8704	-0.9406	3.7171	6.316	-3.6259	-4.6082	-1.2481	3.186	-0.7108	-2.5479	-3.816	1.6558
GBMLGG	Tumor	TCGA-S9-A6TS-01	5.8329	-9.9658	2.9525	3.2158	2.6043	0.2762	-9.9658	-5.5735	-9.9658	-9.9658	0.2277	-4.2934	-9.9658	-1.5522	-2.3884	1.5013	-1.9942	-4.035	-1.6394	-1.9379	-9.9658	-0.5973	-1.7809	-2.8262	-1.5105	5.7145	-0.1665	2.3106	-0.013	-1.5522	-4.2934	-2.1779	-2.4659	-1.9379	-1.2142	3.5827	-3.816	3.6417	5.4532	-9.9658	-5.5735	-4.035	1.8201	-2.3147	-5.0116	-6.5064	-1.7809
GBMLGG	Tumor	TCGA-S9-A6TW-01	5.2491	-2.3884	4.5547	4.5268	3.3235	1.2209	-9.9658	-2.3147	-9.9658	-3.6259	5.3133	-3.6259	-3.458	-4.2934	1.9638	2.3164	-9.9658	-3.0469	-5.5735	-2.1779	-3.3076	-2.1779	-0.2159	-9.9658	-2.6349	5.8197	1.8762	1.3109	-1.9942	-1.1811	-2.8262	0.6699	-1.8836	-1.1488	0.2642	3.4424	-4.2934	1.0711	4.085	-9.9658	-5.5735	-3.458	0.4761	-2.5479	-6.5064	-4.6082	-2.7274
GBMLGG	Tumor	TCGA-E1-5303-01	6.1542	-2.9324	4.3716	5.811	5.4568	-0.013	-9.9658	-1.8314	-9.9658	-9.9658	0.6239	-9.9658	-9.9658	0.3346	-2.3884	-0.8339	-3.3076	-4.6082	-0.7588	-3.816	-9.9658	-1.5951	-2.7274	-4.035	-3.3076	4.481	-1.0559	-0.9406	-0.4719	-0.8339	-5.5735	0.058	-3.458	-2.7274	-2.1779	4.3082	-2.4659	1.2023	6.6339	-9.9658	-5.5735	-9.9658	3.8157	-3.3076	-5.5735	-9.9658	0.4125
GBMLGG	Tumor	TCGA-DU-7299-01	6.77	-3.3076	4.7442	2.4649	2.128	0.1519	-9.9658	-9.9658	-9.9658	-9.9658	-0.394	-9.9658	-9.9658	-1.3921	-3.1714	-0.9686	-2.3147	-9.9658	-1.9379	-9.9658	-9.9658	-2.0529	-3.0469	-3.6259	-2.5479	5.1273	-0.9132	-0.4719	-2.114	-1.5951	-4.2934	-1.9379	-4.2934	-1.8836	-1.7322	4.1186	-1.8314	2.6693	5.8397	-9.9658	-9.9658	-9.9658	3.3689	-4.6082	-3.1714	-6.5064	0.1388
GBMLGG	Tumor	TCGA-DH-5140-01	8.7833	-9.9658	3.2692	3.0181	2.8096	2.0673	-9.9658	-4.2934	-9.9658	-4.6082	1.0915	-9.9658	-9.9658	-1.2142	-9.9658	2.828	-2.9324	-0.5332	-2.3884	-3.0469	-3.816	0.0854	-0.1345	0.8164	-1.6394	4.853	-0.3201	1.4756	-0.9686	-2.3147	-1.8836	0.1776	-0.3022	1.4756	-0.9971	3.1112	-0.4921	3.8847	5.0036	-5.0116	-3.458	-9.9658	1.7403	-1.4305	-9.9658	-5.5735	0.3115
GBMLGG	Tumor	TCGA-S9-A7QX-01	4.8213	-9.9658	1.5064	1.2815	1.4704	-1.3921	-9.9658	-9.9658	-9.9658	-9.9658	-1.7809	-9.9658	-9.9658	-0.9971	-9.9658	-1.6394	-4.2934	-5.0116	-2.114	-3.0469	-9.9658	-1.9942	-9.9658	-6.5064	-2.8262	5.1796	-0.5332	1.7995	-0.2159	-1.3548	-9.9658	-3.6259	-6.5064	-5.5735	-4.6082	3.3407	-4.2934	-0.4131	5.7176	-9.9658	-9.9658	-9.9658	2.2753	-4.035	-5.5735	-9.9658	-0.8599
GBMLGG	Tumor	TCGA-DU-6408-01	6.5362	-9.9658	6.0213	8.09	7.5178	-0.0725	-9.9658	-1.1811	-9.9658	-9.9658	-2.1779	-9.9658	-9.9658	-0.6416	-3.816	0.346	-1.1488	-4.6082	-1.8836	-3.0469	-9.9658	-1.9379	-9.9658	-3.816	-2.2447	6.8255	-1.5951	3.242	1.412	0.688	-1.8314	2.1247	-2.3884	-0.7834	-3.458	3.3061	-3.0469	3.4116	6.5649	-9.9658	-4.6082	-9.9658	2.8681	-6.5064	-4.2934	-6.5064	-0.394
GBMLGG	Tumor	TCGA-14-0789-01	6.7843	-9.9658	8.428	3.0376	2.2082	2.8341	1.8282	2.4883	-9.9658	1.0363	-0.9686	-9.9658	-9.9658	-0.6873	1.0151	-9.9658	5.0845	-9.9658	-1.1811	-0.0425	-9.9658	-1.0559	0.5069	-1.8314	-2.2447	5.3484	2.2931	4.8161	5.5598	4.0019	1.6466	8.7311	0.605	1.8957	-1.3548	1.595	4.2818	8.2531	6.9326	-9.9658	-2.5479	-9.9658	4.8515	1.2576	-3.458	-1.7809	2.8522
GBMLGG	Tumor	TCGA-FG-5964-01	4.5148	-3.1714	3.7204	4.4189	4.6306	2.3308	-9.9658	-2.9324	-9.9658	-9.9658	0.8082	-9.9658	-9.9658	-1.6394	-3.0469	0.4447	-3.3076	-4.035	-2.3884	-3.0469	3.6657	-3.458	-1.8836	-1.4305	-1.5951	5.5805	1.6374	2.3704	-0.5125	0.099	-4.035	0.8082	-2.5479	-0.8084	-1.8314	3.6509	-4.6082	5.5018	5.9635	-9.9658	-3.0469	-1.3548	2.1574	-5.0116	-9.9658	-5.0116	-0.4719
GBMLGG	Tumor	TCGA-DB-A64Q-01	6.224	-2.4659	3.2112	2.7721	2.5313	-1.5522	-9.9658	-4.035	-9.9658	-9.9658	-9.9658	-9.9658	-9.9658	-2.3147	-2.9324	-2.7274	-9.9658	-3.458	-4.035	-9.9658	-9.9658	-1.8836	-2.1779	-9.9658	-4.2934	4.2736	0.4865	1.9111	-0.1187	1.642	-5.5735	1.3956	-4.6082	-2.9324	-4.035	2.9032	3.091	4.2126	5.4784	-9.9658	-9.9658	-9.9658	1.4808	-5.0116	-9.9658	-9.9658	-2.2447
GBMLGG	Tumor	TCGA-S9-A6WH-01	4.309	-3.458	2.4171	4.6399	4.2111	-1.7322	-9.9658	-3.816	-9.9658	-9.9658	1.3956	-9.9658	-9.9658	-3.458	-2.3147	-0.1345	-3.816	-4.2934	-2.4659	-3.458	-9.9658	-1.6394	-0.9971	-3.3076	-2.0529	4.5429	0.2277	0.0718	-1.7809	-1.1488	-5.5735	-1.2142	-9.9658	-2.4659	-1.8314	3.0038	-1.9942	0.547	5.3879	-4.035	-9.9658	-9.9658	0.7579	-3.458	-9.9658	-9.9658	-2.3884
GBMLGG	Tumor	TCGA-12-0616-01	4.5565	-9.9658	5.48	0.8805	1.9226	3.6219	-3.6259	-1.4305	-9.9658	-2.6349	0.7832	-9.9658	-9.9658	1.2696	-2.8262	-0.3566	-0.4921	-9.9658	-1.6394	-1.4305	-2.3884	-1.8314	-0.5756	-0.3201	-5.0116	4.1515	-1.2142	-0.2328	-1.2481	-0.0425	-2.6349	1.3846	2.4008	3.992	1.9859	1.8643	-0.6873	4.0445	5.0691	-9.9658	-1.3183	-0.9132	2.0395	-0.4131	-9.9658	-2.8262	0.7233
GBMLGG	Tumor	TCGA-DU-A6S8-01	3.8511	-3.816	2.6441	3.9002	2.8137	0.2762	-4.6082	-3.6259	-9.9658	-3.6259	0.434	-9.9658	-9.9658	-3.6259	0.6239	-3.1714	-3.1714	-9.9658	-9.9658	-9.9658	-9.9658	-1.9379	-1.5951	-9.9658	-2.2447	5.2865	-2.7274	-0.7108	-2.6349	-1.3921	-9.9658	-1.7809	-3.1714	-2.114	-1.2481	3.4088	-4.035	1.9822	4.741	-9.9658	-5.0116	-2.2447	0.8082	-4.2934	-9.9658	-9.9658	-1.5951
GBMLGG	Tumor	TCGA-HT-7858-01	5.6525	-9.9658	6.2828	8.5648	8.2392	3.0774	-9.9658	1.5514	-9.9658	-3.3076	1.125	-9.9658	-9.9658	-1.5105	2.5756	3.668	-3.0469	-0.3566	-1.1811	-1.8836	-9.9658	-0.6643	-1.1172	-9.9658	-2.8262	5.9341	1.2636	3.0287	0.5955	-0.4131	-3.458	3.6172	0.7999	2.1147	-0.5756	4.3009	-3.816	0.4447	6.3291	-9.9658	-2.1779	-1.8314	3.0602	-1.0262	-4.2934	-2.7274	0.4125
GBMLGG	Tumor	TCGA-32-1982-01	6.0779	-9.9658	5.9743	7.0782	6.0326	4.1547	-2.5479	0.6145	-9.9658	-9.9658	3.0619	-9.9658	-2.5479	0.688	-3.6259	-1.5105	-2.8262	-9.9658	-1.9379	-9.9658	-9.9658	-2.1779	0.2881	-0.5756	-2.2447	4.773	0.1903	3.2127	-1.7809	-0.8339	-4.035	2.7594	2.0707	3.9213	2.3508	3.945	-0.2328	4.8405	6.0424	-9.9658	-1.7809	0.6332	3.0568	-0.7834	-2.5479	-0.6643	0.7664
GBMLGG	Tumor	TCGA-HT-7860-01	7.1773	-3.6259	5.7501	5.528	4.8885	2.3732	-9.9658	-0.5332	-9.9658	-3.458	0.4125	-9.9658	-9.9658	0.4447	-3.1714	0.4761	-0.3566	-9.9658	0.1124	-9.9658	-2.114	-1.7322	-1.1172	-0.1187	-2.1779	5.2177	0.03	2.7993	0.1776	0.9343	-2.9324	2.6579	2.2051	6.5711	3.0568	2.6043	-3.6259	6.6096	6.791	-9.9658	-1.8314	-2.9324	3.0252	-0.4521	-3.458	-2.1779	1.2333
GBMLGG	Tumor	TCGA-DU-7006-01	7.1541	-9.9658	7.0073	1.3051	2.1213	3.449	-9.9658	-1.8314	-9.9658	-9.9658	-1.8314	-9.9658	-9.9658	-1.6394	-4.6082	-1.685	-3.458	-9.9658	-1.9942	-9.9658	-9.9658	-2.2447	-1.0262	-1.2142	-3.458	5.7795	-1.8314	-0.5332	-1.4305	0.4447	-4.035	-1.7322	0.5763	1.5115	-2.0529	4.2289	-4.035	8.3206	6.8319	-9.9658	-2.4659	-2.1779	3.944	1.5563	-2.8262	-2.7274	2.6715
GBMLGG	Tumor	TCGA-TQ-A7RS-01	5.9023	-1.685	3.4661	3.9965	3.6089	-1.3548	-9.9658	-5.5735	-9.9658	-9.9658	-0.1187	-9.9658	-9.9658	-2.2447	-2.3147	0.2277	-9.9658	-9.9658	-2.9324	-2.9324	-9.9658	-2.3884	-2.1779	-9.9658	-2.8262	6.0036	1.46	2.7508	0.24	0.4761	-3.816	0.1648	-4.2934	-3.1714	-9.9658	2.8076	-3.3076	2.4857	5.6393	-9.9658	-9.9658	-9.9658	0.2154	-9.9658	-3.1714	-9.9658	-4.2934
GBMLGG	Tumor	TCGA-DU-7009-01	6.7111	-4.2934	3.4958	5.4317	4.9505	-0.3201	-9.9658	-2.7274	-9.9658	-2.5479	-0.0725	-9.9658	-9.9658	-3.1714	-0.394	-2.3147	-3.6259	-3.3076	-5.0116	-9.9658	-4.2934	-9.9658	-3.0469	-9.9658	-2.114	5.6879	-1.685	2.6962	0.4016	0.7321	-3.458	-1.6394	-4.035	-0.5973	-2.4659	3.3336	2.118	4.2788	5.1014	-9.9658	-5.0116	-9.9658	0.9268	-6.5064	-9.9658	-9.9658	-2.3147
GBMLGG	Tumor	TCGA-DU-7010-01	6.8005	-9.9658	3.3535	3.3032	2.0742	0.7233	-9.9658	-2.0529	-9.9658	-9.9658	-0.3383	-9.9658	-9.9658	-4.035	-4.6082	0.7748	-2.9324	-3.816	-4.035	-9.9658	-4.035	-4.6082	-2.3147	-6.5064	-1.8314	5.3824	-1.3921	1.7702	-1.0862	-0.0725	-4.035	-1.1811	1.5854	1.4174	0.5271	5.2001	-5.5735	3.449	4.3119	-9.9658	-5.5735	-9.9658	2.2082	-1.9379	-9.9658	-4.6082	0.24
GBMLGG	Tumor	TCGA-QH-A6X3-01	5.6393	-9.9658	4.1915	7.1633	7.0303	-0.1031	-9.9658	-1.685	-9.9658	-3.6259	0.8408	-9.9658	-9.9658	-1.7809	-2.7274	0.537	-9.9658	-9.9658	-2.4659	-3.816	4.8425	-3.3076	-2.0529	-6.5064	-3.458	6.0792	1.5806	3.1311	1.6187	-0.4325	-5.5735	3.8857	-4.2934	-0.8084	-2.4659	3.4868	-2.9324	-0.3383	5.3906	-5.0116	-9.9658	-9.9658	2.1345	-2.9324	-4.2934	-6.5064	-2.1779
GBMLGG	Tumor	TCGA-DU-8164-01	6.0642	-4.2934	3.5387	5.8138	4.9782	-2.3147	-9.9658	-2.4659	-9.9658	-3.3076	-1.4305	-9.9658	-9.9658	-4.035	-4.6082	-1.9379	-2.9324	-4.2934	-6.5064	-9.9658	-3.1714	-2.6349	-2.9324	-9.9658	-1.3183	5.764	-1.7322	0.8961	-0.2671	1.8119	-6.5064	-0.5973	-1.7809	-1.8314	-2.7274	4.6195	-0.7588	4.8635	5.7345	-9.9658	-9.9658	-9.9658	1.4808	-5.5735	-9.9658	-6.5064	-2.2447
GBMLGG	Tumor	TCGA-DU-7018-01	4.2788	-3.0469	3.4331	4.3133	4.2943	-0.9406	-9.9658	-2.3147	-9.9658	-3.458	2.0979	-9.9658	-6.5064	-4.6082	-1.9379	0.2522	-9.9658	-4.2934	-6.5064	-4.6082	-9.9658	-2.0529	-1.0862	-4.6082	-2.8262	5.3104	1.9895	2.1606	-0.1345	-0.6193	-3.6259	2.1444	-3.3076	-1.8314	-1.5105	3.1653	-4.2934	2.3508	3.4007	-9.9658	-9.9658	-9.9658	-0.7588	-5.5735	-9.9658	-9.9658	-4.2934
GBMLGG	Tumor	TCGA-R8-A73M-01	4.8309	-2.1779	3.1971	6.4989	5.2449	-0.8863	-9.9658	-3.1714	-9.9658	-9.9658	-1.4305	-9.9658	-9.9658	-9.9658	-9.9658	-0.8863	-9.9658	-9.9658	-4.035	-9.9658	-9.9658	-1.4305	-1.9379	-1.9379	-3.6259	5.5714	-2.9324	1.934	-1.2481	-0.9406	-4.6082	-1.0559	-4.035	-3.458	-9.9658	3.0893	0.1388	4.0558	5.0674	-9.9658	-9.9658	-9.9658	0.1519	-4.035	-9.9658	-9.9658	-2.6349
GBMLGG	Tumor	TCGA-DB-A75L-01	5.4803	-4.035	2.0535	2.6962	2.0465	-2.7274	-9.9658	-3.6259	-9.9658	-5.0116	-0.1187	-9.9658	-9.9658	-2.3884	-9.9658	-2.3147	-4.6082	-3.816	-3.0469	-9.9658	-4.035	-0.3201	-2.9324	-2.7274	-2.114	5.0571	-0.6643	-0.1665	0.6239	-2.1779	-9.9658	-1.4699	-2.5479	-2.114	-3.816	3.0376	-0.7834	3.5374	5.6679	-4.6082	-5.5735	-9.9658	2.1147	-9.9658	-9.9658	-9.9658	-1.3921
GBMLGG	Tumor	TCGA-RY-A843-01	5.7326	-9.9658	3.3745	3.87	2.4805	-0.7588	-9.9658	-3.3076	-9.9658	-5.0116	-1.5522	-9.9658	-9.9658	-1.5522	-4.6082	-1.9942	-3.816	-9.9658	-1.9942	-9.9658	-9.9658	-0.7588	-3.0469	-3.0469	-1.3183	5.6949	-0.1031	0.9862	-0.3566	-3.1714	-4.6082	-0.9686	-2.9324	-4.6082	-2.6349	3.2915	-3.6259	3.0808	5.2657	-4.6082	-4.6082	-9.9658	1.3623	-4.2934	-4.035	-4.2934	-1.8314
GBMLGG	Tumor	TCGA-HT-7693-01	6.6297	-9.9658	5.1887	5.4216	5.5198	2.1313	-2.9324	-0.8339	-9.9658	-9.9658	2.3451	-9.9658	-9.9658	-1.7322	-1.4699	-0.6193	0.9038	-3.816	-2.114	-9.9658	-9.9658	-1.7809	-1.6394	-9.9658	-4.2934	5.2028	0.0718	1.412	0.6425	2.128	-5.5735	3.9374	-2.8262	-0.6416	-4.035	3.8289	-2.114	0.537	5.4591	-4.2934	-3.458	-0.9686	2.9637	-1.2481	-2.7274	-4.6082	0.605
GBMLGG	Tumor	TCGA-DU-A76L-01	6.5531	-3.816	7.6488	6.4627	5.9794	2.4857	0.7579	1.334	-9.9658	-2.5479	0.6608	-3.6259	-9.9658	-3.6259	1.787	-0.9686	1.9931	-1.0862	-6.5064	-0.7588	-9.9658	-0.1345	0.7579	-0.1031	-1.0862	5.6511	2.667	2.2633	0.5859	0.9268	3.5212	4.6871	1.1577	4.6077	1.7954	4.7751	-4.035	4.6352	6.7243	-9.9658	-3.816	-0.394	3.8808	-1.685	-3.458	-3.1714	1.9527
GBMLGG	Tumor	TCGA-28-5220-01	5.2698	-9.9658	6.7891	3.136	1.8722	2.1476	-9.9658	-1.1172	-9.9658	-3.3076	-2.0529	-9.9658	-9.9658	-1.2142	-0.8599	2.3677	-2.9324	-1.0262	-2.7274	-9.9658	-9.9658	-0.8084	-1.8836	-1.5105	-5.0116	4.7613	-0.9686	0.8883	-1.7322	-5.0116	-4.6082	-0.7588	1.4911	5.037	1.9111	3.4411	0.6332	-0.4325	5.9667	-1.7809	-4.035	-0.8084	2.9413	0.9038	-3.816	-6.5064	0.6699
GBMLGG	Tumor	TCGA-HT-7472-01	6.1467	-9.9658	6.0657	6.0297	4.4162	1.7273	-9.9658	1.5366	-9.9658	-1.2828	-0.4131	-4.2934	-9.9658	1.0363	-4.6082	3.2466	-2.7274	0.1903	-0.3566	-9.9658	-2.3884	-2.9324	0.7579	-4.6082	-3.0469	5.9586	-0.9686	3.4075	1.2934	1.4911	-2.3884	0.058	-0.5973	0.1519	-2.1779	5.5248	0.1388	1.3397	6.1496	-9.9658	-2.5479	-1.4305	3.9166	0.8327	-3.0469	-2.8262	1.5316
GBMLGG	Tumor	TCGA-14-0817-01	5.0743	-2.6349	7.1634	6.8836	5.7674	3.3278	-2.8262	1.5115	-9.9658	-3.816	0.8164	-5.0116	-9.9658	-1.7322	-4.035	-0.1828	-0.4719	-3.1714	-2.9324	-0.8599	-9.9658	-2.0529	0.9642	-1.5522	-2.6349	3.7919	-0.3752	2.376	-0.9406	-1.9942	-2.3884	4.1449	0.9642	6.2211	3.2034	3.3521	-2.1779	5.5088	5.9848	-9.9658	-0.9132	0.3573	3.5669	-1.2481	-3.3076	-2.8262	0.8246
GBMLGG	Tumor	TCGA-12-1597-01	5.1724	-9.9658	3.7061	4.926	3.9337	0.5666	-9.9658	-2.8262	-9.9658	-9.9658	-0.8863	-3.816	-9.9658	-3.816	-4.2934	-3.3076	-2.3147	-9.9658	-4.6082	-9.9658	-9.9658	-1.5522	-2.7274	-3.1714	-2.5479	3.8915	-1.2481	-0.1031	-3.3076	-1.7809	-5.5735	2.4252	-1.5522	1.4756	-2.9324	3.2174	-0.2671	2.1411	5.2445	-9.9658	-4.6082	-3.816	1.5854	-4.035	-3.1714	-9.9658	-1.2481
GBMLGG	Tumor	TCGA-06-2570-01	5.5565	-9.9658	5.7576	3.0688	2.6647	1.2576	-0.9132	-0.8599	-9.9658	-4.035	-0.7108	-4.2934	-9.9658	-2.6349	-4.035	1.0222	-0.0725	-2.8262	-3.816	-2.3147	-9.9658	0.4657	-1.2142	-2.6349	-2.6349	4.8064	0.6699	1.9377	1.4494	-1.5951	-3.0469	6.1745	0.5271	3.5073	0.5568	3.668	-2.4659	2.1247	6.1675	-9.9658	-3.6259	-2.6349	3.7171	-1.5522	-3.0469	-4.6082	1.8879
GBMLGG	Tumor	TCGA-TQ-A8XE-01	5.5832	-9.9658	4.9654	7.608	7.226	0.058	-9.9658	0.7579	-9.9658	-9.9658	-0.2845	-9.9658	-9.9658	-2.3884	-2.4659	-2.8262	-9.9658	-9.9658	-2.5479	-3.1714	-9.9658	-2.3884	-2.8262	-2.6349	-5.5735	4.854	1.3735	0.044	1.3283	-1.5951	-3.6259	1.7995	-4.6082	-4.2934	-3.3076	2.4675	-2.6349	0.1648	5.7913	-9.9658	-9.9658	-4.035	2.004	-5.0116	-9.9658	-9.9658	-0.7588
GBMLGG	Tumor	TCGA-HT-A616-01	5.9026	-9.9658	4.3896	5.5708	5.2619	-0.9686	-9.9658	-1.5951	-9.9658	-9.9658	-1.8836	-9.9658	-9.9658	-3.458	-4.2934	0.8164	-0.9132	-9.9658	-3.816	-9.9658	-9.9658	-1.3183	-9.9658	-1.8836	-0.6873	5.9663	2.9562	3.5815	1.4335	0.7748	-1.5522	4.3506	-5.0116	-2.7274	-0.9971	3.0944	-9.9658	5.9531	5.1235	-9.9658	-5.0116	-9.9658	1.0079	-9.9658	-9.9658	-4.2934	-1.9379
GBMLGG	Tumor	TCGA-FG-A4MY-01	6.079	-3.3076	5.3716	6.9961	5.9706	0.4865	-9.9658	-1.8314	-9.9658	-9.9658	0.679	-9.9658	-9.9658	-0.3201	3.755	2.6556	-1.9379	-4.035	-2.1779	-2.2447	-9.9658	-2.8262	-9.9658	-2.1779	-2.114	6.3425	2.4225	4.5442	1.412	0.2029	-3.3076	2.2175	-4.035	-0.1828	-5.0116	2.3843	-4.6082	0.5568	5.2987	-9.9658	-9.9658	-2.1779	1.8484	-3.1714	-9.9658	-9.9658	-1.9942
GBMLGG	Tumor	TCGA-HT-7681-01	5.3618	-9.9658	5.168	5.2821	4.849	2.8542	-9.9658	-4.035	-9.9658	-2.9324	-0.9132	-4.2934	-9.9658	-2.5479	-1.5522	3.7529	-3.3076	-0.4719	-3.3076	-9.9658	-9.9658	-4.6082	-1.4305	-2.6349	-0.8084	6.2527	-1.3548	3.4237	1.0151	1.9111	-2.2447	0.1648	1.1184	1.4962	-0.6416	4.2381	-1.2481	4.8905	5.5958	-4.2934	-3.3076	-0.8339	2.0535	-0.7108	-4.6082	-3.0469	0.5568
GBMLGG	Tumor	TCGA-CS-5390-01	4.9631	-1.5951	1.0711	-0.7346	-0.4521	0.679	-9.9658	-9.9658	-9.9658	-1.7809	0.8246	-4.6082	-9.9658	-2.3884	-1.7322	1.8564	-4.2934	-0.8863	-4.035	-4.035	-9.9658	-0.9971	-3.816	-3.816	-2.114	5.0197	-3.816	0.537	-1.2828	-0.2328	-4.035	-4.035	0.4761	-0.6193	-1.5951	4.5085	2.2783	2.8055	4.327	-9.9658	-5.5735	-9.9658	1.0007	-2.8262	-9.9658	-5.5735	-2.4659
GBMLGG	Tumor	TCGA-DU-A6S2-01	6.5149	-2.3147	7.8366	6.7536	7.5036	1.3283	0.7664	0.9343	-9.9658	-9.9658	-5.5735	-5.0116	-9.9658	-9.9658	-9.9658	-1.2828	-1.1172	-9.9658	-2.114	-9.9658	-9.9658	-3.3076	-2.6349	-2.9324	-0.4521	5.9773	3.6983	5.7167	4.4377	1.7097	-4.2934	5.0527	-4.6082	-1.9942	-9.9658	2.5388	-0.0877	4.1539	5.166	-9.9658	-9.9658	-2.8262	1.46	-6.5064	-9.9658	-3.816	-1.7809
GBMLGG	Tumor	TCGA-P5-A5EW-01	7.2361	-3.6259	7.2936	9.0543	8.4469	1.5902	-9.9658	2.4908	-9.9658	-9.9658	-0.9971	-9.9658	-9.9658	-3.6259	-4.035	-0.8599	-0.7588	-9.9658	-4.6082	-9.9658	-9.9658	-0.8084	-3.458	-9.9658	-4.035	6.5222	-2.9324	3.8521	1.8683	-0.7834	-9.9658	0.044	-4.6082	-2.4659	-2.3884	3.8719	-4.035	0.9191	6.1181	-9.9658	-5.0116	-2.0529	3.6405	-3.3076	-9.9658	-6.5064	0.24
GBMLGG	Tumor	TCGA-DU-7309-01	5.5802	-4.2934	4.9194	6.9483	6.3209	-0.5125	-9.9658	0.2642	-9.9658	-4.6082	-1.1172	-9.9658	-9.9658	-9.9658	-5.0116	2.3649	-2.1779	-4.2934	-4.035	-9.9658	-4.2934	-3.0469	-2.6349	-1.9942	-0.9406	6.0803	0.8488	2.685	0.547	1.5902	-2.9324	2.5263	-3.3076	-2.6349	-2.2447	3.6242	-4.2934	5.1014	5.0431	-9.9658	-5.0116	-9.9658	2.1047	-4.6082	-4.6082	-4.6082	-0.6873
GBMLGG	Tumor	TCGA-FG-A87N-01	7.7522	-9.9658	4.5336	1.8918	1.4756	0.1648	-9.9658	-4.2934	-9.9658	-9.9658	0.2277	-9.9658	-9.9658	-3.816	-9.9658	-4.2934	-3.0469	-9.9658	-2.7274	-9.9658	-9.9658	-1.3921	-3.816	-9.9658	-1.5951	5.7038	-3.6259	-0.9406	-4.2934	-3.1714	-9.9658	-5.5735	-0.1504	-0.8863	-2.2447	3.5399	-4.2934	2.6828	6.3379	-3.816	-9.9658	-4.035	2.4831	-4.035	-9.9658	-9.9658	-0.2328
GBMLGG	Tumor	TCGA-DB-A4XH-01	5.2107	-4.035	2.9052	5.3053	4.7846	-1.8314	-9.9658	-1.5522	-9.9658	-5.0116	-2.4659	-9.9658	-9.9658	-2.3884	-2.5479	-0.2845	-9.9658	-4.035	-5.0116	-9.9658	-9.9658	-4.035	-3.816	-3.3076	-1.7809	4.4384	-0.7588	1.8323	-1.1488	0.3796	-9.9658	-0.8339	-0.7834	-0.8599	-2.5479	2.8096	-3.1714	4.5928	3.9983	-9.9658	-9.9658	-9.9658	-0.7588	-9.9658	-9.9658	-6.5064	-4.6082
GBMLGG	Tumor	TCGA-HT-7485-01	6.9041	-9.9658	4.6657	3.871	2.7847	-0.5756	-9.9658	-1.9942	-9.9658	-2.6349	-0.8599	-9.9658	-9.9658	-3.816	0.2522	2.2753	-2.6349	-2.2447	-3.1714	-9.9658	-9.9658	-0.6193	-3.6259	-6.5064	-3.458	5.7645	-2.1779	2.982	1.595	2.8897	-2.9324	-2.4659	-2.0529	-1.1488	-2.5479	3.7486	-0.5543	3.5911	5.8565	-9.9658	-4.6082	-3.816	3.3521	-4.6082	-5.5735	-4.6082	0.605
GBMLGG	Tumor	TCGA-06-0211-01	6.96389	-4.79582	6.91025	3.28483	1.75103	2.74225	0.299786	0.13879	-5.9658	1.06419	-1.28281	-9.9658	-9.9658	1.63277	0.31154	-1.55213	4.91559	-9.9658	-0.481999	-2.72734	-1.41122	-0.20756	-0.31115	-1.35476	-1.99424	5.4499	1.1865	3.04897	3.10786	3.31412	-2.21091	7.69022	0.522076	3.18839	1.84837	2.48567	0.215367	4.44401	6.24359	-9.9658	-4.60826	-2.17785	3.36751	0.051041	-2.50632	-2.63488	1.42008
GBMLGG	Tumor	TCGA-VV-A86M-01	5.0131	-9.9658	2.651	6.1922	5.6212	0.8408	-9.9658	-2.7274	-9.9658	-9.9658	0.5666	-9.9658	-9.9658	0.1388	-5.0116	0.8961	-1.1811	-2.7274	-1.4699	-3.6259	-9.9658	-1.3921	-2.4659	-9.9658	-5.5735	3.325	-1.2828	1.2516	0.7058	-1.3548	-3.3076	0.7916	-1.8836	0.4447	-3.458	3.3017	-3.458	-2.3147	5.1384	-5.0116	-4.035	-1.3921	2.0289	-3.1714	-5.0116	-5.5735	-0.8599
GBMLGG	Tumor	TCGA-HT-7468-01	5.4162	-0.5973	3.4007	4.2495	2.8178	1.1316	-9.9658	-4.6082	-9.9658	-4.2934	-0.1345	-4.6082	-9.9658	-9.9658	0.7916	3.2766	-3.6259	-1.3183	-4.2934	-9.9658	-9.9658	-1.5951	0.7146	-3.0469	-4.6082	5.6127	-1.9379	2.7314	-0.4521	1.105	-2.9324	-1.3921	0.03	0.2762	-1.2481	3.8471	-0.6416	1.9377	6.1645	-9.9658	-4.2934	-3.1714	2.0004	-1.7322	-9.9658	-9.9658	-1.1172
GBMLGG	Tumor	TCGA-02-2483-01	6.0516	-9.9658	4.2616	6.8358	5.9739	2.4649	-1.7809	-0.7588	-9.9658	-9.9658	2.3536	-9.9658	-9.9658	-3.0469	-0.8599	-3.1714	2.2113	-2.2447	-2.7274	-4.2934	-2.1779	-1.8836	-0.6416	-5.5735	-3.0469	4.3155	-0.8084	1.3167	-0.4131	-1.8314	-3.458	4.7533	0.7233	2.1734	-0.5543	3.9883	-3.816	1.8404	6.2136	-3.6259	-4.6082	-4.035	3.0234	-2.6349	-5.5735	-4.035	0.044
GBMLGG	Tumor	TCGA-HT-7677-01	6.1677	-4.035	7.0818	6.7011	6.6993	1.8564	-9.9658	1.3901	-9.9658	-3.816	0.3346	-9.9658	-9.9658	-3.816	-1.8314	0.7146	-3.3076	-3.816	-4.6082	-9.9658	-3.0469	-2.1779	-1.7809	-9.9658	-1.5522	6.3144	-0.5543	3.4596	1.1897	1.4911	-5.5735	2.9929	-1.2828	-1.0559	-3.6259	4.1716	-0.8863	2.8582	5.204	-9.9658	-4.6082	-2.4659	1.8078	-3.3076	-3.458	-4.035	-1.0862
GBMLGG	Tumor	TCGA-VW-A7QS-01	5.5684	-0.1031	4.1244	2.3981	1.816	-1.7809	-4.2934	-2.3884	-9.9658	-3.3076	0.8805	-9.9658	-9.9658	-3.816	-1.2142	-3.6259	-2.3147	-9.9658	-9.9658	-9.9658	0.6608	-1.685	-0.7834	-3.6259	-4.035	5.2991	0.9862	-0.3201	-0.7588	-4.035	-0.4131	2.0004	-3.3076	-2.2447	-9.9658	2.7183	-1.9942	3.0927	3.6207	-2.8262	-9.9658	-9.9658	3.2944	-4.6082	-1.3548	-6.5064	-2.7274
GBMLGG	Tumor	TCGA-DU-A5TY-01	6.613	-9.9658	7.5629	6.5317	6.4522	2.7951	-9.9658	0.2277	-9.9658	-3.6259	0.0158	-9.9658	-9.9658	-1.3548	3.4945	1.7995	-0.8863	-9.9658	-1.9379	-0.8084	-9.9658	-3.3076	0.1257	-0.4921	1.0847	4.9905	-0.6193	2.1509	0.7916	1.9264	1.1117	1.4065	-0.2845	3.8915	1.0007	3.5349	-3.6259	4.3938	6.9797	-4.2934	-3.816	-1.2142	3.9947	-0.7588	-3.1714	-2.7274	2.1013
GBMLGG	Tumor	TCGA-HT-8109-01	5.5258	-9.9658	4.5742	6.2565	4.373	0.7664	-9.9658	-3.0469	-9.9658	-3.458	0.4967	-9.9658	-9.9658	-1.7809	-4.2934	-0.9686	-3.0469	-4.6082	-3.3076	-9.9658	-9.9658	-2.7274	-3.6259	-2.3147	-0.5125	5.8699	-1.7322	2.5924	1.7273	3.9673	-3.816	-0.0574	-3.458	1.0642	-2.3884	3.9874	-0.1828	5.7474	5.2972	-9.9658	-3.6259	-9.9658	2.3704	-2.3147	-5.5735	-9.9658	-0.4131
GBMLGG	Tumor	TCGA-06-0156-01	5.832	-9.9658	8.50309	4.2446	3.04196	5.10355	1.95829	2.12963	-2.14557	4.41451	0.0157744	-9.9658	-9.9658	0.434036	5.3646	1.48077	5.44512	-0.783409	-2.14557	1.74026	-2.27927	-0.783368	-0.042435	-0.630381	-2.35107	4.74205	5.09405	5.48336	4.98372	5.56397	0.749322	10.491	1.45731	4.26124	0.844791	4.09978	6.00195	2.93471	6.27697	-9.9658	-2.46596	-0.771038	3.26317	1.58062	-3.71782	-0.675754	1.35673
GBMLGG	Tumor	TCGA-S9-A6TZ-01	6.8508	-9.9658	4.843	6.7249	6.1435	0.9789	-5.0116	-0.4921	-9.9658	-4.2934	2.4279	-5.0116	-9.9658	-2.3147	1.0779	5.1482	-2.7274	0.5955	-2.1779	-3.6259	-9.9658	-2.5479	0.8647	-9.9658	-2.2447	4.917	1.4652	2.3649	0.7058	-1.7809	-0.9406	1.5316	-2.3147	1.9822	-1.3183	4.2624	-3.3076	0.547	5.5205	-4.6082	-9.9658	-4.2934	3.1491	-1.6394	-5.0116	-5.0116	-0.0877
GBMLGG	Tumor	TCGA-HT-7606-01	6.4635	-1.9379	3.1011	0.3115	0.3115	-0.2671	-9.9658	-2.114	-9.9658	-3.6259	1.7954	-9.9658	-9.9658	-9.9658	-9.9658	-1.4699	-9.9658	-3.1714	-2.9324	-9.9658	-9.9658	-2.3147	-3.6259	-4.6082	-3.0469	4.9933	0.3115	-0.5543	-2.6349	-2.4659	-5.5735	0.0014	-2.9324	-1.8314	-3.458	2.0569	-3.816	-0.2328	4.8605	-4.2934	-9.9658	-3.816	1.9302	-4.6082	-5.5735	-5.5735	-1.5951
GBMLGG	Tumor	TCGA-DH-5142-01	6.7359	-9.9658	5.761	3.0056	2.7487	2.7249	-4.6082	0.3796	-9.9658	-9.9658	-1.0862	-9.9658	-9.9658	-9.9658	-4.2934	3.1011	-2.7274	-1.7809	-1.8314	-9.9658	-9.9658	-1.3921	-1.4305	-9.9658	-4.035	5.4925	-2.9324	1.8282	-0.0574	-2.0529	-5.0116	-2.9324	0.346	2.2452	-0.2159	4.528	-1.2142	0.7493	6.2449	-4.6082	-1.1488	0.7664	4.4641	0.099	-2.8262	-3.458	2.4252
GBMLGG	Tumor	TCGA-DU-7294-01	4.5236	-4.035	1.46	1.2756	0.9268	0.24	-9.9658	-5.5735	-9.9658	-9.9658	-0.013	-4.6082	-9.9658	-4.035	-1.4699	-1.1172	-4.2934	-4.035	-3.3076	-9.9658	-9.9658	-1.8836	-1.2828	-9.9658	-3.458	5.5261	-1.8836	0.0854	-1.1172	0.8488	-5.0116	-2.4659	-1.5951	-3.816	-4.2934	3.3717	1.334	2.036	4.8059	-4.2934	-9.9658	-9.9658	1.5216	-5.0116	-5.5735	-9.9658	-2.5479
GBMLGG	Tumor	TCGA-HT-7479-01	5.8992	-9.9658	7.8155	9.1433	8.3433	1.6327	-9.9658	2.7227	-9.9658	-3.3076	0.9191	-9.9658	-9.9658	-3.0469	-3.0469	-1.2142	-0.9406	-4.035	-2.8262	-9.9658	-9.9658	-0.9971	-2.3884	-9.9658	-1.8314	5.5352	-2.2447	2.5036	0.7748	1.5013	-5.0116	1.2147	-1.5951	-1.1488	-0.5332	4.5485	-3.1714	0.2029	5.9616	-9.9658	-9.9658	-4.035	3.7678	-2.3147	-4.035	-6.5064	0.4657
GBMLGG	Tumor	TCGA-DB-5275-01	7.2861	-2.114	8.7661	6.1867	7.1787	1.3679	-3.458	0.3115	-9.9658	-9.9658	-1.4305	-9.9658	-9.9658	-1.685	-2.5479	1.0079	-1.1811	-2.0529	-2.7274	-9.9658	-9.9658	-1.5522	-1.3183	-3.458	-3.0469	6.1823	2.578	3.8157	1.6604	-1.1811	-3.0469	3.6939	-3.458	2.3981	-1.1488	3.3549	0.8568	3.3506	5.2103	-9.9658	-3.6259	-4.035	1.6695	-5.0116	-9.9658	-5.5735	-0.9132
GBMLGG	Tumor	TCGA-TM-A7C4-01	6.2112	-9.9658	2.8158	1.2576	-0.1187	-1.3548	-9.9658	-5.0116	-9.9658	-9.9658	-3.6259	-9.9658	-9.9658	-3.6259	-9.9658	-1.5522	-3.0469	-3.458	-5.0116	-9.9658	-9.9658	-3.0469	-9.9658	-9.9658	-0.1187	5.9191	-3.816	1.9264	-0.1504	0.679	-3.816	-2.7274	-3.6259	-2.8262	-1.0559	2.8341	-5.0116	5.5952	4.0739	-9.9658	-4.6082	-5.0116	1.5806	-3.6259	-9.9658	-6.5064	-1.8836
GBMLGG	Tumor	TCGA-27-1837-01	7.0374	-9.9658	6.4458	1.7009	1.1382	1.5266	-9.9658	-0.1665	-9.9658	-9.9658	-3.1714	-9.9658	-9.9658	-0.3752	-2.8262	-9.9658	-1.2142	-2.5479	-1.8836	-9.9658	-9.9658	-1.6394	0.8883	-2.0529	-3.0469	6.1989	-1.6394	1.7097	-0.8863	-2.1779	-9.9658	-0.5543	3.5621	4.7496	5.0018	2.7401	-9.9658	4.6312	6.3827	-9.9658	-4.035	-9.9658	3.3206	-2.9324	-3.816	-5.0116	1.2756
GBMLGG	Tumor	TCGA-DU-5872-01	5.5898	-9.9658	5.691	5.2902	4.2884	2.1798	-9.9658	2.0465	-9.9658	-3.6259	0.6332	-9.9658	-9.9658	-2.8262	-2.3147	3.0446	-2.6349	-2.2447	-3.0469	-4.2934	-9.9658	-3.816	-0.3752	-5.5735	-4.035	6.5317	-2.2447	1.2085	0.3346	-3.816	-5.0116	-0.7108	-1.4305	3.7324	0.537	3.8818	-3.816	0.7748	5.4861	-4.035	-2.9324	-1.3921	2.6232	-0.2671	-4.6082	-4.6082	0.3796
GBMLGG	Tumor	TCGA-FG-8186-01	6.5015	-2.9324	6.8286	7.3546	7.6019	2.0535	-9.9658	0.0854	-9.9658	-2.114	-0.3566	-9.9658	-9.9658	-1.2142	-9.9658	1.2455	-2.2447	-4.6082	-1.685	-3.816	-9.9658	-2.3147	-1.685	-3.816	-1.685	5.964	0.7748	3.9127	2.2783	1.9931	-1.9942	2.5313	-0.2845	3.2096	0.1648	4.2661	1.0222	4.6713	6.1447	-9.9658	-4.6082	-2.8262	3.5009	-1.6394	-3.3076	-5.5735	0.4125
GBMLGG	Tumor	TCGA-TM-A84I-01	6.6598	-9.9658	4.6387	4.9905	4.3177	0.9862	-9.9658	-1.8314	-9.9658	-9.9658	-3.1714	-9.9658	-9.9658	-3.816	-9.9658	-0.8599	-4.2934	-9.9658	-4.2934	-9.9658	-4.035	-3.458	-2.1779	-9.9658	-5.5735	5.2265	-2.8262	-0.0425	-1.7322	-3.6259	-9.9658	-1.8314	-2.3147	0.5666	-1.8836	3.4856	-2.7274	1.177	4.5784	-9.9658	-5.5735	-9.9658	1.8879	-2.7274	-9.9658	-5.0116	0.0854
GBMLGG	Tumor	TCGA-S9-A6U6-01	6.4743	-2.9324	7.5195	7.2096	7.0984	-0.1993	-9.9658	2.1147	-9.9658	-9.9658	-1.3548	-9.9658	-9.9658	-0.3201	-9.9658	-3.0469	0.2642	-3.6259	-1.7322	-9.9658	-9.9658	-1.0559	-2.7274	-9.9658	-1.5522	5.5525	2.4571	3.3966	0.4552	-1.0262	-2.8262	2.1638	-2.1779	-0.2845	-0.8339	3.1588	-1.8836	5.3799	5.6372	-2.8262	-5.5735	-9.9658	2.9692	-6.5064	-9.9658	-6.5064	-0.1665
GBMLGG	Tumor	TCGA-E1-5305-01	6.2163	-9.9658	2.9692	3.2158	2.9544	0.6517	-9.9658	-3.1714	-9.9658	-4.6082	-1.2481	-9.9658	-9.9658	-1.9942	-2.1779	1.8119	-4.2934	-2.9324	-2.6349	-9.9658	-2.7274	-4.6082	-3.458	-3.6259	-1.4305	5.858	-0.9686	1.2023	-1.0559	1.0363	-3.6259	-0.394	-3.0469	-1.5105	-4.035	3.83	-5.0116	4.3442	5.2623	-9.9658	-4.2934	-9.9658	2.496	-4.035	-3.1714	-9.9658	-0.7588
GBMLGG	Tumor	TCGA-DU-6395-01	7.0056	-2.114	9.5331	8.1679	9.274	1.3956	-4.035	4.466	-5.5735	-4.6082	-1.1172	-9.9658	-9.9658	-9.9658	-0.4521	2.7095	-3.0469	-2.3147	-3.1714	-9.9658	-4.2934	-0.7108	-1.8314	-9.9658	-3.816	7.0397	2.1147	5.3761	4.4595	1.8683	-2.3884	3.7389	-4.2934	0.0854	-2.7274	2.8799	-4.6082	-0.2328	6.0987	-3.816	-4.2934	-4.2934	2.7139	-3.458	-5.5735	-5.5735	-0.1504
GBMLGG	Tumor	TCGA-28-5204-01	7.2685	-9.9658	5.6407	1.7053	1.9968	2.8096	-9.9658	1.1706	-9.9658	-9.9658	-1.3183	-9.9658	-9.9658	-1.3548	-2.3147	-0.9686	-2.0529	-3.458	-1.3921	-9.9658	-9.9658	-9.9658	0.0718	0.3685	-5.0116	4.5826	-0.6416	1.334	-1.2142	-2.9324	-5.5735	0.4447	1.5612	7.0291	3.5312	2.6114	-3.1714	2.9128	7.1165	-2.9324	-3.0469	-1.3921	3.2959	-0.8084	-3.1714	-2.8262	1.3679
GBMLGG	Tumor	TCGA-TM-A84T-01	5.2323	-9.9658	2.7868	0.9716	0.3231	0.058	-9.9658	-9.9658	-9.9658	-9.9658	0.0158	-9.9658	-9.9658	-3.816	-9.9658	0.099	-2.114	-3.6259	-2.7274	-3.0469	-4.035	-0.9971	-1.4305	-5.0116	-4.6082	5.7328	-2.114	2.1925	0.099	-1.0862	-5.0116	-5.5735	-3.1714	-2.4659	-1.2142	3.6566	-5.0116	-1.5951	5.1449	-4.2934	-9.9658	-9.9658	2.7314	-2.9324	-5.0116	-6.5064	-0.4521
GBMLGG	Tumor	TCGA-HT-7879-01	6.3001	-9.9658	3.449	6.9459	5.142	-0.3752	-9.9658	-2.9324	-9.9658	-4.2934	1.0433	-9.9658	-9.9658	-1.9942	-4.6082	-2.3884	-4.2934	-2.8262	-2.3884	-9.9658	-9.9658	-0.7588	-1.8836	-5.0116	-2.7274	5.5943	-1.7809	2.7763	2.8522	0.8726	-3.1714	-1.2481	-1.7322	-3.0469	-4.2934	4.1931	-2.8262	1.177	6.1349	-9.9658	-9.9658	-9.9658	2.8819	-9.9658	-5.5735	-9.9658	-0.6643
GBMLGG	Tumor	TCGA-S9-A7IZ-01	5.9519	-2.9324	4.0867	4.852	3.869	-0.1504	-9.9658	-5.5735	-9.9658	-3.6259	0.5666	-9.9658	-9.9658	-1.2481	-9.9658	-0.4521	-3.1714	-2.6349	-2.1779	-4.035	-9.9658	-2.0529	-2.114	-3.816	-0.9971	5.8243	-2.3147	1.7009	-2.3884	-2.5479	-3.816	0.4233	-2.6349	-1.7809	-0.2671	3.8002	-9.9658	4.812	5.1416	-5.0116	-5.5735	-3.816	2.5972	-2.6349	-2.6349	-6.5064	-0.0877
GBMLGG	Tumor	TCGA-HT-7602-01	6.2246	-9.9658	5.7066	3.6703	3.3911	-0.0425	-9.9658	-1.7322	-9.9658	-9.9658	0.8408	-9.9658	-9.9658	-3.816	-2.8262	3.0723	-0.2845	-1.0262	-4.2934	-9.9658	-9.9658	-2.1779	-1.4699	-2.0529	-0.5973	6.1165	-2.7274	1.5316	-0.8339	0.9038	-9.9658	-3.0469	-2.3884	-0.3752	-2.8262	3.5424	-2.9324	1.5661	5.4809	-9.9658	-5.5735	-3.0469	2.7931	-5.5735	-3.458	-9.9658	-0.5543
GBMLGG	Tumor	TCGA-32-5222-01	5.8844	-9.9658	5.4091	5.2828	4.7517	1.7141	-4.6082	-2.2447	-9.9658	-9.9658	-1.3921	-9.9658	-9.9658	-2.9324	-2.114	-1.0559	1.3051	-9.9658	-1.9942	-1.1488	-9.9658	-3.3076	-0.1504	-2.5479	0.4016	3.6428	2.0465	1.4281	0.1519	-1.2142	-3.1714	4.8146	1.614	6.2565	4.9369	1.3225	-2.3884	2.8462	6.4896	-4.6082	-5.5735	-2.4659	2.9205	-1.4305	-4.2934	-5.5735	0.9343
GBMLGG	Tumor	TCGA-DU-A7TJ-01	8.1764	-4.035	4.3335	1.2271	1.2455	1.3791	-9.9658	-3.0469	-9.9658	-9.9658	-3.3076	-9.9658	-9.9658	-9.9658	-2.8262	-0.7108	-2.7274	-9.9658	-3.458	-9.9658	-9.9658	-2.5479	0.1519	-0.5973	-4.2934	6.09	-3.458	3.4048	0.2154	1.6558	-9.9658	0.3685	-0.2328	1.9149	-0.3201	3.38	-5.0116	5.9739	6.3507	-5.0116	-5.5735	-2.9324	2.6828	-1.9379	-3.1714	-3.458	1.7617
GBMLGG	Tumor	TCGA-28-5209-01	7.2581	-9.9658	5.5717	1.0847	0.517	0.7999	-2.6349	-0.4521	-9.9658	-9.9658	-9.9658	-3.3076	-9.9658	-9.9658	-1.9942	-3.816	-0.4921	-9.9658	-4.2934	-2.7274	-9.9658	-0.5332	0.8647	-1.3183	-3.6259	5.7178	-0.0877	-1.2142	3.3591	-2.1779	-3.458	3.5645	0.2029	5.436	3.867	0.8961	-3.458	3.9041	6.0101	-9.9658	-3.458	-2.5479	2.4171	-2.3147	-3.3076	-9.9658	0.1388
GBMLGG	Tumor	TCGA-P5-A77W-01	4.2884	-2.114	3.2722	2.4306	1.5902	-1.0559	-4.035	-2.1779	-9.9658	-4.6082	0.6969	-9.9658	-9.9658	-9.9658	1.5013	-9.9658	-4.6082	-4.2934	-5.5735	-3.6259	-4.2934	-3.3076	-4.2934	-9.9658	-2.6349	5.6361	-1.9379	-1.0559	-1.5951	-1.1811	-4.035	-1.3921	-4.035	-0.8599	-2.7274	3.0927	-3.0469	0.2154	3.1876	-9.9658	-9.9658	-4.2934	-0.0877	-4.6082	-9.9658	-9.9658	-3.3076
GBMLGG	Tumor	TCGA-27-2519-01	6.0542	-9.9658	8.8872	3.2707	3.551	3.1491	1.9895	1.2576	-5.0116	2.3106	-1.5951	-1.5951	-9.9658	-1.9379	1.1382	-3.0469	1.5115	-3.458	-3.3076	-1.5951	-3.6259	-1.7809	-2.4659	-0.3022	-5.5735	4.8915	-0.0574	4.5565	4.6456	4.1883	0.1124	6.4904	1.3846	4.5485	0.8961	3.9534	-1.3548	6.302	6.3027	-9.9658	-2.3884	-1.0862	3.8167	-0.2159	-3.458	-3.3076	2.828
GBMLGG	Tumor	TCGA-CS-6186-01	7.9527	-9.9658	3.7259	1.2696	1.2271	0.2642	-9.9658	-0.7588	-9.9658	-9.9658	-2.114	-9.9658	-9.9658	-3.3076	-9.9658	0.9716	-2.4659	-9.9658	-3.458	-3.3076	-9.9658	-2.7274	-3.1714	-1.7809	-6.5064	4.722	-0.0574	0.3907	-1.0559	1.8722	-3.3076	-0.9971	-1.1488	4.0322	-0.0425	2.2753	-4.6082	5.7735	5.9357	-3.816	-4.035	-9.9658	2.59	-9.9658	-9.9658	-5.0116	0.1776
GBMLGG	Tumor	TCGA-DU-7008-01	6.052	-4.6082	2.77	1.5216	2.824	0.5271	-4.6082	-4.2934	-9.9658	-9.9658	-2.7274	-9.9658	-9.9658	-1.5522	-9.9658	-2.2447	-4.6082	-9.9658	-4.2934	-9.9658	-9.9658	-3.0469	-4.2934	-3.1714	-2.5479	5.0211	-0.7588	1.0847	-0.4131	-1.2142	-6.5064	-2.7274	-2.8262	-2.2447	-2.2447	2.8341	-1.1811	3.9365	4.2404	-9.9658	-5.5735	-2.8262	1.692	-1.0559	-5.5735	-9.9658	-1.8314
GBMLGG	Tumor	TCGA-14-0790-01	6.9466	-9.9658	4.284	1.5064	0.547	2.2051	-9.9658	-2.5479	-9.9658	-9.9658	-0.3201	-9.9658	-9.9658	-0.7108	-9.9658	-1.8836	-2.4659	-9.9658	-4.2934	-9.9658	-9.9658	0.0014	-0.9406	-0.4921	-3.0469	5.2442	0.7664	0.0014	0.4865	1.0573	-4.035	0.8568	3.3506	3.8228	3.4984	1.196	0.547	3.483	5.8146	-9.9658	-3.458	-2.3884	1.692	-2.3147	-3.458	-5.0116	-1.4699
GBMLGG	Tumor	TCGA-P5-A5EU-01	6.6434	-9.9658	7.899	2.9394	2.1734	1.2815	0.605	0.7146	-9.9658	-2.9324	-0.7108	-9.9658	-9.9658	-3.6259	-1.9379	-0.9406	0.688	-4.6082	-3.6259	-9.9658	-3.816	-2.6349	-2.5479	-3.816	-3.6259	5.4343	-1.9942	1.1641	-1.6394	-4.2934	-4.035	3.154	0.4447	5.7331	1.3454	5.6631	-9.9658	3.5766	5.3367	-9.9658	-0.7834	0.7493	4.1836	-1.5105	-5.0116	-3.1714	1.6964
GBMLGG	Tumor	TCGA-HT-7688-01	5.6297	-9.9658	4.8748	7.1592	6.6955	0.4125	-9.9658	-1.1811	-9.9658	-9.9658	0.2998	-9.9658	-9.9658	-3.1714	-4.2934	2.0604	-2.9324	-3.0469	-4.2934	-9.9658	-4.2934	-2.3147	-3.0469	-3.816	0.605	6.213	1.3567	2.5852	-0.8339	-0.1345	-3.0469	3.2018	-3.1714	-1.2142	-2.5479	3.4843	-9.9658	6.1081	4.2472	-4.6082	-5.5735	-3.1714	1.1706	-3.6259	-3.458	-4.035	-1.3183
GBMLGG	Tumor	TCGA-DU-A7T8-01	5.5145	-4.2934	5.8125	7.2694	6.3273	1.3225	-1.685	2.0076	-9.9658	-4.6082	-2.9324	-9.9658	-9.9658	-2.114	-4.6082	3.6961	0.547	-0.6193	-1.8836	-3.3076	-9.9658	-2.0529	0.7493	-3.0469	-1.685	5.4276	3.6703	2.3423	1.7617	-0.7588	0.1519	3.4958	-0.3752	3.0706	0.2762	3.2781	-0.6193	1.5854	5.0197	-9.9658	-5.5735	-2.6349	3.1637	-1.5951	-9.9658	-4.2934	0.8488
GBMLGG	Tumor	TCGA-DB-A64U-01	6.5317	-3.816	3.992	7.2375	6.2615	-0.5543	-9.9658	-1.1172	-9.9658	-9.9658	-0.8599	-9.9658	-9.9658	-3.6259	-9.9658	-4.035	-1.2828	-3.816	-4.035	-3.6259	-9.9658	-1.8836	-9.9658	-4.035	-1.685	6.2388	-0.5543	2.9784	0.7493	1.4441	-3.6259	-0.3383	-5.0116	-1.9942	-3.3076	3.6894	-1.3921	3.5547	5.2913	-9.9658	-9.9658	-9.9658	2.233	-9.9658	-9.9658	-9.9658	-0.7834
GBMLGG	Tumor	TCGA-HT-A61C-01	6.7361	-9.9658	7.483	5.7666	5.1388	3.2189	-9.9658	-0.8339	-9.9658	-9.9658	-2.3147	-2.6349	-9.9658	-3.6259	-2.2447	-9.9658	0.547	-4.6082	-3.6259	-1.9379	-9.9658	0.7321	-0.394	0.0158	-2.3884	5.756	1.7446	1.4859	-0.2498	-1.0862	-3.816	4.1772	1.4011	5.7819	4.8997	3.0619	-2.7274	5.0683	5.6085	-9.9658	-3.816	-1.5105	3.0619	-3.6259	-5.5735	-3.1714	1.1316
GBMLGG	Tumor	TCGA-12-0821-01	6.5677	-3.816	7.8276	2.1574	2.0254	1.7912	-3.1714	-0.1665	-9.9658	-9.9658	1.2455	-3.6259	-9.9658	-2.7274	-1.0559	-2.1779	-0.1345	-9.9658	-3.458	-2.8262	-9.9658	-0.9971	-0.4719	-0.5756	2.9032	4.5299	0.1388	1.3623	0.5666	-1.7809	-2.5479	2.9338	0.099	1.6374	0.7493	3.1195	0.537	2.2753	5.4568	-4.2934	-4.2934	-3.816	2.1378	-1.1811	-5.0116	-9.9658	-0.3022
GBMLGG	Tumor	TCGA-19-2619-01	7.5421	-9.9658	7.1557	4.3442	3.3979	2.1114	-3.458	-2.8262	-9.9658	-2.4659	-0.1504	-9.9658	-9.9658	-1.0559	-2.5479	-9.9658	1.6466	-9.9658	-2.2447	-3.6259	-3.816	-3.1714	-1.2142	-1.2828	-3.3076	6.4484	0.8883	3.421	3.5124	2.9205	-3.6259	4.5466	-1.5951	3.7105	-1.2481	0.5069	-5.0116	7.5309	6.1018	-9.9658	-9.9658	-3.6259	1.8444	-2.3884	-4.6082	-4.035	-0.7108
GBMLGG	Tumor	TCGA-F6-A8O3-01	6.3877	-1.8314	4.3506	5.6585	4.7629	-0.1665	-9.9658	0.4447	-9.9658	-2.6349	-0.7108	-9.9658	-9.9658	-3.3076	-4.6082	-0.1345	-9.9658	-3.458	-5.5735	-9.9658	-9.9658	-5.0116	-2.1779	-3.6259	-1.9942	5.5429	-4.2934	-0.4719	-2.4659	-1.8836	-4.2934	-0.9406	-2.7274	-2.8262	-1.3548	3.3549	-2.9324	4.506	4.843	-9.9658	-9.9658	-3.3076	0.346	-4.6082	-5.5735	-5.5735	-2.9324
GBMLGG	Tumor	TCGA-DB-A64O-01	7.0363	-3.458	5.4761	0.8883	-0.0574	0.4552	-4.2934	-3.0469	-9.9658	-4.2934	-9.9658	-9.9658	-9.9658	-9.9658	-5.0116	0.3115	-1.2142	-2.7274	-4.035	-9.9658	-9.9658	-1.9379	-9.9658	-1.0262	-1.3921	4.7448	2.3564	1.6093	-0.5543	1.5806	-3.458	0.5568	-3.6259	0.9115	-1.1811	3.2205	-2.3147	5.9862	5.2419	-9.9658	-9.9658	-3.458	2.2019	-5.0116	-5.0116	-9.9658	-0.9406
GBMLGG	Tumor	TCGA-R8-A6ML-01	5.4219	-2.4659	2.5363	2.6067	1.5316	0.5955	-9.9658	-5.5735	-9.9658	-4.6082	-0.9971	-9.9658	-9.9658	-9.9658	3.7356	2.7051	-3.6259	-2.4659	-5.5735	-4.035	-9.9658	-2.3147	-0.9971	-9.9658	-3.3076	5.2219	1.4011	1.9968	1.9377	0.8805	-3.816	0.0014	-1.8836	-1.8836	-3.0469	2.5924	-0.4921	2.2813	5.3086	-9.9658	-5.5735	-3.0469	-0.394	-3.3076	-5.5735	-6.5064	-2.3147
GBMLGG	Tumor	TCGA-DU-A5TT-01	6.4622	-9.9658	7.2045	4.9251	3.9147	1.0363	-9.9658	0.434	-9.9658	-3.6259	-1.0559	-9.9658	-9.9658	-3.816	-9.9658	-1.2142	-9.9658	-4.035	-2.1779	-9.9658	-9.9658	0.4657	-3.6259	-1.685	-1.685	5.1165	3.5498	4.2877	-0.013	2.8622	-1.3183	2.561	-1.9379	1.5165	-2.6349	2.362	-2.4659	4.0127	5.1453	-9.9658	-9.9658	-9.9658	2.0707	-4.035	-5.0116	-4.035	-0.3752
GBMLGG	Tumor	TCGA-27-1835-01	7.0821	-9.9658	3.1523	1.0503	0.7999	2.3649	-9.9658	-2.5479	-9.9658	-9.9658	-2.1779	-9.9658	-9.9658	-2.3147	-9.9658	-2.1779	-2.7274	-9.9658	-3.6259	-9.9658	-9.9658	-1.1488	-1.2481	0.3685	-5.0116	4.4203	-0.5332	0.2762	-0.7588	-9.9658	-9.9658	-1.4305	0.5859	5.0777	1.7229	0.9343	-2.1779	7.6039	4.6035	-9.9658	-5.0116	-2.3884	0.605	-3.3076	-4.6082	-4.2934	-1.0862
GBMLGG	Tumor	TCGA-HT-8111-01	5.7269	-9.9658	4.4223	0.6699	0.3115	2.1345	-9.9658	-3.458	-9.9658	-9.9658	-0.5332	-9.9658	-9.9658	-0.7588	-2.9324	2.9281	-2.0529	2.004	-1.8836	-2.9324	-9.9658	-1.4699	-2.8262	-5.0116	-2.5479	5.5445	-0.2498	2.7161	0.1519	0.8327	-5.0116	-2.0529	1.0433	-0.1665	-2.2447	4.1498	-0.0877	1.8036	6.1739	-9.9658	-3.816	-1.7809	2.8014	-2.114	-9.9658	-2.9324	0.3796
GBMLGG	Tumor	TCGA-S9-A7QZ-01	4.7192	-1.1172	2.1476	3.0688	2.2633	-0.394	-4.2934	-3.458	-9.9658	-3.816	-0.9686	-9.9658	-9.9658	-1.6394	-9.9658	1.8683	-2.7274	-4.6082	-4.6082	-9.9658	-4.035	-1.2481	0.1124	-9.9658	-1.2828	5.0717	-0.7346	0.9862	-0.9406	0.1388	-9.9658	-2.4659	-1.9379	-1.1811	-3.3076	3.4504	0.3231	4.862	4.7038	-9.9658	-9.9658	-9.9658	-0.8599	-3.1714	-5.5735	-6.5064	-2.7274
GBMLGG	Tumor	TCGA-12-0619-01	6.1552	-9.9658	4.2181	4.3951	3.9137	2.872	-9.9658	0.1124	-9.9658	-2.5479	0.8647	-5.0116	-9.9658	0.3573	-0.8599	-1.3548	1.4962	-4.6082	-1.4699	-4.035	-0.5332	-0.8084	1.2147	-1.8314	-2.2447	3.7127	1.4228	2.7972	1.5514	0.2277	-0.394	3.4344	1.0151	3.6657	1.8363	3.245	-0.6416	5.6921	6.6408	-9.9658	-3.0469	-0.7834	3.5875	-0.7108	-4.6082	-1.2481	2.236
GBMLGG	Tumor	TCGA-06-0168-01	5.783	-9.9658	9.098	4.1708	3.2189	3.0181	2.8877	3.4264	-9.9658	1.3956	0.7832	-9.9658	-9.9658	0.9935	0.517	-0.4325	2.1345	-9.9658	-0.7108	-9.9658	-1.685	-9.9658	-1.5105	-1.2481	-2.3147	4.8895	4.1531	3.838	4.3527	3.2112	0.2029	4.9132	1.0847	4.8485	2.3843	3.6905	2.5213	6.2937	6.2717	-9.9658	-2.0529	-0.1504	3.7688	0.4865	-3.0469	-2.9324	1.5709
GBMLGG	Tumor	TCGA-IK-7675-01	6.9667	-9.9658	3.2796	5.005	4.5311	-1.7809	-9.9658	-4.6082	-9.9658	-9.9658	0.346	-4.6082	-9.9658	-4.035	-2.5479	-2.9324	-2.114	-9.9658	-2.7274	-9.9658	-0.9686	1.2756	-2.3147	-9.9658	-4.2934	6.6564	-1.5522	0.4865	-2.3884	-3.6259	-6.5064	-0.6873	-5.0116	-2.9324	-2.5479	4.1859	-3.458	-3.3076	4.6966	-9.9658	-9.9658	-9.9658	1.5612	-6.5064	-9.9658	-9.9658	-2.3147
GBMLGG	Tumor	TCGA-TQ-A7RW-01	5.5574	-2.6349	4.0127	7.3351	5.0989	1.4441	-9.9658	-1.6394	-9.9658	-2.8262	0.4016	-9.9658	-9.9658	-0.8863	-4.035	-0.5543	-1.4305	-2.0529	-1.3921	-9.9658	-9.9658	-1.1172	-1.0559	-5.5735	-6.5064	6.1483	-2.114	2.4439	0.1257	0.7233	-9.9658	-1.1811	-0.1504	0.9115	-0.8863	4.6949	-0.0725	2.7095	5.9248	-9.9658	-3.458	-3.458	3.3759	-0.4131	-5.0116	-4.2934	0.8961
GBMLGG	Tumor	TCGA-TQ-A7RU-01	5.1768	-9.9658	2.5313	2.971	2.1798	0.679	-9.9658	-4.035	-3.816	-9.9658	-0.8599	-9.9658	-9.9658	-3.6259	2.0535	0.7146	-4.035	-1.4699	-3.3076	-9.9658	-3.816	-1.1811	-0.7588	-9.9658	-4.6082	5.6708	-1.2142	0.4967	-0.3383	-1.5951	-4.6082	-0.9686	-1.5522	-1.0559	-4.035	3.8621	-3.0469	3.5399	5.2177	-3.3076	-5.0116	-3.6259	0.5763	-3.458	-9.9658	-9.9658	-2.6349
GBMLGG	Tumor	TCGA-27-2528-01	6.9597	-9.9658	5.3879	4.734	3.6042	1.4441	-9.9658	0.8408	-9.9658	-3.458	3.2018	-3.458	-9.9658	-2.6349	-3.1714	-3.1714	-2.5479	-4.6082	-3.3076	-2.2447	-9.9658	-1.4699	-0.2671	-1.5105	-4.2934	5.405	2.2931	0.5568	-1.1488	-2.6349	0.8327	2.5188	-0.013	1.736	-0.8599	4.9787	-2.6349	6.26	6.5056	-4.2934	-5.5735	-2.7274	1.6512	-2.114	-9.9658	-4.6082	-1.0559
GBMLGG	Tumor	TCGA-HT-7470-01	6.1052	-9.9658	4.0739	5.0471	2.7931	-0.6643	-4.6082	-4.6082	-9.9658	-9.9658	-0.1665	-5.0116	-9.9658	-0.6193	-9.9658	1.4174	-1.5522	-3.458	-2.3884	-4.035	-9.9658	-4.035	-2.9324	-1.685	-0.0877	6.2097	-1.3548	2.3019	0.0854	-0.2845	-3.458	-1.3548	-2.3884	-2.114	-0.4921	3.091	-2.3147	4.1724	4.9449	-9.9658	-4.2934	-9.9658	2.3843	-3.816	-9.9658	-5.5735	-1.2481
GBMLGG	Tumor	TCGA-HT-8108-01	5.5021	-9.9658	2.1411	1.4494	0.6699	0.7916	-9.9658	-2.2447	-9.9658	-9.9658	-4.035	-4.6082	-9.9658	-2.1779	-3.3076	1.6875	-1.4305	-3.6259	-1.4699	-9.9658	-9.9658	-2.9324	-2.6349	-3.3076	-2.7274	5.6215	-1.1811	2.3926	0.3346	-0.5332	-4.2934	-1.4699	-0.8084	1.7489	-1.0862	4.6059	-3.6259	1.2209	5.9531	-9.9658	-3.6259	-9.9658	3.3393	-2.2447	-3.816	-5.0116	0.2762
GBMLGG	Tumor	TCGA-DB-A4XE-01	6.4653	-9.9658	2.2783	1.5709	0.9268	-1.1172	-9.9658	-9.9658	-9.9658	-3.816	-2.7274	-4.6082	-9.9658	-2.3884	-3.816	-2.8262	-1.5522	-4.2934	-3.0469	-9.9658	-9.9658	-0.9406	-9.9658	-9.9658	-1.4699	6.0337	-1.3921	2.7993	0.4967	2.081	-5.5735	-3.1714	-5.0116	-2.5479	-9.9658	3.3264	-1.8836	0.1776	5.1684	-9.9658	-9.9658	-9.9658	2.1574	-9.9658	-5.0116	-5.5735	-1.3183
GBMLGG	Tumor	TCGA-HT-A4DS-01	5.6888	-9.9658	3.6113	5.4618	3.6428	3.1028	-9.9658	-4.035	-9.9658	-9.9658	-1.5522	-9.9658	-9.9658	0.7832	-9.9658	0.1257	-1.7322	-3.6259	-1.2481	-9.9658	-9.9658	-0.0877	-1.7809	2.1606	-2.6349	4.6376	-0.2845	1.7744	-1.9942	-2.5479	-9.9658	-2.8262	0.5069	2.7679	-0.9406	1.3846	-2.4659	6.2367	5.8836	-9.9658	-2.9324	-1.1811	1.3679	-1.9942	-5.5735	-9.9658	0.3573
GBMLGG	Tumor	TCGA-E1-A7YU-01	5.7436	-4.035	3.6497	2.5036	1.1382	-1.4305	-4.2934	-3.3076	-9.9658	-4.2934	-1.2828	-9.9658	-5.5735	-1.5522	-9.9658	-0.0725	-2.3147	-4.035	-3.0469	-9.9658	-9.9658	-0.2845	-9.9658	-2.2447	-2.5479	5.1215	-0.7588	1.9712	1.4756	0.03	-3.816	-2.3884	-6.5064	-3.6259	-4.6082	2.6579	-3.3076	4.1994	4.9737	-4.6082	-5.5735	-9.9658	1.5563	-6.5064	-9.9658	-9.9658	-1.8836
GBMLGG	Tumor	TCGA-DU-8158-01	7.0361	-9.9658	6.7938	3.9031	3.5498	4.2227	-9.9658	-1.0862	-9.9658	-4.035	-0.2498	-4.6082	-4.6082	0.6332	-3.816	-0.4521	-2.114	-4.035	-0.5973	-3.3076	-9.9658	-0.013	-0.3201	-0.9971	2.5707	5.8143	-1.685	1.4547	-0.3752	1.0433	-4.035	-1.1488	1.949	2.9655	-0.6643	4.3527	0.434	5.0317	6.8924	-3.3076	-2.3147	-2.0529	3.0927	1.0779	-3.1714	-1.8836	2.2206
GBMLGG	Tumor	TCGA-HT-7474-01	5.6665	-9.9658	3.506	2.4144	0.688	0.7748	-9.9658	-4.035	-9.9658	-9.9658	-5.0116	-9.9658	-9.9658	-1.685	-4.6082	-0.4921	-2.4659	-3.816	-4.2934	-9.9658	-9.9658	-5.0116	-1.5951	-1.5522	-0.4719	6.6945	-0.4521	2.651	0.0718	1.125	-4.035	0.0014	-0.7346	0.4447	1.5216	3.3177	-1.1488	4.2189	5.3331	-9.9658	-5.5735	-3.1714	1.2023	-4.035	-5.5735	-6.5064	-1.0559
GBMLGG	Tumor	TCGA-DH-5143-01	6.3218	-4.035	6.5003	7.1227	6.613	0.2277	-3.6259	-0.1187	-9.9658	-4.2934	0.1648	-4.6082	-9.9658	-9.9658	-2.1779	0.1388	-2.114	-3.3076	-2.3147	-3.0469	-4.035	-2.9324	-2.8262	-3.1714	-2.5479	6.1675	-2.1779	2.1476	0.2277	1.7954	-4.6082	-0.2671	-4.035	-0.4521	-2.8262	3.6148	-2.3147	3.868	6.0281	-9.9658	-5.5735	-4.035	3.3591	-5.0116	-9.9658	-6.5064	0.4233
GBMLGG	Tumor	TCGA-TQ-A7RJ-01	6.2937	-3.1714	2.362	4.2526	3.4997	0.1388	-9.9658	-2.114	-9.9658	-9.9658	-0.4921	-9.9658	-5.5735	-2.4659	-2.9324	-1.2142	-1.9379	-3.3076	-1.8314	-9.9658	-9.9658	-0.7834	-2.3884	-3.3076	-2.7274	4.9612	-1.1811	2.0325	-0.0725	0.5666	-2.9324	-1.0862	-4.2934	-3.1714	-2.6349	3.9299	-1.685	2.1734	5.9521	-4.6082	-4.6082	-4.035	2.7095	-4.2934	-5.5735	-5.5735	-1.5522
GBMLGG	Tumor	TCGA-TM-A84J-01	4.3965	-9.9658	2.9655	2.0289	1.7229	-0.0725	-9.9658	-9.9658	-9.9658	-9.9658	-9.9658	-9.9658	-9.9658	-3.458	-9.9658	-9.9658	-3.816	-9.9658	-4.2934	-9.9658	-9.9658	-0.013	-1.7809	-2.3884	-3.6259	4.0153	-2.4659	-0.6643	-3.0469	-3.816	-9.9658	2.0878	-2.9324	-2.9324	-2.6349	4.9982	-1.7809	1.6785	3.7815	-9.9658	-9.9658	-9.9658	1.5316	-5.5735	-4.2934	-6.5064	-1.2142
GBMLGG	Tumor	TCGA-E1-A7YD-01	7.6564	-3.816	5.3657	4.3456	4.8334	1.9601	-9.9658	-3.1714	-9.9658	-9.9658	-0.8599	-5.0116	-9.9658	-2.0529	-9.9658	-1.4699	-1.1811	-4.2934	-5.0116	-9.9658	-3.816	-1.2828	-1.9379	-0.4921	3.1028	3.8208	2.3251	3.5657	0.3115	-5.0116	-9.9658	2.7721	-0.6193	3.3047	2.3451	0.7407	-0.4719	2.1047	4.8881	-4.2934	-3.458	-1.8836	1.0363	-3.816	-9.9658	-4.2934	-0.7588
GBMLGG	Tumor	TCGA-S9-A7QY-01	5.5472	-4.2934	3.091	2.0878	1.4281	0.2642	-9.9658	-3.1714	-9.9658	-9.9658	-1.8314	-9.9658	-4.6082	-3.0469	-9.9658	0.4761	-2.1779	-3.816	-5.5735	-9.9658	-9.9658	-2.6349	-1.1488	-1.3183	-1.685	5.904	-1.0862	1.9859	0.7999	-1.3183	-5.5735	-3.3076	-3.1714	-1.1811	-1.9379	3.0463	0.7146	1.9931	4.497	-9.9658	-9.9658	-9.9658	1.0151	-9.9658	-9.9658	-6.5064	-1.9379
GBMLGG	Tumor	TCGA-P5-A731-01	6.1577	-9.9658	5.2994	3.8749	3.3119	0.2998	-3.0469	-1.8836	-9.9658	-9.9658	1.884	-9.9658	-9.9658	-1.5951	-0.6416	-1.5951	-0.3752	-3.816	-4.035	-9.9658	-9.9658	-1.9379	-0.2159	-2.3884	-1.2828	5.6218	0.3907	1.4011	-0.1187	-0.3752	0.4967	1.6695	-1.6394	1.8201	-0.6873	3.9829	-2.8262	4.1498	5.0246	-9.9658	-4.035	-4.035	1.9786	-3.816	-3.816	-5.5735	-0.8863
GBMLGG	Tumor	TCGA-E1-A7YE-01	7.0582	-9.9658	6.4298	6.2386	6.0177	0.8488	-4.6082	0.7233	-9.9658	-9.9658	0.9935	-9.9658	-9.9658	-1.9942	-4.6082	-9.9658	-0.0725	-9.9658	-2.0529	-3.3076	-2.114	-2.5479	3.5863	-9.9658	-3.816	5.8197	-1.4699	1.7489	0.6332	2.1378	-2.8262	1.7273	-3.3076	-1.7809	-5.5735	3.6101	-5.5735	2.0979	6.4126	-4.6082	-4.035	-9.9658	2.7183	-4.2934	-2.6349	-5.5735	-0.0425
GBMLGG	Tumor	TCGA-HW-8321-01	5.8043	-4.2934	7.3045	7.1855	8.3611	0.6517	-3.0469	0.6517	-9.9658	-4.035	1.4065	-9.9658	-9.9658	-2.0529	-4.6082	2.2723	-1.0559	-2.1779	-0.7588	-9.9658	-0.6193	-1.5522	-1.6394	-5.0116	-1.9942	7.8885	5.6317	4.5423	2.8974	-0.8863	-0.8863	5.3169	-1.8314	1.8444	0.3115	3.4143	-3.0469	2.5585	5.877	-5.5735	-5.5735	-9.9658	1.9527	-2.6349	-4.035	-4.6082	-1.5105
GBMLGG	Tumor	TCGA-HT-8010-01	5.7905	-4.035	3.9137	5.5805	4.4516	0.3231	-9.9658	-2.7274	-9.9658	-9.9658	-4.035	-9.9658	-9.9658	-2.8262	-4.6082	0.2522	-2.8262	-9.9658	-2.8262	-9.9658	-9.9658	-3.6259	-9.9658	-2.8262	-0.394	5.0884	-0.4521	2.6984	-0.4719	1.4011	-9.9658	0.679	-2.1779	-3.458	-4.2934	3.3293	-5.5735	6.7358	5.1119	-3.6259	-5.0116	-2.114	1.0222	-3.816	-3.3076	-9.9658	-1.7809
GBMLGG	Tumor	TCGA-DB-5270-01	5.9656	-9.9658	7.1139	7.0925	5.9395	1.736	-3.458	1.2333	-9.9658	-5.0116	-0.9971	-9.9658	-9.9658	-9.9658	-3.458	1.4652	-9.9658	-1.8836	-4.2934	-9.9658	-9.9658	-2.7274	-2.3147	-3.816	-0.9132	6.3043	-3.0469	2.3536	-0.3022	-1.0262	-4.035	1.7744	0.547	2.4831	-0.4719	4.5448	-1.6394	6.0683	5.3968	-5.5735	-3.6259	-1.5522	2.9948	-1.8836	-9.9658	-5.5735	0.6425
GBMLGG	Tumor	TCGA-HT-A5R9-01	3.7815	-9.9658	2.9319	4.2766	3.2251	1.4494	-9.9658	-2.8262	-9.9658	-9.9658	-1.2481	-4.2934	-9.9658	-3.816	-9.9658	2.7227	-1.4699	-3.1714	-9.9658	-9.9658	-9.9658	-2.1779	-3.6259	-5.5735	-1.9379	4.8987	-1.3921	0.6699	-2.8262	-1.2481	-3.6259	-2.0529	-4.035	-1.8836	-0.9971	4.1978	-9.9658	3.3163	3.9755	-9.9658	-5.5735	-3.0469	0.434	-1.5522	-9.9658	-5.5735	-3.3076
GBMLGG	Tumor	TCGA-KT-A74X-01	4.851	-9.9658	5.2079	4.1294	3.4318	1.3454	-9.9658	-3.0469	-9.9658	-9.9658	0.044	-9.9658	-4.6082	-4.2934	4.8788	2.1638	-2.4659	-3.6259	-3.3076	-3.3076	-4.2934	-2.7274	-0.4131	-4.035	-3.816	5.4871	0.8883	1.7316	0.1648	-0.6193	-3.458	0.9419	-1.7809	0.434	-2.114	2.8582	-9.9658	3.1245	5.3509	-4.035	-4.2934	-4.2934	0.8883	-3.3076	-9.9658	-6.5064	-1.4305
GBMLGG	Tumor	TCGA-HT-A74K-01	3.3017	-2.4659	2.5313	3.335	2.6114	1.0222	-9.9658	-5.5735	-9.9658	-2.3147	0.9038	-9.9658	-9.9658	-2.3147	-0.6643	-4.2934	-9.9658	-9.9658	-3.816	-4.035	-9.9658	-2.3884	-0.8339	-2.2447	-2.3147	5.0566	-1.6394	0.6517	-1.7809	-2.1779	-9.9658	-0.1031	-2.7274	-2.3147	-3.816	3.4034	0.4447	4.7404	4.4397	-9.9658	-9.9658	-2.9324	0.8647	-4.6082	-9.9658	-6.5064	-2.5479
GBMLGG	Tumor	TCGA-WY-A85C-01	5.206	-9.9658	4.3751	6.8266	6.6806	0.2998	-4.6082	-2.3147	-9.9658	-5.0116	3.1195	-3.816	-9.9658	-3.3076	-3.816	-0.7346	-2.3884	-5.0116	-3.1714	-2.9324	-3.458	-0.7588	-1.1811	-2.9324	-3.1714	4.4283	0.346	0.3685	-1.5951	-0.9406	-5.0116	0.6608	-5.0116	-1.9942	-3.3076	2.8701	-2.2447	1.2209	5.1469	-9.9658	-9.9658	-2.7274	0.9191	-2.6349	-5.0116	-9.9658	-3.458
GBMLGG	Tumor	TCGA-FG-8188-01	6.0385	-9.9658	4.9855	8.0456	6.9819	-0.7834	-9.9658	0.0718	-9.9658	-9.9658	0.1519	-9.9658	-9.9658	-1.8836	-2.4659	2.4386	-9.9658	-4.2934	-3.816	-2.5479	-9.9658	-0.8084	-1.0262	-3.1714	-2.9324	5.852	-0.013	2.9507	0.5763	1.4547	-3.6259	1.0222	-5.0116	-1.5951	-1.8836	3.5863	-3.3076	0.3685	5.6611	-4.035	-9.9658	-9.9658	3.0723	-9.9658	-5.0116	-9.9658	-1.5105
GBMLGG	Tumor	TCGA-DU-A6S7-01	6.152	-9.9658	1.3679	5.9937	4.6288	-1.9942	-9.9658	-5.5735	-9.9658	-4.2934	-1.5105	-9.9658	-9.9658	-2.8262	-9.9658	-2.1779	-2.5479	-9.9658	-3.1714	-9.9658	-9.9658	-2.8262	-9.9658	-4.035	-4.035	5.7517	0.9191	1.3679	0.4657	-1.7809	-9.9658	-0.8599	-9.9658	-2.9324	-2.1779	4.1119	-9.9658	-1.5105	6.6907	-9.9658	-5.5735	-9.9658	3.5754	-6.5064	-4.6082	-9.9658	-1.1811
GBMLGG	Tumor	TCGA-HT-7855-01	5.8654	-4.035	4.582	2.9109	2.0218	-2.4659	-9.9658	-1.9379	-9.9658	-4.6082	1.412	-9.9658	-9.9658	-3.816	-9.9658	1.7954	-2.3884	-4.6082	-2.8262	-4.035	-2.0529	-1.5522	-3.458	-9.9658	-4.2934	5.7236	-0.6873	1.0779	-0.013	-1.8314	-5.5735	-1.1811	-5.0116	-2.8262	-3.6259	3.4156	-4.2934	-1.0262	4.8665	-9.9658	-4.6082	-9.9658	1.8722	-4.2934	-5.5735	-9.9658	-1.9379
GBMLGG	Tumor	TCGA-HT-8015-01	5.9519	-9.9658	6.6935	8.1525	7.2397	1.4335	-4.2934	0.9343	-9.9658	-9.9658	-2.9324	-9.9658	-9.9658	-9.9658	-9.9658	0.7664	-1.4305	-9.9658	-1.9942	-9.9658	-9.9658	-3.1714	-2.4659	-2.5479	1.0293	6.4783	-1.9379	3.2466	0.1903	1.412	-4.6082	1.949	-2.5479	-0.8084	-0.6193	4.404	-4.035	6.9515	4.9477	-9.9658	-3.6259	-9.9658	2.8974	-2.4659	-9.9658	-5.5735	0.6145
GBMLGG	Tumor	TCGA-DB-A75O-01	6.7053	-9.9658	4.5802	0.3231	0.3796	-1.3921	-9.9658	-2.0529	-9.9658	-9.9658	2.2723	-9.9658	-9.9658	0.0718	-0.5973	-0.9686	-9.9658	-3.6259	-0.9132	-9.9658	-9.9658	-2.5479	-9.9658	-9.9658	-3.6259	6.3191	0.1776	1.934	-0.1665	-3.0469	-4.035	-1.7322	-6.5064	0.1903	-3.458	3.7389	-2.3884	0.6699	6.1502	-9.9658	-5.0116	-3.6259	2.876	-9.9658	-5.0116	-9.9658	-0.0574
GBMLGG	Tumor	TCGA-S9-A6TY-01	5.6921	-4.035	1.1447	0.6517	0.434	-1.7322	-4.6082	-5.5735	-9.9658	-2.0529	-0.7834	-9.9658	-9.9658	-4.035	-1.3921	-1.1488	-9.9658	-9.9658	-6.5064	-9.9658	-9.9658	-1.8836	-1.5951	-1.6394	-1.5105	5.6314	-2.9324	-0.0725	-1.7322	-1.7322	-4.6082	-3.6259	-4.6082	-4.2934	-2.8262	3.0446	-0.5543	3.8935	4.5669	-9.9658	-5.5735	-9.9658	0.4233	-6.5064	-4.6082	-9.9658	-3.3076
GBMLGG	Tumor	TCGA-DU-A7TB-01	2.9167	-9.9658	0.9191	3.2781	2.3222	-1.1172	-9.9658	-5.5735	-9.9658	-9.9658	0.4761	-9.9658	-9.9658	-1.8314	-9.9658	-0.7834	-4.6082	-9.9658	-3.0469	-9.9658	-9.9658	-5.0116	-2.4659	-0.8084	0.346	4.5002	-1.4305	-0.5543	-3.458	-1.3548	-4.035	-1.7809	-5.0116	-4.035	-5.0116	1.7575	-5.5735	2.7161	7.1578	-9.9658	-4.6082	-9.9658	0.058	-9.9658	-9.9658	-9.9658	-1.7809
GBMLGG	Tumor	TCGA-HT-7604-01	6.2161	-9.9658	5.1792	6.7148	5.9558	0.3115	-4.2934	0.1648	-9.9658	-3.1714	-0.3383	-9.9658	-9.9658	-3.816	-3.458	-0.394	-2.3147	-9.9658	-3.3076	-9.9658	-9.9658	-3.3076	-0.8863	-5.0116	-9.9658	5.825	-2.6349	1.614	-0.0425	-1.7322	-5.0116	-1.1172	-3.1714	-0.2328	-3.816	3.0074	-3.3076	1.9749	5.5808	-9.9658	-9.9658	-9.9658	2.9338	-4.2934	-5.0116	-9.9658	-0.8599
GBMLGG	Tumor	TCGA-HT-7884-01	6.6447	-9.9658	2.1925	1.3791	1.196	-0.9971	-9.9658	-4.6082	-9.9658	-9.9658	-2.9324	-9.9658	-9.9658	-3.816	-1.5951	1.3623	-3.3076	-3.1714	-2.7274	-9.9658	-9.9658	-0.4325	-0.7346	-4.035	-1.8314	4.849	-1.0559	3.074	1.1641	-0.2159	-3.1714	-1.5522	-4.035	-9.9658	-3.816	3.3163	-2.5479	1.8643	5.3056	-3.458	-9.9658	-9.9658	1.2875	-4.2934	-5.5735	-9.9658	-2.4659
GBMLGG	Tumor	TCGA-28-5215-01	6.1999	-3.816	6.8417	7.0222	6.1789	3.1162	-2.4659	0.4657	-1.1172	-2.114	-1.3921	-9.9658	-9.9658	-9.9658	-0.9406	-0.2159	1.0079	-4.2934	-3.458	-9.9658	-3.6259	-2.5479	0.4016	-0.3022	-0.3201	5.4006	1.5514	2.5163	0.8883	0.5069	0.7832	3.3321	1.0779	3.2944	-0.1665	4.4297	2.2513	5.5345	6.4827	-9.9658	-5.0116	-2.0529	3.6428	-0.4719	-3.458	-2.7274	2.1378
GBMLGG	Tumor	TCGA-QH-A6CY-01	5.4611	-4.035	3.3017	5.5398	4.859	0.0718	-9.9658	-3.458	-9.9658	-9.9658	-1.2828	-9.9658	-9.9658	-1.8836	-9.9658	0.9642	-2.3147	-4.6082	-5.5735	-9.9658	-1.9942	-2.3884	-0.4719	-9.9658	-1.2481	5.7143	-1.5105	3.0092	0.7916	1.3735	-5.5735	-0.8599	-2.2447	-1.4305	-0.4921	2.6602	2.7826	4.1236	4.9575	-9.9658	-5.5735	-3.0469	1.0151	-3.0469	-9.9658	-9.9658	-3.1714
GBMLGG	Tumor	TCGA-S9-A6WM-01	8.0951	-3.458	4.9113	2.4492	1.5514	1.8484	-9.9658	-2.1779	-9.9658	-9.9658	-0.4131	-9.9658	-9.9658	-2.2447	-9.9658	0.6699	-1.9942	-3.458	-1.3183	-3.3076	-9.9658	-1.8836	-1.5951	0.7146	-1.6394	5.2657	-2.5479	0.8082	-2.9324	1.0573	-9.9658	-3.6259	-1.4305	0.4552	-2.8262	3.0145	-9.9658	6.3951	6.4091	-4.6082	-4.6082	-0.3566	2.081	-1.5951	-4.6082	-6.5064	0.2881
GBMLGG	Tumor	TCGA-CS-6667-01	5.5756	-9.9658	4.085	2.3508	1.6187	-0.013	-9.9658	-1.6394	-9.9658	-4.6082	4.1506	-5.0116	-6.5064	-1.9379	-9.9658	1.934	-2.3884	-2.1779	-2.7274	-1.5522	-4.2934	-1.0862	-1.5522	-4.2934	-2.2447	5.6032	0.605	1.1316	-0.7588	-2.9324	-4.2934	-0.5756	-3.3076	-2.5479	-2.3884	3.2944	-4.6082	0.1257	4.9617	-5.0116	-9.9658	-4.2934	0.9642	-4.6082	-4.2934	-9.9658	-1.7322
GBMLGG	Tumor	TCGA-28-5218-01	5.9832	-9.9658	8.2006	4.9865	4.208	6.1266	0.9268	1.7403	3.6691	-1.2142	5.1863	-9.9658	-2.8262	-9.9658	4.5448	-1.2142	0.7493	-3.1714	-1.6394	1.1382	-1.8836	-2.9324	1.3511	-2.114	-2.5479	5.479	2.1925	1.2023	1.0573	-0.8084	3.027	3.1955	2.2268	8.2677	2.5756	6.2136	6.4288	2.4727	5.1408	-9.9658	-0.9686	0.1124	4.3583	3.1908	-2.8262	0.3346	3.1426
GBMLGG	Tumor	TCGA-QH-A6CV-01	6.1855	-9.9658	3.0637	3.4251	2.409	1.9786	-9.9658	-5.5735	-9.9658	-9.9658	0.7407	-9.9658	-9.9658	-0.1504	-4.2934	0.1648	-2.1779	-1.8314	-1.0262	-3.0469	-3.816	-0.9686	-1.3183	0.099	-5.0116	4.4457	-0.5973	0.2762	-2.1779	-0.5543	-5.5735	-1.1811	-1.6394	0.5271	-0.7834	2.2872	-3.3076	6.3518	6.3604	-9.9658	-9.9658	-2.1779	2.824	-3.1714	-5.0116	-5.5735	0.5271
GBMLGG	Tumor	TCGA-VM-A8CE-01	6.855	-9.9658	7.2887	2.8974	4.3392	-0.3752	-9.9658	0.2522	-9.9658	-3.1714	-0.4325	-9.9658	-9.9658	-3.816	-1.9942	1.683	-2.6349	-4.6082	-3.6259	-3.0469	-9.9658	-1.3548	-1.7322	-9.9658	-3.6259	7.0174	-0.5973	4.3855	2.5188	1.8242	-2.8262	0.2522	-3.6259	-2.2447	-2.6349	3.8126	-2.9324	3.3293	6.0429	-9.9658	-4.035	-6.5064	2.6232	-3.1714	-9.9658	-6.5064	-0.3201
GBMLGG	Tumor	TCGA-DB-A64X-01	5.8397	-4.035	3.3759	3.794	2.4035	-0.8599	-9.9658	-3.816	-9.9658	-3.3076	0.6969	-3.816	-9.9658	-2.8262	-9.9658	2.8994	-2.3147	-2.1779	-3.816	-9.9658	0.9642	-0.5125	-1.1172	-9.9658	-1.4305	6.1477	0.8883	2.1702	1.0363	-2.0529	-9.9658	-1.3548	-3.1714	-1.2481	-3.816	2.7847	-1.685	3.3163	4.7138	-9.9658	-9.9658	-3.816	0.2029	-2.8262	-5.5735	-9.9658	-2.1779
GBMLGG	Tumor	TCGA-P5-A72U-01	6.7514	-4.2934	6.3053	4.225	2.9052	3.9478	-9.9658	-2.6349	-9.9658	-2.114	3.5923	-9.9658	-9.9658	-0.5125	-1.4305	3.835	-3.816	-1.0262	-1.9379	-9.9658	-9.9658	0.6239	0.3907	-0.7588	-3.458	5.1639	0.9038	1.8323	-1.8314	-3.6259	0.4761	-0.8339	-0.0574	0.9493	-1.3183	5.4826	-2.9324	8.848	5.5763	-5.5735	-2.6349	-1.1172	1.9564	-0.5756	-3.816	-3.1714	0.547
GBMLGG	Tumor	TCGA-DB-A75K-01	5.5129	-0.9971	5.2623	6.2689	5.689	0.3231	-4.2934	-1.4699	-9.9658	-2.6349	-0.0277	-5.0116	-5.5735	-1.8314	-2.3884	0.7146	-2.6349	-3.6259	-2.7274	-3.816	-9.9658	-3.1714	0.8488	-9.9658	-3.6259	6.0299	1.1706	4.4027	2.3222	-0.7834	-5.0116	1.5316	-2.4659	1.6875	-0.5543	3.5249	0.9191	3.2915	5.6482	-4.2934	-5.5735	-9.9658	2.8936	-3.6259	-9.9658	-9.9658	-0.3022
GBMLGG	Tumor	TCGA-DU-6410-01	5.6888	-4.035	0.099	-0.6416	-1.5522	-4.6082	-3.458	-5.5735	-9.9658	-1.5522	-1.2481	-9.9658	-4.2934	-2.9324	-3.6259	-3.1714	-9.9658	-9.9658	-4.6082	-9.9658	-4.035	-1.8314	-2.8262	-9.9658	-3.0469	4.7688	-5.5735	-3.458	-4.2934	-3.0469	-9.9658	-2.2447	-4.6082	-9.9658	-5.5735	2.2813	0.2029	3.0463	3.0287	-9.9658	-5.5735	-9.9658	-1.1488	-9.9658	-9.9658	-4.6082	-3.816
GBMLGG	Tumor	TCGA-14-1825-01	4.9714	-9.9658	4.5305	2.2573	2.4008	1.0573	-9.9658	-3.3076	-9.9658	-9.9658	-0.3566	-1.4305	-9.9658	-1.7809	-1.1488	-0.1187	-0.9132	-9.9658	-3.6259	-9.9658	-9.9658	-0.7588	-9.9658	-0.1031	-2.1779	3.6793	-0.7108	-0.2159	-2.0529	-2.3884	-2.7274	2.4306	-1.1811	1.4281	-2.0529	2.4386	0.2642	3.0842	5.0964	-9.9658	-3.458	-9.9658	2.2206	-9.9658	-9.9658	-3.0469	-0.7588
GBMLGG	Tumor	TCGA-E1-5307-01	6.4767	-9.9658	2.9032	4.322	3.287	-2.4659	-9.9658	-3.816	-9.9658	-9.9658	-1.1811	-9.9658	-9.9658	-0.7346	-5.5735	-0.7346	-2.1779	-9.9658	-0.9406	-9.9658	-9.9658	-2.7274	-9.9658	-9.9658	-1.2142	4.5293	1.0293	-0.4521	-0.9686	-0.5543	-5.5735	1.9377	-6.5064	-4.2934	-9.9658	3.3938	-1.9379	2.1734	6.196	-9.9658	-9.9658	-9.9658	2.96	-9.9658	-9.9658	-9.9658	-1.2828
GBMLGG	Tumor	TCGA-S9-A7IY-01	6.0462	-1.5522	5.3803	5.0553	3.9079	1.1184	-9.9658	-3.458	-5.0116	-3.1714	-0.4325	-9.9658	-9.9658	-0.8339	-3.458	-0.9686	-1.5951	-3.1714	-2.6349	-3.3076	-9.9658	-3.6259	-2.3147	-3.458	-1.3921	5.0666	0.2029	2.1013	0.8408	1.9226	-4.035	-0.8599	-3.6259	-0.2159	-1.1172	3.3745	-3.816	4.314	5.439	-9.9658	-4.2934	-2.7274	2.5852	-2.2447	-3.816	-6.5064	-0.8599
GBMLGG	Tumor	TCGA-P5-A781-01	6.4077	-3.0469	4.3198	2.9319	2.183	0.2762	-3.458	-2.5479	-9.9658	-3.3076	0.2642	-9.9658	-9.9658	-4.035	-4.035	0.9419	-9.9658	-3.1714	-4.035	-9.9658	-9.9658	-2.9324	-1.0262	-2.3147	-2.7274	5.8605	-1.1172	2.6984	2.3337	1.4494	-3.0469	-2.0529	-3.1714	-0.1665	-4.6082	3.9496	2.081	3.3869	5.4036	-9.9658	-5.5735	-4.035	2.004	-3.6259	-9.9658	-6.5064	-0.4131
GBMLGG	Tumor	TCGA-DU-6405-01	7.8471	-9.9658	6.0038	5.4169	4.1644	0.7146	-9.9658	-2.1779	-9.9658	-9.9658	-4.6082	-9.9658	-9.9658	-2.7274	-9.9658	-0.0425	-2.6349	-9.9658	-5.5735	-1.9379	-9.9658	-9.9658	-2.6349	0.2154	-2.8262	5.9091	-2.8262	2.5658	-0.2671	-2.3884	-9.9658	-1.5105	-0.4131	1.4494	-2.2447	3.4569	-5.0116	5.4803	6.1297	-9.9658	-3.816	-3.816	3.1781	-1.4699	-4.2934	-6.5064	0.1124
GBMLGG	Tumor	TCGA-06-0129-01	6.1819	-9.9658	4.3342	6.2155	5.6605	1.8524	-9.9658	-0.9132	-4.6082	-9.9658	-0.5756	-9.9658	-9.9658	-0.9971	-1.7809	0.1519	-0.8863	-9.9658	-1.3921	-2.8262	-9.9658	-1.5951	-3.458	-9.9658	-4.2934	4.1804	-1.0559	1.6512	-1.5951	-1.5105	-9.9658	0.7916	0.5666	4.6479	1.3225	3.6983	-1.9942	1.0711	6.6229	-9.9658	-4.2934	-2.0529	4.9796	-1.9379	-4.2934	-3.458	2.2723
GBMLGG	Tumor	TCGA-DU-5852-01	7.0644	-9.9658	6.1014	3.7335	3.4277	1.8564	-9.9658	-0.4325	-9.9658	-4.2934	-2.3147	-9.9658	-9.9658	-2.9324	-4.6082	1.4281	-1.3548	-1.3921	-3.0469	-9.9658	-9.9658	-1.1811	-1.8314	-0.9971	-1.7809	5.527	-1.1811	0.6517	-0.7588	-0.1187	-4.035	0.6332	2.036	2.9224	-0.0425	3.8421	-2.2447	4.0357	6.5497	-9.9658	-3.1714	-2.6349	3.1523	-2.0529	-2.5479	-3.0469	1.3956
GBMLGG	Tumor	TCGA-FG-A6J3-01	5.8612	-9.9658	5.5832	8.6413	6.9839	4.2266	-2.7274	-0.5543	-9.9658	-9.9658	-1.685	-9.9658	-9.9658	1.1641	-1.4699	0.5069	-0.4521	-1.5522	-3.3076	-3.0469	-9.9658	-3.6259	1.3846	-1.3183	-1.0559	5.2044	-0.2328	1.0151	-3.1714	-3.458	-5.0116	1.3901	1.7912	3.3759	0.2029	4.9117	-3.0469	2.7292	5.284	-9.9658	-3.0469	-4.035	1.6875	-3.6259	-3.816	-9.9658	0.24
GBMLGG	Tumor	TCGA-CS-5397-01	7.0742	-9.9658	5.6574	5.4686	3.7909	1.0151	-9.9658	-5.5735	-9.9658	-9.9658	-2.9324	-9.9658	-9.9658	-1.7809	-3.3076	0.8488	-3.3076	-4.6082	-2.3147	-9.9658	-9.9658	-3.458	-2.114	0.6425	-0.9132	5.9081	-1.4699	2.4544	-0.6873	1.6558	-2.5479	0.1648	-0.5543	0.9642	-1.4699	3.2112	-5.0116	6.3934	5.9702	-9.9658	-3.458	-2.2447	3.3883	-1.8836	-3.0469	-4.6082	1.412
GBMLGG	Tumor	TCGA-FG-A70Y-01	6.1781	-9.9658	2.3816	4.7154	3.1829	-0.7834	-9.9658	-5.5735	-9.9658	-3.3076	0.2154	-9.9658	-9.9658	-0.6416	-9.9658	0.1257	-2.6349	-9.9658	-1.1488	-4.035	-4.035	-1.0262	-2.2447	-2.7274	-3.0469	5.4983	-2.0529	1.1833	-0.1828	-2.2447	-5.5735	-1.5522	-4.035	-3.0469	-1.7322	4.248	-1.9379	0.9935	6.1554	-9.9658	-9.9658	-9.9658	2.694	-4.035	-3.816	-9.9658	-1.1488
GBMLGG	Tumor	TCGA-FG-7643-01	5.4572	-9.9658	3.8818	2.2113	2.167	1.5514	-9.9658	-4.6082	-9.9658	-9.9658	-1.8836	-9.9658	-9.9658	-2.9324	-9.9658	-1.2481	-3.1714	-4.035	-3.458	-9.9658	-9.9658	-2.1779	-2.8262	-0.8084	-0.1665	5.8893	1.5415	1.934	-0.7346	0.0014	-3.3076	1.0363	-0.9686	-0.4921	-0.4131	2.9893	-4.6082	8.2222	5.2369	-1.3183	-9.9658	-4.035	0.9935	-3.6259	-5.5735	-3.816	-1.7809
GBMLGG	Tumor	TCGA-06-5859-01	6.4935	-9.9658	7.4063	6.0627	5.0027	3.3675	-9.9658	-0.2498	-9.9658	-9.9658	-0.4921	-3.1714	-9.9658	0.099	-4.035	1.412	-1.9942	-3.458	-1.7809	-9.9658	-2.7274	-4.6082	0.8805	-1.9942	-4.2934	3.8075	-0.3022	1.412	-1.2481	-3.458	-5.5735	0.7916	1.2023	4.4562	0.3907	2.9911	-1.8836	4.2639	6.7418	-9.9658	-2.4659	-9.9658	3.38	-0.1993	-3.0469	-2.1779	1.9931
GBMLGG	Tumor	TCGA-TM-A84C-01	6.4111	-9.9658	9.2072	5.8007	5.4446	0.5568	-3.816	-1.6394	-9.9658	-9.9658	-2.4659	-9.9658	-9.9658	-9.9658	-9.9658	-0.9971	-9.9658	-5.0116	-5.0116	-9.9658	-9.9658	-3.0469	-1.9379	-3.0469	-0.4325	4.9463	-0.394	1.5661	-0.4131	-0.7834	-4.035	0.4125	-3.1714	1.8879	-1.9379	2.4857	-9.9658	6.231	5.2525	-9.9658	-5.5735	-9.9658	3.1261	-3.0469	-2.3884	-5.5735	1.2023
GBMLGG	Tumor	TCGA-WY-A85E-01	7.4542	-2.6349	4.3814	5.4654	4.6404	-0.2159	-9.9658	-2.7274	-9.9658	-5.0116	-4.2934	-9.9658	-9.9658	-2.0529	-4.6082	-0.6873	-1.8836	-5.0116	-5.5735	-9.9658	-9.9658	0.3231	-2.3884	-2.9324	-1.9379	5.4848	-1.8836	3.0446	0.8408	0.8164	-9.9658	0.2642	-1.2481	0.7058	-1.3921	3.6006	-3.816	3.8739	4.6177	-9.9658	-4.6082	-9.9658	0.8647	-4.035	-9.9658	-6.5064	-1.8314
GBMLGG	Tumor	TCGA-28-1747-01	6.6288	-9.9658	6.5078	4.322	4.5361	3.5827	-9.9658	-1.8836	-9.9658	-4.2934	-3.1714	-9.9658	-9.9658	-1.9379	-9.9658	1.9786	-0.8084	-2.8262	-0.9971	-0.5756	-9.9658	-3.1714	-3.458	-0.1665	-2.0529	4.4829	-0.9132	3.7971	0.4552	-0.7588	-4.6082	-1.685	2.2723	6.4216	2.3592	1.8918	-2.3884	4.0304	7.2537	-9.9658	-2.1779	-0.9971	4.4156	-1.1811	-5.0116	-4.035	2.3251
GBMLGG	Tumor	TCGA-28-2499-01	6.0877	-9.9658	6.3641	2.3222	1.5709	2.3135	-9.9658	-0.3383	-9.9658	-9.9658	-1.3921	-9.9658	-9.9658	-3.6259	-4.2934	-9.9658	-0.7588	-9.9658	-2.8262	-2.9324	-9.9658	-3.816	-2.3884	-1.3548	-6.5064	4.5392	0.0854	0.4657	-1.2481	-6.5064	-3.816	1.7617	-0.1504	4.2601	1.2636	2.0638	-2.6349	7.8086	6.2778	-3.3076	-3.458	-2.5479	2.9984	-3.0469	-3.6259	-4.2934	-0.1665
GBMLGG	Tumor	TCGA-HW-A5KM-01	6.2865	-4.2934	5.8118	2.6805	3.1491	1.7185	-4.6082	1.0503	-9.9658	-9.9658	-1.8836	-9.9658	-9.9658	-3.1714	-3.816	2.0289	-1.3548	-2.8262	-1.3921	-3.3076	-9.9658	-2.8262	-1.5522	-9.9658	-4.6082	6.1651	-3.6259	2.081	0.6969	1.0711	-2.114	-1.8836	0.6517	6.1865	1.5758	5.1306	-3.6259	1.7185	6.9279	-9.9658	-2.6349	-2.2447	6.0277	0.8327	-4.035	-9.9658	3.9403
GBMLGG	Tumor	TCGA-32-1980-01	5.4787	-1.4699	7.1672	6.7434	6.0728	3.402	-0.2845	1.5064	-9.9658	-1.9379	-1.0262	-9.9658	-9.9658	-3.6259	0.0158	1.5709	1.0983	-4.6082	-2.8262	-2.8262	-9.9658	-3.0469	-0.3566	-1.3548	0.7493	5.4582	1.8078	3.2435	1.196	0.9191	0.6425	5.6343	2.376	4.314	1.8918	4.5559	-2.0529	7.5399	6.5248	-4.2934	-1.6394	-0.3022	4.7507	0.3796	-3.0469	-3.458	2.676
GBMLGG	Tumor	TCGA-DU-7298-01	6.0888	-9.9658	3.4197	6.7082	5.5696	-0.0877	-9.9658	-2.0529	-9.9658	-9.9658	0.1776	-9.9658	-9.9658	-0.7108	-9.9658	0.6239	-3.1714	-5.0116	-1.5105	-9.9658	-9.9658	-2.2447	-1.5951	-4.035	-1.1811	4.865	-1.3183	1.3623	-0.2845	-1.7809	-3.6259	-0.5543	-2.4659	-1.1172	-2.5479	3.8769	-2.5479	2.9148	6.0264	-9.9658	-4.2934	-4.035	3.7105	-4.035	-5.5735	-6.5064	0.2881
GBMLGG	Tumor	TCGA-FG-7637-01	5.605	-1.7809	3.6737	1.9034	1.3623	0.5763	-4.2934	-2.9324	-9.9658	-4.2934	1.3225	-9.9658	-9.9658	-2.3884	-4.6082	3.1393	-3.3076	-1.6394	-5.5735	-3.0469	-9.9658	-9.9658	-0.3752	-9.9658	-4.035	5.2533	0.9935	2.0878	-1.1172	1.0151	-5.5735	2.6441	-2.4659	-3.0469	-1.3921	3.9487	-1.9379	2.8661	4.5367	-9.9658	-9.9658	-9.9658	0.2029	-4.035	-4.6082	-6.5064	-3.6259
GBMLGG	Tumor	TCGA-QH-A65R-01	5.5261	-3.1714	5.3288	6.3882	6.9179	-0.6873	-9.9658	-0.1187	-9.9658	-2.9324	0.9716	-4.2934	-3.6259	-3.0469	1.7744	1.3397	-3.458	-0.4921	-2.9324	-3.1714	-1.5951	-3.1714	-2.9324	-2.2447	-3.0469	5.8455	4.0713	3.7496	1.9452	-2.3884	-6.5064	4.1277	-3.0469	-2.114	-2.6349	2.5487	-2.0529	3.7094	4.774	-2.7274	-9.9658	-3.1714	-0.8339	-6.5064	-5.5735	-6.5064	-3.458
GBMLGG	Tumor	TCGA-FG-A60J-01	6.2138	-9.9658	4.8739	7.5231	7.5892	1.5216	-9.9658	-1.2142	-9.9658	-9.9658	-1.5522	-9.9658	-9.9658	-2.7274	1.5854	3.3521	-1.685	0.9493	-2.3147	-2.9324	-9.9658	-1.3183	-9.9658	-9.9658	-2.4659	6.3392	0.9642	3.9099	0.6608	0.2277	-1.9942	-0.0574	-1.5105	-0.3201	-2.114	3.7667	-0.6873	0.6699	5.7848	-0.7834	-3.816	-1.7809	2.609	-3.0469	-4.035	-3.816	0.0014
GBMLGG	Tumor	TCGA-FG-8189-01	4.3534	-3.458	1.46	2.8321	1.3623	-1.5522	-9.9658	-5.0116	-9.9658	-9.9658	-9.9658	-9.9658	-9.9658	-1.3183	-1.9379	0.3346	-9.9658	-3.458	-3.6259	-9.9658	-9.9658	-2.8262	-2.2447	-2.7274	1.3167	7.0834	-0.8339	1.1833	-2.5479	-0.2328	-4.6082	-0.394	-4.2934	-1.1488	-2.3884	2.9071	-2.3147	6.8326	3.5009	-5.0116	-9.9658	-9.9658	0.6517	-5.5735	-9.9658	-9.9658	-3.1714
GBMLGG	Tumor	TCGA-P5-A5EY-01	6.5119	-9.9658	3.3675	1.9601	0.7832	2.9729	-9.9658	-3.3076	-9.9658	-4.6082	-0.8599	-9.9658	-9.9658	-9.9658	-9.9658	-0.6873	-2.6349	-2.114	-3.1714	-4.035	-9.9658	-3.816	-9.9658	-2.2447	-0.5756	5.0175	-2.8262	-0.5973	-2.5479	-0.8084	-4.2934	-9.9658	-1.8836	-0.2671	-0.9406	3.38	-3.816	7.8858	4.8978	-9.9658	-3.458	-0.8863	1.9415	-1.2481	-9.9658	-5.0116	0.3796
GBMLGG	Tumor	TCGA-06-2564-01	7.371	-9.9658	7.3726	3.0481	2.4544	2.3308	-2.3884	-2.8262	-9.9658	-9.9658	-0.7834	-9.9658	-9.9658	-2.0529	-1.7809	-3.0469	0.4865	-9.9658	-2.6349	-2.3147	-9.9658	-2.2447	-0.3752	-0.4921	-2.114	5.0215	1.196	1.3623	0.4967	-1.9379	-3.6259	2.876	-1.8836	2.6348	-0.1345	1.3454	-2.6349	7.1425	6.7362	-9.9658	-3.3076	-3.6259	3.716	-0.1993	-2.6349	-3.458	1.4859
GBMLGG	Tumor	TCGA-06-5408-01	7.1477	-9.9658	7.6643	1.7053	1.4652	1.8444	-0.7108	0.6332	-9.9658	-2.8262	0.9343	-9.9658	-4.035	-9.9658	-0.3752	-1.9942	2.5536	-9.9658	-4.6082	-2.2447	-9.9658	-3.0469	-1.4699	0.6239	-3.3076	5.3653	1.595	4.1923	2.5163	0.7407	-0.2159	4.6882	-0.9406	4.7767	1.0433	5.0126	3.7794	7.8773	6.53	-9.9658	-2.7274	-3.1714	3.1733	-1.3548	-4.035	-3.816	1.3679
GBMLGG	Tumor	TCGA-27-1832-01	6.4104	-4.035	8.9484	3.6463	3.5299	3.9947	-1.3921	-0.6193	-9.9658	-4.2934	2.0776	-3.816	-9.9658	-2.3884	-9.9658	1.6327	3.5312	-2.8262	-2.3147	-3.3076	-9.9658	0.2154	1.8363	-0.1504	-3.6259	3.8769	4.9279	4.5318	3.6771	1.884	3.4129	6.1258	1.3511	3.1409	-0.1031	4.5632	-0.3566	8.6859	6.5718	-4.6082	-1.3183	-0.1828	3.6277	2.362	-5.0116	-2.7274	2.2603
GBMLGG	Tumor	TCGA-14-1829-01	4.936	-4.035	7.005	4.917	3.6136	1.7617	-1.8836	0.7999	-5.0116	-2.8262	1.4547	-9.9658	-9.9658	0.044	1.3901	-3.6259	1.1447	-9.9658	-2.9324	-3.1714	-9.9658	-0.013	0.044	-1.5522	-2.8262	2.7594	-0.4325	1.8282	1.1897	-1.0262	-1.5951	5.3129	-0.6873	3.7773	0.8164	3.5199	0.3115	4.8876	4.951	-9.9658	-3.1714	-1.0262	2.3592	1.0915	-3.3076	-3.1714	-0.1665
GBMLGG	Tumor	TCGA-QH-A6X5-01	6.0301	-9.9658	1.8996	3.9327	3.4596	-0.5973	-9.9658	-9.9658	-9.9658	-9.9658	-0.8599	-9.9658	-9.9658	-9.9658	-4.2934	-0.4131	-4.2934	-3.6259	-3.0469	-9.9658	-9.9658	-3.3076	-2.6349	-2.8262	-1.1488	5.1914	-1.0862	2.8877	0.605	1.8242	-9.9658	-1.8836	-2.3147	-2.1779	-2.0529	2.6114	-2.1779	4.2111	5.0054	-9.9658	-9.9658	-9.9658	0.8488	-9.9658	-5.5735	-9.9658	-2.2447
GBMLGG	Tumor	TCGA-32-2615-01	6.7057	-4.035	8.1394	5.1231	4.4628	3.0927	0.8647	1.7786	-9.9658	-1.2828	0.679	-9.9658	-9.9658	-0.8863	-0.013	-0.8599	2.6278	-9.9658	-1.7322	-2.2447	-9.9658	-1.3183	-0.8084	0.3346	-1.1172	6.9767	4.4608	4.6999	6.1067	2.1957	3.66	7.074	1.595	5.1173	1.1706	4.0985	-1.4699	4.3986	6.2527	-9.9658	-2.0529	-1.9379	3.5706	-0.3201	-2.7274	-1.7809	1.8119
GBMLGG	Tumor	TCGA-06-0158-01	7.3916	-9.9658	7.1102	4.63	4.0313	2.3981	-9.9658	1.1184	-9.9658	-1.8314	-1.6394	-9.9658	-9.9658	-1.9942	-2.114	1.105	-0.3752	-2.3884	-2.5479	-1.8314	-9.9658	-1.7809	-1.7322	0.24	-1.7809	6.2948	-0.2671	1.9638	1.3846	0.9568	-9.9658	3.8075	0.3573	3.4331	0.5568	3.3478	-2.7274	3.5212	7.0685	-9.9658	-1.1488	-3.6259	3.7215	-0.9406	-2.2447	-3.1714	2.296
GBMLGG	Tumor	TCGA-HT-7605-01	6.3702	-2.8262	5.9917	6.6079	6.0308	1.1706	-5.0116	-0.1828	-5.5735	-4.6082	-1.2142	-9.9658	-9.9658	-3.1714	-1.9379	1.8918	-2.0529	-3.458	-5.0116	-9.9658	-4.2934	-3.3076	-2.5479	-2.0529	-0.8084	6.5898	-0.1665	2.8641	1.0642	1.6327	-3.3076	0.3231	-2.7274	1.2636	-1.0862	3.6725	-0.3752	5.4919	5.4835	-9.9658	-3.1714	-3.3076	1.7316	-2.9324	-6.5064	-6.5064	-0.7588
GBMLGG	Tumor	TCGA-DU-6394-01	5.7751	-3.1714	6.1546	1.3109	1.787	-0.7588	-1.685	-3.6259	-9.9658	-2.1779	2.1444	-3.458	-9.9658	-9.9658	-2.6349	-2.9324	-1.8314	-2.3884	-3.6259	-9.9658	-2.1779	-3.6259	-1.9379	-9.9658	-3.816	5.532	-1.9379	-4.035	1.5366	-0.4921	-9.9658	-1.0262	-0.0877	0.9343	-0.8599	5.4803	-1.8836	4.2684	5.3875	-4.6082	-9.9658	-3.1714	1.4704	-0.9132	-9.9658	-6.5064	-1.0262
GBMLGG	Tumor	TCGA-S9-A6WO-01	5.6508	-9.9658	4.4509	6.9324	6.067	-0.0277	-9.9658	-1.1811	-9.9658	-4.6082	-0.5125	-9.9658	-9.9658	-2.0529	-0.7346	2.3479	-2.3884	-9.9658	-2.0529	-3.816	-9.9658	-0.5973	-2.5479	-3.816	-3.458	5.5021	-1.4699	1.7995	1.7097	0.3231	-2.8262	-1.2142	-4.2934	-1.0559	-2.9324	4.085	-3.458	-1.5522	5.8588	-2.6349	-9.9658	-3.6259	3.0791	-4.6082	-9.9658	-9.9658	-1.2481
GBMLGG	Tumor	TCGA-28-5216-01	5.5958	-3.3076	7.0371	4.981	3.6849	1.8242	-1.9942	0.3796	-9.9658	-3.0469	0.434	-9.9658	-9.9658	-1.6394	-1.7809	0.5568	1.8242	-9.9658	-5.0116	-2.5479	-9.9658	-1.8314	1.0983	0.9115	-1.5951	5.5632	3.5523	1.2815	0.547	-0.8599	2.0912	5.2476	-0.5125	2.2872	-0.5543	3.5237	2.667	3.7378	5.7477	-9.9658	-3.816	-0.4921	3.4061	-1.8836	-2.7274	-4.6082	1.3454
GBMLGG	Tumor	TCGA-WY-A859-01	6.5896	-4.2934	2.561	4.8861	3.9346	-2.4659	-9.9658	-3.0469	-9.9658	-9.9658	-0.8599	-9.9658	-9.9658	-1.0862	-4.6082	-1.5522	-2.4659	-9.9658	-3.816	-9.9658	-9.9658	-0.8863	-9.9658	-0.9132	-0.0277	6.4385	-0.2671	1.0007	-1.1172	-1.8314	-9.9658	-1.3921	-3.6259	-2.9324	-5.5735	2.9375	-3.458	5.8934	4.2526	-4.6082	-5.5735	-9.9658	-0.1031	-9.9658	-9.9658	-9.9658	-3.3076
GBMLGG	Tumor	TCGA-WY-A85B-01	5.5552	-9.9658	4.2556	7.3477	6.1799	1.1512	-9.9658	-2.8262	-9.9658	-2.7274	-0.3022	-9.9658	-9.9658	-2.2447	-0.9406	2.874	-3.3076	-1.8836	-3.816	-3.816	-9.9658	-1.4305	-0.9686	-9.9658	-3.3076	5.0527	-1.8314	3.5224	1.8643	-1.2828	-3.0469	-0.0425	-2.2447	-0.9686	-4.2934	4.3639	-3.816	-0.2671	5.9132	-9.9658	-2.9324	-9.9658	3.6623	-2.114	-4.6082	-9.9658	0.1257
GBMLGG	Tumor	TCGA-S9-A6UB-01	4.9132	-3.6259	0.9268	3.1458	1.7446	-1.0862	-9.9658	-5.0116	-9.9658	-9.9658	-1.3921	-9.9658	-9.9658	-1.9379	-9.9658	-2.9324	-9.9658	-9.9658	-4.2934	-9.9658	-9.9658	-3.458	-1.8314	-2.9324	-3.3076	5.6679	-1.9942	1.2209	-0.3201	0.346	-9.9658	-1.7809	-2.9324	-1.8836	-3.1714	3.9938	2.0604	3.1245	4.6634	-9.9658	-9.9658	-3.6259	0.7999	-5.0116	-9.9658	-9.9658	-2.0529
GBMLGG	Tumor	TCGA-41-2572-01	6.1127	-9.9658	6.474	1.8282	1.4494	2.5828	-4.035	1.1382	-9.9658	-4.2934	-0.4131	-9.9658	-9.9658	-0.4131	-1.5105	-2.3147	0.4967	-9.9658	-2.9324	-3.6259	-9.9658	-2.1779	0.517	-2.5479	-3.6259	4.839	1.1641	2.0183	2.0325	1.3679	-9.9658	2.5996	0.2154	6.5823	3.0038	2.6579	-3.458	4.6479	5.9263	-4.035	-2.6349	-1.6394	2.824	-1.0559	-2.6349	-4.6082	-0.5973
GBMLGG	Tumor	TCGA-DU-7290-01	7.0352	-9.9658	9.2284	5.7393	5.8316	3.7378	-3.6259	0.2029	-9.9658	-9.9658	-2.2447	1.46	-5.5735	-9.9658	-3.458	2.5112	0.6145	-3.1714	-3.0469	-2.5479	-4.035	-1.8836	-1.2142	-2.4659	-1.7322	5.1981	-0.2671	1.8604	0.8164	0.7999	-1.4305	0.3115	-0.6643	3.0199	0.9419	4.0765	-3.816	5.1823	7.1629	-4.6082	-1.2828	-1.8314	4.6112	-0.1993	-2.3884	-2.2447	2.5288
GBMLGG	Tumor	TCGA-P5-A5F6-01	4.3442	-9.9658	5.2157	2.8158	1.5115	1.0573	-4.035	-1.4305	-9.9658	-2.9324	3.3745	-4.6082	-4.6082	-9.9658	0.9268	-9.9658	0.1903	-2.7274	-5.5735	-9.9658	-9.9658	-3.1714	-3.458	-2.3147	-5.5735	6.1689	-5.0116	-2.5479	-4.035	-4.2934	-3.816	0.0158	-2.3147	-0.8599	-2.7274	1.0711	0.346	5.5877	4.0549	1.8879	-9.9658	-3.6259	0.3796	-3.1714	-9.9658	-5.5735	-2.9324
GBMLGG	Tumor	TCGA-DU-6407-01	6.1595	-4.035	2.3164	5.5623	3.6916	-1.5951	-9.9658	-3.458	-9.9658	-4.6082	-0.3752	-4.2934	-9.9658	-2.3147	-5.5735	0.5069	-9.9658	-9.9658	-3.1714	-9.9658	-9.9658	0.1903	-1.7809	-9.9658	-5.5735	5.8704	-4.035	-1.0862	0.0718	0.1388	-0.6643	-2.3884	-3.6259	-2.1779	-5.0116	3.4371	-3.816	0.1257	5.8304	-9.9658	-9.9658	-9.9658	2.4623	-5.5735	-5.5735	-9.9658	-0.8084
GBMLGG	Tumor	TCGA-02-0055-01	3.7204	-2.3147	8.893	6.0159	5.7679	3.637	1.9377	1.2934	1.9638	2.2144	-0.3201	-9.9658	-9.9658	-2.1779	2.2019	-0.394	6.2689	-3.816	-2.4659	0.5859	0.2998	-4.6082	4.0532	-2.2447	-2.1779	4.7099	5.723	7.2602	5.5345	4.811	3.2405	7.9049	0.5763	3.9728	1.0293	5.1807	8.715	7.241	6.626	-9.9658	-3.458	-0.2159	2.9674	0.5955	-3.1714	-2.7274	1.2023
GBMLGG	Tumor	TCGA-HT-7601-01	6.1795	-9.9658	5.9848	5.3013	3.8561	3.5559	-9.9658	-0.3752	-9.9658	-9.9658	-0.4325	-9.9658	-9.9658	-1.4699	-9.9658	1.9675	-1.2481	-1.2481	-1.3921	-2.8262	-9.9658	-1.8836	-2.6349	-5.0116	-2.5479	6.4118	-5.0116	2.2268	0.2029	0.8961	-2.114	-0.9406	2.7951	3.1829	0.7058	5.5497	-1.5105	2.9469	6.3183	-5.0116	-3.6259	-2.8262	4.8064	-0.3022	-5.0116	-3.458	2.5996
GBMLGG	Tumor	TCGA-32-2634-01	5.5482	-9.9658	6.3163	4.8177	4.1531	0.9642	-1.9942	-0.5543	-9.9658	-4.2934	-6.5064	-9.9658	-9.9658	-3.816	-1.1811	-1.1172	-1.2481	-3.6259	-1.2481	-2.9324	-4.035	-0.2498	0.5568	-0.3201	-1.9942	5.1752	-0.3752	2.727	1.3735	-0.8599	-3.816	2.1378	-0.9132	3.0774	0.3907	3.9496	-4.2934	4.6439	5.2567	-4.2934	-3.816	-3.816	2.0218	-2.8262	-9.9658	-3.458	0.2277
GBMLGG	Tumor	TCGA-DU-6403-01	5.5308	-9.9658	3.0498	4.3053	4.2631	1.787	-9.9658	-5.5735	-9.9658	-9.9658	-1.8314	-9.9658	-9.9658	-2.2447	-9.9658	-1.7322	-1.4699	-4.6082	-1.3183	-2.3147	-9.9658	-0.2328	-1.7322	-2.1779	-1.9942	5.7068	-0.7834	2.081	-1.4305	-2.8262	-5.5735	-1.2828	1.2815	3.5523	2.4306	2.1606	-3.816	3.2647	6.8886	-4.6082	-5.5735	-3.816	3.0127	-2.4659	-5.5735	-5.0116	0.9716
GBMLGG	Tumor	TCGA-DB-A4XG-01	5.2619	-3.816	3.1062	1.5266	1.0915	-4.2934	-9.9658	-5.5735	-9.9658	-9.9658	-0.2159	-9.9658	-9.9658	-2.7274	-4.2934	-0.3201	-9.9658	-4.035	-3.816	-9.9658	-3.816	-3.1714	-9.9658	-2.9324	-2.3147	5.5179	-1.2828	1.125	-0.3752	0.3907	-4.2934	-1.7322	-4.035	-1.7809	-4.6082	4.4726	2.5996	3.4997	5.2736	-9.9658	-9.9658	-9.9658	-0.1031	-9.9658	-9.9658	-3.816	-4.2934
GBMLGG	Tumor	TCGA-DB-A64R-01	5.6985	-3.3076	2.7139	4.1628	4.944	-1.9942	-9.9658	-2.5479	-9.9658	-9.9658	-2.1779	-9.9658	-9.9658	-9.9658	-1.7809	-0.2159	-3.6259	-4.035	-5.0116	-9.9658	-9.9658	-0.7346	-3.0469	-9.9658	-1.8836	5.5245	-1.9942	3.2572	0.4761	-0.0425	-5.5735	-0.8599	-3.3076	-4.6082	-3.6259	3.7667	-1.9379	4.2833	5.4145	-9.9658	-9.9658	-9.9658	1.4011	-5.5735	-9.9658	-9.9658	-1.7322
GBMLGG	Tumor	TCGA-HW-7487-01	5.1688	-2.2447	2.3926	4.3938	3.8269	-1.1172	-9.9658	-3.3076	-9.9658	-2.9324	-0.3752	-4.6082	-9.9658	-1.2828	-3.0469	-1.7322	-4.6082	-9.9658	-2.3147	-4.2934	-4.2934	-3.6259	-2.9324	-1.2142	-0.0725	5.4793	1.2815	0.8488	-1.0262	-0.0877	-4.035	0.6517	-2.3147	-0.7588	-3.816	3.421	-3.3076	4.7846	4.7404	-9.9658	-4.6082	-9.9658	0.4967	-3.816	-4.6082	-6.5064	-3.816
GBMLGG	Tumor	TCGA-S9-A7J1-01	6.0885	3.5935	3.8719	4.86	3.5073	0.2762	-3.816	-2.3884	-9.9658	0.058	-0.6873	-9.9658	-9.9658	-9.9658	1.0079	0.8961	-2.6349	-3.6259	-3.3076	-9.9658	-9.9658	-3.0469	0.0718	-3.816	-3.458	4.9454	-2.7274	3.2049	0.4761	1.3051	-5.5735	-0.8599	-1.4305	0.6969	-2.8262	3.7909	-0.8084	4.3938	5.6465	-2.4659	-5.0116	-3.458	2.3981	-3.6259	-9.9658	-9.9658	-0.5756
GBMLGG	Tumor	TCGA-FG-6689-01	6.293	-4.2934	4.8788	6.7286	5.5454	0.9568	-9.9658	-1.7322	-9.9658	-4.6082	-2.5479	-4.6082	-9.9658	-0.8863	-4.6082	-0.1665	-2.3147	-9.9658	-1.6394	-9.9658	-9.9658	-2.114	-2.5479	-9.9658	-1.0862	6.1355	0.3796	2.409	-0.4325	0.0718	-5.5735	0.2762	-5.5735	-2.2447	-3.1714	4.1931	-4.6082	4.4304	5.8022	-9.9658	-9.9658	-3.3076	2.7487	-3.458	-4.6082	-6.5064	-1.3183
GBMLGG	Tumor	TCGA-HT-8011-01	6.846	-9.9658	4.6364	3.1797	2.4412	1.3623	-9.9658	-3.816	-9.9658	-4.2934	-2.6349	-9.9658	-9.9658	-2.8262	-4.2934	-1.8314	-3.0469	-9.9658	-3.3076	-3.0469	-3.0469	-1.6394	-0.6193	-1.9942	-1.8314	4.9472	-0.3752	0.2998	-3.3076	-2.3147	-9.9658	-1.5522	-1.1811	1.2085	-1.3183	2.7336	-2.3884	3.2737	6.2739	-9.9658	-9.9658	-4.035	1.2696	-5.5735	-3.816	-4.6082	-0.8863
GBMLGG	Tumor	TCGA-E1-A7YJ-01	6.9882	-9.9658	6.273	0.8164	1.4011	2.8799	-9.9658	-2.114	-9.9658	-9.9658	2.8381	-4.6082	-9.9658	1.1641	-3.6259	-4.6082	-0.6643	-9.9658	-0.8863	-4.035	-9.9658	0.8246	-0.9686	-2.3147	-2.4659	5.6059	0.2998	0.7832	-1.0862	-1.8314	-6.5064	0.1648	1.9415	5.7277	2.5163	2.4439	-1.7322	-0.7834	6.5495	-5.5735	-3.458	-1.8314	2.5634	-1.5105	-4.2934	-3.1714	0.6239
GBMLGG	Tumor	TCGA-06-5411-01	4.9855	-4.035	6.6307	4.8258	3.7961	2.004	-0.9971	-0.394	-9.9658	-1.6394	-2.8262	-9.9658	-9.9658	-0.8339	0.099	1.0779	1.5316	-2.1779	-2.3884	-1.0862	-4.035	0.4447	-0.0425	-0.0877	-0.0725	5.2817	2.5561	2.7249	1.1833	-0.1665	0.537	4.4693	0.5859	2.4544	0.5568	4.0401	-9.9658	6.0989	5.7648	-4.2934	-2.4659	-1.8836	3.3061	-1.3921	-4.6082	-4.6082	0.517
GBMLGG	Tumor	TCGA-DB-5277-01	6.3726	-9.9658	3.7335	3.5803	2.4701	-0.1993	-9.9658	-0.394	-5.0116	-4.2934	-0.1665	-9.9658	-9.9658	-3.816	3.8964	2.2268	-9.9658	-1.9942	-5.5735	-9.9658	2.0946	-3.0469	-2.2447	-2.6349	-1.4305	6.5278	-1.9379	0.4761	-0.9406	-0.7346	-2.4659	-0.2498	-1.2481	0.9268	-1.5951	4.6381	-9.9658	3.208	4.4549	-9.9658	-4.6082	-9.9658	2.2113	-2.9324	-9.9658	-5.0116	-1.2142
GBMLGG	Tumor	TCGA-HT-7690-01	6.5273	-2.2447	6.882	4.0055	4.0216	2.7572	-9.9658	0.4865	-9.9658	-2.8262	-0.8599	-9.9658	-9.9658	-1.0862	-3.0469	3.0706	-2.2447	-1.5105	-3.1714	-4.2934	-9.9658	-0.1665	-0.4131	-3.816	-1.5522	5.9248	-0.2159	2.5948	1.3109	0.537	-1.3548	-0.5332	0.2029	1.5709	-0.1031	4.232	0.3573	3.7215	5.7255	-4.6082	-1.6394	0.0014	3.3619	-0.3566	-3.6259	-4.2934	1.5758
GBMLGG	Tumor	TCGA-TM-A84M-01	7.6896	-9.9658	5.4819	5.6874	6.1671	-2.4659	-9.9658	0.346	-9.9658	-2.3884	-1.685	-9.9658	-9.9658	-9.9658	-3.0469	-2.9324	-1.9942	-9.9658	-9.9658	-9.9658	-1.685	-3.3076	-0.3201	-1.8836	-3.6259	6.432	1.1512	1.8722	1.3051	-1.6394	-2.6349	3.6555	-4.2934	-4.035	-4.2934	5.2231	5.7533	2.5213	4.7055	-9.9658	-9.9658	-9.9658	0.4447	-9.9658	-9.9658	-5.0116	-4.035
GBMLGG	Tumor	TCGA-HT-8105-01	4.958	0.099	3.9783	4.3944	4.499	0.6517	-4.2934	-2.2447	-9.9658	-9.9658	2.0946	-9.9658	-9.9658	-2.9324	1.105	2.0325	-3.6259	-1.8314	-2.2447	-2.9324	-0.7108	-4.6082	-1.7809	-3.3076	0.2522	6.1073	3.421	0.8883	-1.2481	0.0014	-4.035	4.7361	-3.3076	-1.7322	-1.1488	3.4075	2.8422	4.437	5.3176	-3.458	-3.816	-3.3076	0.9716	-1.3921	-5.5735	-5.0116	-2.5479
GBMLGG	Tumor	TCGA-06-0744-01	6.4067	-9.9658	4.7044	3.6219	3.1892	1.7575	-9.9658	0.9493	-9.9658	-4.2934	-0.4921	-9.9658	-9.9658	-3.816	-1.8314	0.2762	-1.9379	-4.6082	-4.035	-9.9658	-9.9658	1.6558	-0.3752	0.7999	-2.7274	4.8939	-1.3921	2.7029	0.3115	-3.0469	-3.816	1.5415	-0.0877	3.0127	0.2029	3.3506	-4.2934	1.6875	5.2676	-9.9658	-2.2447	-0.5332	1.736	-3.1714	-6.5064	-5.0116	-0.9406
GBMLGG	Tumor	TCGA-76-4928-01	5.964	-9.9658	6.4668	2.2482	1.4011	2.3394	-1.5105	-1.3548	-5.0116	-0.5973	1.0642	-9.9658	-9.9658	-1.6394	1.884	-9.9658	2.1894	-9.9658	-3.0469	-4.2934	-0.0725	-3.3076	0.7916	-1.7322	-3.3076	4.3841	0.3796	1.0151	1.7786	0.1124	-5.5735	5.0588	-1.2142	0.6145	-1.0262	2.609	-3.3076	5.9026	6.0186	-4.6082	-4.6082	-0.8339	3.1311	-0.5973	-3.816	-3.0469	1.3623
GBMLGG	Tumor	TCGA-06-0644-01	5.3978	-9.9658	8.7736	3.3717	3.2002	3.5022	0.3907	1.4859	-1.7809	4.5503	1.0433	-9.9658	-9.9658	0.8726	4.6029	0.2998	2.1411	-9.9658	-1.2481	0.2998	-1.0262	-9.9658	4.7491	-1.7809	-0.7588	5.6133	3.0002	2.8602	2.5163	2.8838	2.4571	6.0315	1.6649	3.0145	-0.5125	4.3744	0.044	8.4649	5.7856	-9.9658	-2.5479	-1.7809	3.6428	1.9564	-2.8262	-0.4921	1.8683
GBMLGG	Tumor	TCGA-E1-A7YY-01	4.7005	-9.9658	3.8033	3.6195	3.9847	-1.1488	-4.6082	-2.5479	-9.9658	-9.9658	-3.3076	-9.9658	-9.9658	-3.816	-9.9658	-0.5756	-1.685	-9.9658	-3.458	-2.9324	-9.9658	-2.3884	-2.7274	-9.9658	1.0711	6.6689	-0.1031	2.3077	-1.4305	0.8408	-2.8262	0.1257	3.2405	1.7995	-1.4699	3.5022	-3.6259	7.4033	4.251	-9.9658	-3.816	-3.816	1.787	-4.035	-3.6259	-5.5735	-1.4305
GBMLGG	Tumor	TCGA-HT-A619-01	4.4297	-9.9658	-0.7346	0.346	-0.1504	1.177	-9.9658	-4.035	-9.9658	-4.2934	3.0463	-9.9658	-9.9658	-9.9658	-0.5973	-9.9658	-9.9658	-2.6349	-4.6082	-9.9658	0.2277	-1.2481	-9.9658	-9.9658	-4.2934	5.1268	-0.9132	-3.458	-3.816	-4.6082	-5.5735	-2.3147	0.547	0.2881	0.1124	3.453	3.7888	-0.1187	2.9729	-9.9658	-5.0116	-9.9658	-1.6394	-4.035	-9.9658	-9.9658	-3.6259
GBMLGG	Tumor	TCGA-E1-5318-01	6.1081	-9.9658	-0.1993	1.8957	1.0711	-1.1172	-9.9658	-9.9658	-9.9658	-9.9658	0.7579	-9.9658	-9.9658	-3.816	-4.2934	-9.9658	-9.9658	-4.035	-3.816	-9.9658	-1.9942	-2.3884	-0.9971	-1.5522	-5.5735	5.0229	-3.6259	-9.9658	-2.8262	-5.5735	-5.5735	-2.8262	-0.3022	-0.9686	-2.3147	3.3993	-5.5735	-0.3383	4.3371	-9.9658	-9.9658	-9.9658	0.4657	-6.5064	-9.9658	-9.9658	-2.4659
GBMLGG	Tumor	TCGA-P5-A737-01	5.5931	-4.035	4.6035	5.5678	4.4842	-0.1665	-9.9658	-1.7809	-9.9658	-3.3076	-1.8836	-9.9658	-4.2934	-2.9324	-0.4719	1.2085	-4.2934	-1.9942	-5.0116	-9.9658	-9.9658	-3.3076	-0.1665	-9.9658	-5.0116	4.7399	-3.0469	1.0007	-1.4699	-0.8339	-5.0116	-3.1714	-2.114	-2.8262	-2.5479	2.9338	0.044	4.251	4.8355	-9.9658	-3.6259	-9.9658	1.7185	-4.035	-5.5735	-9.9658	-1.5105
GBMLGG	Tumor	TCGA-14-0871-01	4.8435	-9.9658	3.0978	2.5585	2.4571	0.8082	-9.9658	-0.8084	-9.9658	-1.1172	1.9415	-9.9658	-3.0469	-9.9658	0.1776	-9.9658	1.2147	-9.9658	-3.1714	-1.5522	-1.4305	-9.9658	-9.9658	-4.035	1.4335	1.9749	1.3109	0.4233	0.8488	-2.3147	-9.9658	3.4437	0.7321	2.3164	0.6145	5.5091	-1.1488	1.125	2.7227	-9.9658	-0.3383	-9.9658	0.8408	-2.8262	-9.9658	-9.9658	-2.8262
GBMLGG	Tumor	TCGA-RY-A83Y-01	5.0387	-1.4305	5.0148	4.0136	4.423	1.3454	-9.9658	-3.1714	-9.9658	-9.9658	1.6466	-9.9658	-9.9658	-1.2828	2.5363	-1.2481	-9.9658	-3.458	-1.7809	-1.8836	1.5115	-1.0862	-3.458	-3.816	-3.816	5.6361	1.0847	2.8442	0.7321	0.4761	-2.6349	1.0915	-1.7322	-1.1172	-4.2934	3.2127	-1.8836	3.7857	6.0883	-9.9658	-4.2934	-2.6349	1.9895	-5.0116	-9.9658	-5.5735	-0.9971
GBMLGG	Tumor	TCGA-08-0386-01	6.8825	-3.6259	5.6369	2.5828	2.0979	-1.1172	-9.9658	-2.9324	-4.6082	-4.2934	1.5806	-9.9658	-9.9658	-1.1488	-0.8084	-3.816	-1.2828	-4.2934	-2.9324	-9.9658	-9.9658	-0.8863	-1.3921	0.8805	-2.2447	5.1437	1.0915	0.2762	0.0718	-2.7274	-9.9658	4.3709	-2.4659	0.346	-3.0469	2.0535	0.5666	5.1157	4.6815	-9.9658	-3.0469	-9.9658	2.4857	-2.3884	-5.0116	-4.2934	-0.0877
GBMLGG	Tumor	TCGA-HT-8564-01	7.0821	-3.6259	3.417	1.0642	1.4962	2.4035	-9.9658	-4.2934	-9.9658	-9.9658	-0.3022	-9.9658	-9.9658	-3.458	-4.035	0.9343	-9.9658	-3.816	-3.458	-9.9658	-9.9658	1.125	-9.9658	0.2277	0.2029	6.0389	-1.2828	3.5498	1.6374	-0.1828	1.4388	-1.9379	0.4967	3.4007	0.3231	4.3938	-1.1811	4.433	5.9709	-9.9658	-2.114	-0.1345	2.7227	-1.0862	-5.0116	-6.5064	0.8805
GBMLGG	Tumor	TCGA-HT-7686-01	6.1512	-9.9658	5.1875	2.376	2.6624	2.2082	-9.9658	-0.7834	-9.9658	-9.9658	0.4865	-9.9658	-9.9658	0.0158	-5.5735	-0.1993	-2.0529	-4.6082	-0.9686	-4.035	-9.9658	-2.3147	-0.7834	-3.1714	-1.2481	5.8316	-1.9379	1.4335	-0.7108	0.4865	-5.5735	-0.6416	-2.3147	0.3573	-3.6259	4.3625	-4.2934	1.9149	6.5107	-3.3076	-3.458	-2.1779	4.1539	-1.9942	-3.0469	-5.5735	2.2206
GBMLGG	Tumor	TCGA-E1-A7YM-01	6.6985	-9.9658	2.1509	1.125	0.8883	-0.8863	-9.9658	-5.0116	-9.9658	-9.9658	-1.2481	-9.9658	-9.9658	-0.4131	-9.9658	1.0433	-9.9658	-0.2328	-5.5735	-9.9658	-9.9658	-0.6416	-2.6349	0.044	-1.8836	3.8002	-0.0277	0.2522	-0.8599	1.3846	-4.035	-0.013	-2.8262	-5.0116	-4.6082	2.233	0.5763	4.9865	5.1494	-5.0116	-4.2934	-9.9658	0.7321	-4.2934	-9.9658	-9.9658	-1.4305
GBMLGG	Tumor	TCGA-DU-7301-01	7.0278	-9.9658	6.5272	4.3002	4.8851	0.7999	-9.9658	0.8327	-9.9658	-2.8262	0.4865	-9.9658	-9.9658	-4.035	2.3704	2.6624	-1.7809	-2.5479	-2.9324	-3.0469	-9.9658	-1.1488	-1.8836	-9.9658	-3.458	5.3234	-1.0262	2.2573	1.4494	2.5487	-3.0469	0.6517	-1.8314	-0.6193	-2.3147	4.5516	-2.1779	4.6456	6.1295	-4.6082	-4.2934	-3.3076	2.9948	-1.7322	-4.2934	-4.2934	-0.6873
GBMLGG	Tumor	TCGA-S9-A6UA-01	4.5386	-9.9658	7.929	7.2517	6.8503	4.6759	-9.9658	-0.0877	-9.9658	-4.2934	0.2998	-9.9658	-9.9658	-1.3548	-4.2934	2.2206	-2.3147	-0.9132	-3.3076	-9.9658	-9.9658	-2.1779	-0.2671	-0.9132	-2.9324	4.585	-0.3566	1.1577	-0.9406	-2.8262	-0.5332	2.5388	1.9188	2.2573	-0.0574	4.8895	-2.8262	6.992	6.8181	-9.9658	-1.7809	0.3231	3.3842	1.4962	-3.3076	-2.2447	2.5828
GBMLGG	Tumor	TCGA-32-2632-01	6.5552	-9.9658	7.1452	4.3793	4.1668	4.2803	-3.0469	0.2998	-9.9658	-2.3884	2.1702	-9.9658	-9.9658	0.6608	-1.7809	-0.1187	-2.3147	-9.9658	-2.114	-1.8314	-3.6259	-1.1488	-0.1828	-5.5735	-2.3884	5.575	-0.1031	1.8683	0.1388	1.816	-9.9658	0.5859	1.7912	5.2161	1.9638	4.0019	-0.5543	6.3129	6.6463	-9.9658	-2.0529	0.8726	3.7006	0.346	-2.3884	-1.5951	2.4649
GBMLGG	Tumor	TCGA-TM-A84G-01	5.4276	-2.8262	2.8542	2.0638	0.7832	-1.3921	-9.9658	-2.6349	-9.9658	-9.9658	-4.035	-9.9658	-9.9658	-3.6259	-9.9658	-2.1779	-3.1714	-9.9658	-6.5064	-9.9658	-9.9658	-3.3076	-1.2828	-9.9658	-5.5735	5.8112	-3.3076	1.0983	-2.3884	-0.5125	-5.5735	-3.0469	-2.4659	-0.9406	-1.3921	3.2841	-0.5125	1.3225	5.6311	-9.9658	-9.9658	-9.9658	-0.8599	-5.0116	-9.9658	-9.9658	-5.0116
GBMLGG	Tumor	TCGA-VV-A829-01	6.2432	-1.5951	4.5466	5.5589	5.0888	0.2154	-3.458	-0.1665	-9.9658	-1.2828	-0.1993	-3.6259	-9.9658	-2.1779	-1.5105	-1.6394	-0.394	-9.9658	-2.8262	-2.8262	-3.816	-2.4659	-2.0529	-2.5479	-4.035	4.5614	0.6332	-1.2828	-1.0559	-3.816	-3.458	1.5563	-2.4659	-0.5973	-2.8262	3.2405	-3.6259	2.004	5.1989	-0.1828	-9.9658	-2.8262	0.6608	-0.2498	-3.6259	-6.5064	-1.3921
GBMLGG	Tumor	TCGA-DH-A66B-01	6.9303	-9.9658	7.1944	5.2464	4.8455	2.1047	-9.9658	-0.8084	-9.9658	-9.9658	0.2881	-9.9658	-9.9658	-9.9658	-2.6349	3.0234	-0.7588	0.3231	-2.4659	-3.6259	-9.9658	-3.1714	-2.4659	-3.6259	-3.3076	4.8197	-2.4659	0.0854	-0.4521	-5.0116	-4.6082	-2.8262	0.0854	1.0847	0.044	4.3499	-3.1714	2.5363	5.6233	-1.9379	-4.2934	-2.6349	3.2722	0.3685	-5.0116	-4.2934	1.7316
GBMLGG	Tumor	TCGA-HT-A5R7-01	6.0586	-9.9658	3.4958	3.2049	3.3842	-0.2845	-9.9658	-4.035	-9.9658	-9.9658	-2.9324	-9.9658	-9.9658	-1.8314	-9.9658	0.4233	-3.816	-9.9658	-3.0469	-9.9658	-9.9658	-1.9379	-3.3076	-9.9658	-0.1665	6.2173	-0.7108	3.6451	-0.2498	0.7407	-4.035	-1.3183	-2.1779	-1.7809	-1.1172	2.9839	-4.035	5.3342	4.9218	-9.9658	-9.9658	-9.9658	1.3397	-3.1714	-9.9658	-5.5735	-1.1488
GBMLGG	Tumor	TCGA-CS-5394-01	5.8885	-2.3147	0.6425	-0.5125	-1.8314	-0.7588	-9.9658	-3.1714	-9.9658	-9.9658	2.167	-2.4659	-9.9658	-9.9658	-0.2671	-0.3201	-9.9658	-9.9658	-5.0116	-9.9658	-9.9658	-9.9658	-0.0725	-2.1779	-3.1714	5.1526	-1.7322	-2.114	-3.0469	-3.6259	-9.9658	-1.9379	-0.5125	-1.8314	-1.9942	3.8993	-3.6259	-1.7322	5.3292	-9.9658	-9.9658	-9.9658	-0.5973	-9.9658	-5.0116	-6.5064	-4.6082
GBMLGG	Tumor	TCGA-HT-A61A-01	4.8724	-2.0529	1.9188	-0.6193	0.0718	-0.0574	-9.9658	-5.0116	-9.9658	-4.2934	0.24	-9.9658	-9.9658	-1.4699	-9.9658	1.595	-3.816	-2.3884	-2.7274	-9.9658	-9.9658	-3.0469	-2.3147	-1.8314	0.0854	6.7002	-0.6193	0.5069	-0.4131	0.044	-2.8262	-0.9971	-5.5735	-5.0116	-2.3884	3.2481	0.547	6.3486	4.1027	-9.9658	-3.6259	-9.9658	0.4967	-3.6259	-9.9658	-9.9658	-2.1779
GBMLGG	Tumor	TCGA-HT-7877-01	5.3388	-3.3076	2.9052	2.2753	1.2875	0.9038	-9.9658	-4.6082	-9.9658	-9.9658	-2.1779	-9.9658	-9.9658	-2.5479	-9.9658	3.0515	-5.0116	-1.8314	-4.6082	-9.9658	-9.9658	-3.1714	-0.8339	-1.7809	-1.5105	5.5985	1.4065	3.2988	0.8961	0.8647	-3.816	0.7664	-3.458	-3.6259	-3.1714	3.4264	-0.7834	5.1469	5.1023	-9.9658	-9.9658	-9.9658	0.4016	-4.035	-5.0116	-4.035	-2.5479
GBMLGG	Tumor	TCGA-HT-A618-01	6.3512	-9.9658	5.7819	5.9064	5.0317	1.8604	-4.035	-2.4659	-9.9658	-9.9658	-0.8863	-4.035	-9.9658	-1.2481	-3.1714	-0.5332	-1.3548	-9.9658	-2.4659	-9.9658	-9.9658	-0.1828	-0.2671	-9.9658	-1.7809	5.1359	-1.4305	2.3788	0.3573	1.7575	-4.6082	-0.1665	-0.5756	2.4701	0.5666	4.4027	-9.9658	3.8198	6.1035	-9.9658	-3.0469	-1.3548	3.705	-1.0862	-2.6349	-5.0116	1.8762
GBMLGG	Tumor	TCGA-06-0882-01	6.6146	-3.816	8.17	5.3772	4.4364	2.2543	-1.1488	-0.1031	-9.9658	-2.5479	1.1833	-9.9658	-5.5735	-2.1779	-0.8084	0.3346	2.0776	-9.9658	-2.6349	-2.0529	-9.9658	-0.8599	-1.8836	-1.8836	-1.0862	4.8084	1.5465	4.1078	2.362	1.2455	-0.3752	6.0704	0.1388	3.4556	0.1776	4.1327	-2.7274	8.6438	6.7777	-9.9658	-1.7809	-2.7274	4.4088	0.1388	-0.7834	-3.6259	1.7828
GBMLGG	Tumor	TCGA-DU-6542-01	5.8367	-2.114	5.6693	3.9194	3.154	1.3679	-9.9658	2.5338	-9.9658	-9.9658	-0.5543	-5.0116	-5.5735	-2.5479	-1.7809	0.7999	-4.035	-2.3884	-3.3076	-3.6259	-2.6349	-3.6259	-3.458	-3.0469	-2.3884	6.4517	-0.4325	1.3283	-0.8084	-2.9324	-4.6082	-1.5522	-1.1488	1.6281	-1.4699	4.0799	-3.458	3.6066	6.4177	-3.3076	-3.1714	-0.8339	3.5657	-1.8836	-9.9658	-4.2934	0.4016
GBMLGG	Tumor	TCGA-41-4097-01	6.6073	-9.9658	6.6372	3.402	2.8542	3.6961	-1.7322	0.4233	-9.9658	0.7664	-0.3201	-9.9658	-9.9658	-0.6643	1.0222	-0.4325	1.7097	-3.1714	-3.1714	-3.0469	-2.114	-1.5951	-0.1031	-2.1779	-1.3548	5.0734	1.8524	3.5399	2.3953	0.4761	-0.1345	5.6585	0.6608	2.4225	0.0718	4.2616	-0.9406	8.5014	6.3815	-3.6259	-1.5105	-2.6349	3.4984	1.4281	-2.3884	-2.114	1.7229
GBMLGG	Tumor	TCGA-QH-A6CS-01	6.7562	-3.816	4.1939	6.5233	4.5772	-0.1993	-9.9658	-1.9942	-9.9658	-9.9658	0.4967	-2.4659	-0.5973	-9.9658	-9.9658	3.2158	0.0158	-1.8314	-3.6259	-9.9658	-9.9658	-3.3076	-1.5951	-0.8599	-2.8262	4.6224	-0.9406	-0.2671	-2.7274	3.0287	-3.0469	-1.3921	-1.685	-1.6394	-4.6082	3.863	-5.0116	7.5888	5.6851	-4.2934	-5.0116	-5.0116	2.2693	-5.0116	-9.9658	-9.9658	-1.0262
GBMLGG	Tumor	TCGA-W9-A837-01	5.51	-9.9658	1.9111	4.7986	4.0773	-3.1714	-9.9658	-3.458	-9.9658	-3.816	-1.0559	-9.9658	-9.9658	-3.816	-9.9658	-9.9658	-9.9658	-9.9658	-3.458	-4.035	-9.9658	-2.4659	-9.9658	-2.6349	-0.5332	5.8306	-2.5479	1.9452	1.1897	2.1013	-3.816	-0.1031	-3.1714	-2.7274	-4.035	3.4183	-0.7588	5.3917	5.0926	-4.6082	-5.5735	-9.9658	0.5955	-9.9658	-9.9658	-9.9658	-3.1714
GBMLGG	Tumor	TCGA-16-1045-01	5.8615	-9.9658	6.8757	3.3647	2.9319	3.1955	0.2522	0.2998	-9.9658	-0.2845	1.5514	-9.9658	-9.9658	-0.4131	6.8891	-1.0862	3.1179	-9.9658	-0.3566	1.412	-2.3147	-3.816	-0.8339	-9.9658	-2.5479	4.5832	3.7248	2.8542	2.0004	3.2112	1.9968	5.6422	2.9319	3.695	1.6695	4.6112	1.2023	7.1225	6.7111	-9.9658	-0.8599	-0.8339	4.9041	1.3511	-2.3884	-2.0529	2.6441
GBMLGG	Tumor	TCGA-DU-7306-01	6.4278	-9.9658	5.2597	2.1444	1.5806	0.3231	-4.6082	1.8996	-9.9658	-5.0116	1.3735	-9.9658	-9.9658	-1.5951	-9.9658	0.2154	-4.6082	-9.9658	-2.8262	-9.9658	-9.9658	-3.0469	-2.114	-9.9658	-3.1714	5.9526	-1.3183	0.2029	-2.3884	-2.6349	-3.1714	-2.4659	-1.5105	0.688	-1.7322	4.1409	-2.9324	2.651	5.3989	-9.9658	-5.5735	-2.8262	2.2543	-2.6349	-6.5064	-6.5064	-0.9132
GBMLGG	Tumor	TCGA-VM-A8CH-01	5.86	-9.9658	3.7367	2.1606	1.177	-0.4131	-9.9658	-2.3884	-9.9658	-9.9658	-3.0469	-9.9658	-9.9658	-3.6259	-4.2934	1.3167	-4.035	-3.458	-2.1779	-3.6259	3.6136	-1.1811	-9.9658	-6.5064	-3.458	5.7621	-0.2845	1.4494	0.4233	0.7916	-5.5735	-1.4305	-1.8314	-1.0862	-2.2447	4.2165	-9.9658	-2.3884	6.1556	-9.9658	-4.2934	-3.6259	2.5238	-5.0116	-2.8262	-6.5064	-0.3383
GBMLGG	Tumor	TCGA-QH-A6X9-01	5.4529	-9.9658	4.1036	4.613	5.0497	-0.9971	-9.9658	-0.6873	-9.9658	-4.6082	-0.7834	-9.9658	-9.9658	-2.2447	-9.9658	-3.3076	-2.2447	-9.9658	-2.9324	-9.9658	-9.9658	-0.9132	-3.816	-1.4305	-2.1779	5.4529	-0.0425	1.4652	-0.4521	-0.4325	-3.816	-1.1172	-4.6082	-4.2934	-2.1779	3.1829	-2.9324	4.3155	4.6271	-9.9658	-9.9658	-2.9324	1.642	-6.5064	-5.0116	-9.9658	-1.6394
GBMLGG	Tumor	TCGA-E1-5311-01	5.8035	-1.4699	2.6302	5.5233	4.7719	-0.7588	-9.9658	-4.035	-9.9658	-3.458	-0.8599	-9.9658	-9.9658	-4.035	-9.9658	1.787	-4.6082	-9.9658	-3.3076	-9.9658	-9.9658	-3.6259	0.688	-9.9658	-0.7108	5.4367	0.0718	0.2881	-1.5105	-2.9324	-6.5064	0.4016	-3.816	-4.6082	-2.9324	2.7465	-1.0862	4.6071	4.8365	-4.6082	-9.9658	-3.1714	0.9191	-5.0116	-9.9658	-4.035	-2.7274
GBMLGG	Tumor	TCGA-S9-A6U0-01	6.1373	-9.9658	5.6904	3.5523	3.1377	4.6905	-9.9658	-4.035	-9.9658	-3.816	0.9568	-4.2934	-5.0116	2.0844	-0.0277	0.2277	-3.816	-9.9658	-0.0725	-9.9658	-9.9658	-1.8314	-0.4921	-0.5125	-1.4699	6.1198	1.6558	2.0465	-1.4305	-6.5064	-9.9658	-0.0425	3.2737	4.149	2.3732	3.2587	0.3115	3.417	5.7864	-4.035	-3.3076	-0.9686	2.3843	1.5366	-5.0116	-1.2828	1.6234
GBMLGG	Tumor	TCGA-QH-A6CZ-01	4.8192	-2.9324	3.3911	6.5301	6.456	-1.1488	-9.9658	-1.2481	-9.9658	-4.035	-1.685	-9.9658	-9.9658	-3.816	-9.9658	-0.9132	-1.8836	-3.0469	-3.3076	-9.9658	-3.816	-1.8314	-2.0529	-4.2934	-1.6394	5.1815	-0.8599	-0.8863	-3.6259	-1.8836	-2.7274	-0.9406	-4.035	-5.0116	-3.458	3.345	-1.0262	3.9626	4.7704	-9.9658	-5.0116	-4.2934	0.8647	-6.5064	-9.9658	-9.9658	-3.3076
GBMLGG	Tumor	TCGA-HT-7611-01	7.0413	-9.9658	5.969	5.8743	4.4397	1.4441	-4.2934	0.2998	-9.9658	-5.0116	-1.2828	-9.9658	-9.9658	-9.9658	-2.4659	0.8726	-2.114	-2.3147	-4.2934	-2.2447	-4.035	-1.8314	-1.5105	-3.3076	-2.6349	6.4746	-2.3147	2.4805	3.0791	2.7073	-1.3921	-1.7809	-1.1811	0.24	-2.1779	4.0977	-3.816	-0.3201	6.1475	-9.9658	-3.1714	-4.035	3.8481	-2.1779	-9.9658	-9.9658	0.3115
GBMLGG	Tumor	TCGA-19-2625-01	6.8078	-9.9658	6.5996	3.0145	1.9859	1.2516	-1.1172	-1.3548	-9.9658	-4.6082	0.2154	-9.9658	-5.5735	-4.035	-1.4699	-9.9658	2.0742	-9.9658	-4.6082	-4.2934	-9.9658	-2.9324	0.5859	0.058	1.2696	3.9384	0.2029	1.8879	1.9149	-1.4305	-5.0116	3.7389	-1.7809	2.1213	-1.5105	0.9862	1.1706	6.196	5.2072	-4.6082	-3.0469	-4.035	2.6232	-3.3076	-3.3076	-5.0116	-0.1828
GBMLGG	Tumor	TCGA-WH-A86K-01	6.0527	-4.035	5.0291	2.1894	1.8722	0.4657	-9.9658	-1.5951	-9.9658	-9.9658	-0.7108	-9.9658	-9.9658	-2.2447	-4.2934	1.5758	-1.685	-1.8836	-5.0116	-9.9658	-9.9658	-2.114	-2.1779	-6.5064	-2.4659	6.0624	-3.6259	0.9789	2.0569	0.1388	-5.5735	-3.816	-4.2934	-0.4719	-0.3383	3.9156	-2.9324	-0.8084	4.8798	-9.9658	-3.458	-4.035	1.6785	-3.816	-9.9658	-6.5064	-1.5105
GBMLGG	Tumor	TCGA-DH-5141-01	5.7296	-9.9658	4.5186	5.943	5.0457	-0.0277	-9.9658	-1.3548	-9.9658	-4.6082	0.9716	-9.9658	-9.9658	-3.3076	3.1939	3.9251	-9.9658	-3.1714	-4.6082	-3.6259	-4.2934	-3.0469	-1.8836	-3.6259	-3.1714	5.969	1.7229	1.4652	0.6425	0.8327	-3.816	2.6533	-2.4659	-0.4719	-1.1172	3.1294	-3.1714	1.674	5.0488	-9.9658	-9.9658	-3.3076	0.6239	-5.5735	-9.9658	-6.5064	-3.458
GBMLGG	Tumor	TCGA-FG-A60L-01	5.0193	-9.9658	4.8793	7.6255	5.9787	1.5165	-9.9658	-4.6082	-9.9658	-2.8262	-1.7809	-9.9658	-9.9658	-0.0725	-2.9324	0.1257	-2.4659	-9.9658	-0.8863	-9.9658	-9.9658	-0.0425	-1.0862	-1.8836	-3.6259	5.5069	-1.5105	3.3393	-0.0725	-1.3921	-5.0116	-2.2447	-5.5735	-1.9942	-5.5735	3.7443	-1.3183	1.3511	5.5732	-3.6259	-3.6259	-4.035	1.7009	-3.1714	-9.9658	-9.9658	-1.4699
GBMLGG	Tumor	TCGA-DB-5280-01	7.1719	-9.9658	3.9299	2.4544	1.8119	0.3115	-9.9658	-0.6643	-9.9658	-9.9658	0.8164	-9.9658	-9.9658	-3.816	-1.685	1.8444	-3.6259	-2.3147	-5.5735	-3.816	-9.9658	-2.2447	-2.6349	-3.1714	-3.0469	6.6294	-2.114	2.8936	2.8219	2.6418	-5.0116	-3.3076	-0.0425	1.1184	-0.4325	4.1652	-0.8084	-0.2159	5.7608	-9.9658	-9.9658	-2.2447	2.8799	-2.6349	-5.0116	-9.9658	-0.6643
GBMLGG	Tumor	TCGA-S9-A7IX-01	6.8117	-4.2934	6.3277	4.9737	4.4842	1.5216	-3.0469	-1.7322	-0.9132	-9.9658	-1.7809	-9.9658	-9.9658	-0.9686	-9.9658	0.2881	-2.0529	-1.9379	-1.5951	-9.9658	-9.9658	-2.5479	-1.0262	0.0158	-2.6349	5.9568	0.8327	2.5413	-0.2328	-0.6193	-6.5064	1.1641	0.2642	1.0503	-0.7346	4.3097	-3.1714	6.4887	6.5811	-9.9658	-4.035	-1.9379	3.0978	-1.7322	-3.6259	-5.5735	1.2085
GBMLGG	Tumor	TCGA-HT-A5RC-01	7.4705	-9.9658	6.3959	5.2994	3.5718	1.4652	-9.9658	-3.816	-9.9658	-9.9658	0.7748	-9.9658	-9.9658	-1.6394	-2.2447	-1.4305	-2.5479	-4.2934	-2.0529	-9.9658	-9.9658	-2.6349	-0.5332	-2.7274	-3.3076	5.3413	0.3115	2.5948	-0.6873	-1.3548	-3.1714	0.2154	-1.5951	-0.6416	-1.7809	1.3167	-5.0116	5.7206	6.0442	-9.9658	-4.6082	-4.2934	2.6805	-1.1488	-2.5479	-5.5735	0.2154
GBMLGG	Tumor	TCGA-FG-5965-01	6.9682	-4.2934	6.0828	8.0726	7.4314	2.9128	-9.9658	0.7493	-9.9658	-3.6259	0.2522	-9.9658	-9.9658	1.9188	-4.6082	3.9261	-1.0262	-0.8863	-1.3921	-9.9658	-9.9658	-1.685	-0.4325	-5.0116	-1.1811	5.7035	2.1925	4.8294	1.5709	0.2998	-3.0469	3.0056	-1.1172	1.4494	-1.2481	3.6254	0.6969	4.0985	5.8448	-3.816	-5.5735	-4.2934	1.692	-2.8262	-5.0116	-4.035	-0.8084
GBMLGG	Tumor	TCGA-FG-7634-01	5.7536	-4.035	7.2552	5.1926	4.1294	2.2299	-1.8314	-0.5973	-9.9658	-3.0469	-1.0559	-4.2934	-9.9658	-9.9658	-2.0529	1.2934	-0.7588	-2.9324	-3.816	-9.9658	-3.816	-2.5479	-1.3921	-2.4659	-5.0116	6.0815	1.595	3.0842	1.6187	0.2762	0.0014	4.0357	0.4552	1.334	-1.685	4.4189	-0.9132	3.0376	6.5283	-9.9658	-5.5735	-2.8262	3.6195	-0.4521	-4.2934	-4.035	1.0293
GBMLGG	Tumor	TCGA-S9-A6TU-01	4.9933	-4.2934	4.449	8.3697	7.0349	-0.1031	-9.9658	-2.4659	-9.9658	-9.9658	-0.6193	-9.9658	-9.9658	-2.5479	-2.3147	1.5165	-2.0529	-5.0116	-2.114	-9.9658	-9.9658	-1.685	-3.0469	-3.0469	-3.6259	5.6829	-1.1811	1.3109	0.6332	0.6145	-4.035	0.2154	-5.5735	-2.3884	-1.4699	3.6838	-9.9658	-0.0725	5.6955	-9.9658	-4.6082	-9.9658	2.7422	-5.5735	-4.035	-6.5064	-0.3383
GBMLGG	Tumor	TCGA-27-1834-01	6.1987	-3.458	6.11	3.7919	3.3192	3.5199	-9.9658	0.4865	-9.9658	-9.9658	-3.816	-9.9658	-9.9658	-1.7809	-1.8836	1.884	-1.7809	-2.6349	-1.2481	-1.8836	-9.9658	-2.3884	0.7916	-0.394	-3.6259	5.3107	-1.1488	1.0363	-0.1665	-0.1665	-3.458	-0.6873	2.1114	5.8674	3.2973	4.4463	0.6332	3.9645	6.5461	-9.9658	-1.9379	-0.9686	4.4751	0.3907	-1.8314	-3.0469	2.9525
GBMLGG	Tumor	TCGA-DU-7007-01	6.5841	-9.9658	8.3618	5.096	4.1724	3.5362	1.3454	1.9111	1.3225	-2.114	1.9564	-9.9658	-9.9658	-2.9324	-2.2447	2.8799	-1.0862	2.3077	-2.8262	-4.2934	-9.9658	-1.2481	-0.8863	-9.9658	-2.7274	5.6168	-0.5543	2.5288	1.7403	-1.4699	0.2642	-0.1345	1.1706	1.8078	-1.1172	5.4226	-0.2328	4.528	5.5395	-9.9658	-2.5479	-0.6193	3.5199	1.0503	-4.035	-2.3147	1.5013
GBMLGG	Tumor	TCGA-HW-7490-01	5.7942	-9.9658	6.0341	7.7358	6.9987	1.6281	-3.6259	-0.9971	-9.9658	-9.9658	1.0079	-3.458	-9.9658	-2.2447	-1.8314	4.6474	-1.3183	-0.9132	-5.5735	-2.114	-9.9658	-2.7274	-0.5543	-5.0116	-2.6349	6.3237	1.3167	2.3816	-0.1031	-2.9324	-5.0116	1.6281	-1.5522	1.8801	1.8524	3.7529	-2.4659	1.2815	5.4509	-9.9658	-4.035	-4.035	2.05	-3.6259	-4.2934	-9.9658	-0.9132
GBMLGG	Tumor	TCGA-TM-A7C3-01	7.0698	-9.9658	4.061	1.4808	1.1512	1.3567	-9.9658	-2.4659	-9.9658	-9.9658	-0.2498	-9.9658	-9.9658	-2.114	-1.4305	1.177	-1.7322	-1.9942	-3.458	-2.9324	-9.9658	1.7575	-2.5479	0.5271	-1.8314	5.0781	-0.9132	2.1313	0.6239	0.7321	-9.9658	-1.5951	1.4859	1.7575	0.4125	3.8198	-1.9942	2.3193	5.964	-9.9658	-4.035	-1.9942	1.6875	-2.8262	-3.6259	-5.5735	-0.1504
GBMLGG	Tumor	TCGA-CS-6668-01	3.5803	-0.7834	2.128	1.5998	1.0007	-0.4131	-9.9658	-4.2934	-9.9658	-2.0529	-1.5522	-9.9658	-9.9658	-9.9658	1.3109	1.2875	-9.9658	-2.7274	-4.6082	-2.8262	-0.5756	-0.6193	-1.9379	-9.9658	-2.7274	5.5753	-1.0862	1.0151	-0.9132	2.3308	-5.5735	-0.2159	-3.816	-2.114	-3.0469	4.0462	0.6425	1.9452	5.542	-9.9658	-5.5735	-9.9658	0.7579	-4.6082	-9.9658	-6.5064	-2.8262
GBMLGG	Tumor	TCGA-S9-A6WG-01	5.8768	-3.816	9.1098	7.3703	7.3162	3.5022	-0.9132	1.8444	-5.0116	-2.1779	1.3454	-9.9658	-9.9658	-0.9686	-3.3076	6.4162	1.5758	-0.2845	-1.4699	-4.035	-3.816	0.537	1.125	-2.3147	-1.3548	6.591	7.8356	8.3824	6.1803	1.2636	1.4335	8.1281	-0.4131	2.791	1.3225	5.6375	-2.6349	3.2297	5.3385	-9.9658	-2.6349	-1.5105	2.5137	-0.8863	-3.0469	-2.114	0.2277
GBMLGG	Tumor	TCGA-DU-8165-01	7.0733	-9.9658	6.8914	5.5176	5.153	4.225	-9.9658	0.9343	-9.9658	-4.2934	-0.013	-0.2671	-9.9658	-1.7322	-1.8836	2.0844	-0.6193	-1.2481	-1.9379	-3.458	-9.9658	-0.8863	-1.2481	-2.3884	3.1011	3.6691	-0.8863	1.0363	0.03	0.3231	0.0014	1.7053	2.9911	4.4216	1.6374	5.3618	0.4552	3.2617	6.3118	-9.9658	-1.8314	1.0151	3.7625	2.1862	-3.3076	-1.1172	2.9205
GBMLGG	Tumor	TCGA-HT-7692-01	5.9533	-9.9658	3.3689	5.6642	4.1449	0.044	-9.9658	-1.8314	-9.9658	-4.6082	0.4865	-5.5735	-9.9658	-1.2828	-4.6082	-0.2498	-4.6082	-4.2934	-4.035	-9.9658	-9.9658	-3.458	-1.1811	-9.9658	-4.035	4.3597	-0.5332	2.236	0.0158	0.03	-5.5735	-0.394	-2.8262	-2.6349	-5.5735	2.5363	0.2998	3.1261	4.3198	-9.9658	-4.035	-9.9658	1.2934	-5.5735	-9.9658	-6.5064	-3.3076
GBMLGG	Tumor	TCGA-TQ-A7RM-01	6.7724	-9.9658	1.1184	2.8955	2.3222	0.1257	-9.9658	-3.6259	-9.9658	-9.9658	0.099	-9.9658	-9.9658	-4.035	-9.9658	-9.9658	-4.6082	-5.0116	-9.9658	-9.9658	-9.9658	-2.6349	-4.035	-9.9658	-5.0116	5.1301	0.2881	-0.8339	-1.4305	-3.3076	-2.5479	-1.1488	-2.8262	-2.3147	-3.3076	2.4492	-9.9658	-5.0116	3.2251	-9.9658	-9.9658	-9.9658	0.3346	-6.5064	-9.9658	-5.0116	-2.1779
GBMLGG	Tumor	TCGA-HT-7607-01	5.8553	-9.9658	5.8143	3.9327	3.0199	1.2209	-4.2934	-1.9942	-9.9658	-9.9658	-1.2481	-9.9658	-9.9658	0.3685	-9.9658	-0.4325	-1.9942	-5.0116	-3.3076	-9.9658	-9.9658	-4.6082	-1.8314	-2.7274	0.24	6.1485	0.4657	1.4281	0.9493	2.828	-2.9324	0.4967	-1.685	2.1476	-2.2447	3.623	-5.5735	6.0771	5.1098	-3.6259	-5.5735	-2.5479	1.884	-2.3884	-3.816	-6.5064	-0.3383
GBMLGG	Tumor	TCGA-HT-7880-01	5.2862	-4.6082	1.787	2.2206	0.4016	1.3956	-9.9658	-5.0116	-9.9658	-9.9658	-2.4659	-9.9658	-9.9658	-3.3076	-9.9658	0.0854	-1.7809	-5.0116	-3.3076	-9.9658	-9.9658	-3.3076	-2.6349	-3.458	-0.0425	5.7546	-1.7322	1.4281	-0.5756	0.7493	-4.2934	-1.5522	-3.3076	-3.816	-4.2934	2.8402	-5.0116	5.7942	4.3848	-9.9658	-4.6082	-3.3076	1.1117	-3.458	-6.5064	-6.5064	-1.5522
GBMLGG	Tumor	TCGA-DU-8161-01	6.9791	-9.9658	4.7383	3.8269	3.2915	4.0216	-9.9658	-2.4659	-9.9658	-3.816	-3.3076	-9.9658	-9.9658	-0.1187	-3.458	4.1547	-1.8836	-1.7809	0.0718	-2.5479	-3.1714	-1.5105	-9.9658	-2.0529	-2.9324	4.7597	-0.5543	-0.2671	-1.7322	-2.5479	-6.5064	-0.9686	5.5546	6.1361	2.727	3.5009	3.1245	6.3248	6.2462	-9.9658	-2.5479	-0.8339	4.2041	0.434	-3.0469	-0.4719	2.4883
GBMLGG	Tumor	TCGA-HT-7467-01	4.6888	-2.8262	2.0979	1.6234	0.1124	0.346	-9.9658	-9.9658	-9.9658	-5.0116	-1.3548	-9.9658	-9.9658	-2.7274	-9.9658	-1.3183	-2.7274	-9.9658	-4.035	-9.9658	-9.9658	-2.2447	-4.2934	-2.3147	-0.4921	5.4608	-1.3183	0.0854	-2.0529	-0.2328	-4.2934	-1.7322	-0.5973	-0.5756	-1.0262	4.0765	-2.6349	5.4774	4.6577	-4.6082	-5.5735	-9.9658	0.8805	-3.816	-9.9658	-6.5064	-1.1488
GBMLGG	Tumor	TCGA-VM-A8CD-01	6.8963	-1.2828	6.4033	5.0081	4.7253	1.5013	-4.6082	0.4761	-9.9658	-9.9658	-1.5105	-9.9658	-5.5735	-1.8314	-4.6082	-0.013	-1.5522	-9.9658	-2.3147	-2.8262	-9.9658	-1.4305	-1.4699	-2.9324	-2.114	5.7895	1.0573	2.6464	0.7321	0.6608	-3.816	0.9862	1.9377	6.286	1.7575	2.3926	-2.6349	9.1893	5.9677	-9.9658	-3.3076	-2.8262	3.3966	-2.8262	-9.9658	-5.5735	1.6234
GBMLGG	Tumor	TCGA-DU-6401-01	6.6265	-2.7274	6.6279	6.8353	7.4046	0.24	-9.9658	0.5271	-9.9658	-3.458	1.9188	-3.816	-9.9658	-3.1714	-5.5735	1.8036	-1.9942	-4.035	-2.6349	-2.6349	-9.9658	-2.9324	-1.4305	-3.6259	-3.816	7.8013	3.4817	2.2421	1.4808	-0.3752	-2.0529	4.9103	-2.9324	3.1458	0.9568	3.0515	-9.9658	-2.1779	5.4767	-9.9658	-5.5735	-4.2934	2.2051	-2.4659	-4.6082	-6.5064	-0.6643
GBMLGG	Tumor	TCGA-DU-6396-01	6.3804	-1.7809	7.7021	3.5827	2.9674	2.8178	-9.9658	3.637	-9.9658	-9.9658	-1.0559	-9.9658	-9.9658	-2.3884	-4.6082	-0.2498	-4.2934	-9.9658	-1.5522	-3.1714	-9.9658	-1.9942	-1.8314	-3.6259	-5.5735	5.9258	-1.7322	0.8568	-2.7274	-3.816	-9.9658	-2.1779	0.2881	4.1294	1.334	4.9055	-3.458	-1.8314	7.2268	-4.2934	-3.6259	-1.7322	4.6247	-0.0425	-2.6349	-3.3076	2.5087
GBMLGG	Tumor	TCGA-HT-A74H-01	5.7345	-9.9658	6.2013	5.0466	2.2753	2.4332	-9.9658	-4.6082	-9.9658	-2.8262	1.0711	-3.6259	-9.9658	-3.0469	-0.4325	2.3366	-2.3147	-1.6394	-2.3147	-2.3147	-9.9658	-1.2828	-1.3548	-0.6643	-1.2828	4.1907	-1.3921	0.099	-0.9406	0.8568	-3.1714	-2.5479	-0.8084	-0.1993	-1.7322	5.5129	-4.035	4.9769	5.639	-9.9658	-1.9942	-1.4699	2.5388	-1.7322	-5.5735	-5.5735	0.2154
GBMLGG	Tumor	TCGA-41-2571-01	3.5174	-4.2934	4.2609	5.9649	4.9905	0.6608	-3.6259	-0.5756	-9.9658	-9.9658	-2.2447	-9.9658	-9.9658	-4.2934	-1.0559	-3.816	-2.0529	-4.2934	-6.5064	-1.8836	-9.9658	-1.3183	-1.7809	-0.0425	-1.0559	2.824	-1.7809	0.8408	-1.2142	-3.816	-3.6259	3.7971	-4.2934	-0.9132	-3.458	2.4386	-4.035	2.4753	4.6341	-9.9658	-9.9658	-2.7274	1.9786	-5.5735	-3.6259	-6.5064	-0.5543
GBMLGG	Tumor	TCGA-19-4065-01	5.4128	-4.035	7.3658	4.8934	4.3555	3.3591	0.4125	1.9415	-9.9658	-1.0559	-3.0469	-9.9658	-9.9658	-2.3147	-0.1187	-0.4921	2.5238	-9.9658	-3.458	-1.2828	-3.0469	-1.9942	3.0825	-1.3548	-0.3201	3.4129	1.6558	2.3337	2.3871	0.9789	1.2576	6.5589	1.4174	4.9477	2.8422	1.6234	-1.8836	7.7752	5.996	-4.6082	-1.8836	-0.6643	4.2691	0.1648	-3.816	-3.458	2.1509
GBMLGG	Tumor	TCGA-14-0781-01	5.6285	-4.035	9.5559	1.7097	0.7664	1.934	2.2931	-0.8599	-9.9658	-0.6193	1.2271	-9.9658	-9.9658	-1.5522	1.7009	-3.6259	2.2633	-9.9658	-3.458	-1.9379	-1.9942	-0.6643	0.9716	-2.0529	-2.3884	5.445	2.0742	4.4881	3.6543	2.3953	1.3956	6.7734	-4.035	2.5137	-1.1811	3.652	-3.6259	7.3356	6.272	-9.9658	-3.458	-9.9658	4.6422	0.4761	-1.685	-3.816	1.4281
GBMLGG	Tumor	TCGA-HT-7483-01	6.4732	-4.035	6.4544	4.5589	5.0492	0.9191	-4.6082	0.688	-9.9658	-4.2934	-0.2328	-9.9658	-9.9658	-4.035	-9.9658	2.578	-2.114	-2.0529	-3.6259	-9.9658	-9.9658	-1.4305	-2.3147	-1.7809	-1.5522	6.4581	1.4962	1.736	0.3907	-0.9686	-3.3076	3.1572	-1.685	0.4016	-0.9406	4.5028	-9.9658	4.235	5.0023	-9.9658	-9.9658	-4.035	2.3135	-2.5479	-9.9658	-5.0116	-0.8863
GBMLGG	Tumor	TCGA-HT-7620-01	5.3597	-9.9658	4.2624	3.5199	2.3251	-0.4325	-9.9658	-9.9658	-9.9658	-9.9658	-1.2481	-9.9658	-9.9658	-3.458	-5.0116	-1.3183	-0.0425	-3.6259	-2.3147	-9.9658	-9.9658	-4.035	-1.7322	-1.4699	-1.2828	4.8739	0.1124	-0.2159	0.4967	0.4552	-5.5735	-1.2828	-3.458	-3.3076	-1.8836	3.6042	-1.8314	2.3164	5.1268	-9.9658	-9.9658	-9.9658	2.4171	-4.035	-9.9658	-6.5064	-0.7588
GBMLGG	Tumor	TCGA-HT-7480-01	5.4919	-4.035	2.8562	0.3346	-0.2498	-0.5125	-9.9658	-9.9658	-9.9658	-9.9658	-0.6416	-9.9658	-9.9658	-4.035	-9.9658	-0.2328	-3.458	-5.0116	-3.816	-9.9658	-9.9658	-2.6349	0.8164	-1.9379	-1.4305	6.2651	-3.816	2.3337	1.3901	0.7058	-2.9324	-3.1714	-1.7809	-1.3921	-3.6259	3.5851	-0.4131	4.1796	5.443	-9.9658	-9.9658	-4.035	1.4228	-6.5064	-5.5735	-6.5064	-0.7588
GBMLGG	Tumor	TCGA-06-0157-01	6.8402	-3.816	6.8822	2.3019	1.8643	3.0825	-3.0469	0.9038	-9.9658	-9.9658	-1.3548	-9.9658	-9.9658	-9.9658	-0.7834	1.3454	0.2154	-9.9658	-1.7809	-2.9324	-3.6259	-0.7346	0.0718	-0.8084	-2.2447	4.7861	-0.2328	0.434	1.2333	-3.0469	-3.6259	3.7783	0.24	3.0393	0.1388	2.9394	0.099	1.8524	6.0016	-9.9658	-2.3884	-2.1779	3.5073	0.7748	-3.0469	-2.2447	2.0183
GBMLGG	Tumor	TCGA-S9-A7J0-01	7.2657	-9.9658	3.1892	3.7269	2.6138	-0.9406	-9.9658	-2.5479	-5.0116	-9.9658	-0.3022	-9.9658	-9.9658	-1.7322	-1.9942	0.1388	-2.114	-4.2934	-3.458	-2.7274	-4.035	-1.4699	-2.9324	-9.9658	-3.6259	4.6312	-1.4699	0.5859	-2.5479	-4.2934	-5.0116	-4.035	-3.1714	-0.2498	-2.1779	3.5947	-4.6082	0.0158	4.0926	-5.5735	-4.6082	-2.114	1.3454	-5.0116	-5.5735	-9.9658	-1.4699
GBMLGG	Tumor	TCGA-12-3653-01	7.0025	-9.9658	3.4477	0.5859	0.24	1.9786	-9.9658	0.9038	-9.9658	-9.9658	-1.9379	-4.035	-9.9658	-2.9324	-4.6082	-2.3147	-1.6394	-9.9658	-3.1714	-2.9324	-9.9658	-2.3147	-0.4921	-2.0529	-5.0116	4.7225	-0.3752	-0.4921	-2.5479	-9.9658	-9.9658	-0.0425	1.4228	6.8627	4.6259	1.5216	-0.7588	-0.1993	6.9242	-9.9658	-2.9324	-1.9379	3.1908	-0.8084	-9.9658	-2.8262	0.0718
GBMLGG	Tumor	TCGA-P5-A736-01	6.5498	-9.9658	5.5623	6.1825	4.3917	2.2391	-9.9658	-1.7809	-9.9658	-4.2934	0.9716	-9.9658	-9.9658	-1.8314	4.0322	3.4739	-1.5522	1.46	-2.6349	-2.4659	-9.9658	-2.3884	-3.6259	-9.9658	-2.2447	5.3399	-0.1504	1.4704	-0.4131	0.7916	-0.9971	-0.2328	-1.9379	0.7916	-0.5332	4.6994	-2.114	1.9377	6.312	-9.9658	-9.9658	-2.8262	3.5337	-1.4699	-9.9658	-4.2934	0.4865
GBMLGG	Tumor	TCGA-TM-A84Q-01	6.3127	-4.2934	5.7703	5.9862	5.2795	1.2815	-4.6082	0.6608	-9.9658	-3.458	-0.1665	-9.9658	-9.9658	-3.0469	-9.9658	1.3791	-1.4699	-2.3884	-3.0469	-2.6349	-9.9658	-0.9406	-1.6394	-9.9658	-3.458	5.22	-0.8863	2.7572	0.346	-1.3548	-4.035	-1.9942	-2.3147	-2.3147	-3.1714	3.2389	-2.0529	1.6374	5.5955	-4.2934	-4.6082	-1.7809	3.2841	-1.8314	-4.2934	-3.816	1.3167
GBMLGG	Tumor	TCGA-76-4926-01	6.7695	-3.816	6.6053	0.6239	0.8246	1.1641	-1.5522	-2.3147	-9.9658	-9.9658	0.9493	-9.9658	-9.9658	-0.0425	-3.1714	-1.4699	0.044	-9.9658	-1.8836	-2.8262	-9.9658	-2.2447	-2.5479	-0.3752	-1.1488	4.4476	1.2934	3.1733	3.4264	-1.2481	-1.1488	3.7656	0.5568	4.3786	3.4569	2.5924	-3.458	5.0519	5.675	-9.9658	-3.1714	-0.9132	2.4597	-3.0469	-4.035	-3.458	0.9038
GBMLGG	Tumor	TCGA-26-5133-01	5.8294	-9.9658	2.0569	1.2455	1.1316	0.8408	-9.9658	-0.1345	-9.9658	-9.9658	2.3394	-9.9658	-9.9658	-2.6349	-4.035	-0.0725	-3.0469	-1.1488	-3.6259	-9.9658	-9.9658	-1.6394	-0.0877	-3.816	-6.5064	5.3165	-2.114	-2.7274	-3.816	-5.0116	-2.8262	-1.7809	-2.114	1.4065	-1.2142	4.8243	-9.9658	-1.0862	4.7549	-4.035	-3.6259	-3.6259	1.5013	-2.1779	-5.0116	-5.5735	-0.9971
GBMLGG	Tumor	TCGA-06-2562-01	6.6414	-9.9658	8.9205	3.836	2.5707	1.2085	3.2915	1.1512	-9.9658	-3.458	-1.7322	-9.9658	-9.9658	-9.9658	-2.5479	-1.7809	3.2557	-9.9658	-3.6259	-1.8836	-2.7274	-1.0559	0.9568	-2.9324	-1.4305	5.7304	3.5399	3.6172	2.945	2.7784	2.4831	7.4697	-0.5973	2.328	-0.8339	3.9431	-5.0116	7.9768	6.9272	-9.9658	-4.2934	-9.9658	3.9002	-1.2142	-5.5735	-9.9658	1.2696
GBMLGG	Tumor	TCGA-RY-A847-01	5.4582	-2.9324	4.0171	5.1907	3.9012	-0.0574	-9.9658	-1.6394	-9.9658	-3.1714	0.2029	-9.9658	-9.9658	-0.8339	-0.5543	2.4649	-0.9132	-1.685	-2.4659	-9.9658	-9.9658	-3.1714	-1.1488	-3.0469	-1.8314	5.3187	0.9642	3.4075	1.3846	1.3283	-2.2447	0.8568	-2.1779	0.7999	-0.9971	4.2297	-1.2828	4.4013	5.5355	-4.2934	-9.9658	-9.9658	2.7205	-3.6259	-9.9658	-6.5064	-0.0425
GBMLGG	Tumor	TCGA-E1-A7YV-01	6.8297	-9.9658	4.5497	4.3385	4.0765	1.6695	-9.9658	-1.685	-9.9658	-1.8314	1.2576	-9.9658	-9.9658	-2.7274	-9.9658	2.2452	-1.5951	-1.7809	-3.458	-1.9379	-2.3147	-0.8863	0.2277	-2.9324	-2.3884	5.3129	3.2374	3.5815	-0.0877	-0.9132	-3.458	3.1112	-1.4699	-2.8262	-3.0469	3.2496	-0.5125	4.8405	4.0549	-5.0116	-9.9658	-2.8262	0.4125	-3.6259	-9.9658	-4.6082	-2.3884
GBMLGG	Tumor	TCGA-TQ-A7RQ-01	5.5078	1.8683	4.2343	7.1362	7.3413	0.0014	-9.9658	0.1903	-9.9658	-1.5951	0.3231	-5.0116	-4.2934	-3.0469	-3.458	-2.3884	-4.2934	-9.9658	-3.3076	-9.9658	-9.9658	-4.035	-3.816	-2.5479	-1.4699	5.2312	1.6558	3.2435	0.7579	0.1519	-3.458	1.4652	-3.3076	-1.9379	-4.6082	3.4277	1.7575	2.8582	4.4874	-4.6082	-5.5735	-9.9658	0.2998	-6.5064	-9.9658	-5.5735	-3.816
GBMLGG	Tumor	TCGA-FG-8191-01	6.5706	-1.2142	8.3546	8.9951	9.7466	0.9862	-1.2481	3.9819	-9.9658	-9.9658	1.3109	-9.9658	-9.9658	-0.5125	0.9115	2.2723	-0.3201	-0.6416	0.2762	-9.9658	-9.9658	-3.1714	-0.9132	-3.3076	-2.6349	5.0392	3.0637	4.585	1.7702	1.4174	-4.035	4.6685	-0.7588	-0.5543	-1.8836	4.4686	-2.6349	1.5854	6.2462	-4.6082	-3.6259	-1.8836	2.4675	-5.5735	-5.5735	-3.816	0.679
GBMLGG	Tumor	TCGA-E1-A7YW-01	7.1155	-2.8262	5.2254	5.877	5.332	-2.5479	-9.9658	-0.4131	-5.0116	-4.035	-0.5125	-9.9658	-9.9658	-0.6416	-5.0116	0.9862	-3.3076	-4.6082	-1.0559	-3.816	-9.9658	0.3907	-3.6259	-3.1714	-3.458	4.917	0.1648	3.7204	1.334	-0.5973	-5.5735	-0.7588	-3.0469	-2.2447	-9.9658	3.3235	-0.9971	0.2029	5.5598	-9.9658	-4.6082	-5.0116	2.8502	-9.9658	-5.0116	-5.5735	-0.1504
GBMLGG	Tumor	TCGA-DB-5278-01	5.7156	-3.0469	2.6805	3.7105	3.7302	0.8961	-9.9658	-2.3147	-9.9658	-9.9658	-1.4699	-9.9658	-9.9658	-2.8262	-0.6643	0.2154	-3.6259	-4.6082	-4.2934	-9.9658	-4.035	-4.6082	-0.9686	-2.114	-1.4699	6.5034	-1.7809	2.3394	0.6969	1.2147	-4.2934	-0.9406	-1.5105	-1.8836	-5.5735	3.944	-1.9379	4.497	5.5323	-9.9658	-5.0116	-5.0116	2.1541	-3.0469	-3.0469	-6.5064	-1.8836
GBMLGG	Tumor	TCGA-E1-A7YS-01	4.5336	1.2333	0.9268	3.3619	2.6138	-0.7588	-9.9658	-1.8836	-9.9658	-2.1779	0.0158	-9.9658	-9.9658	-2.114	-2.1779	-2.114	-9.9658	-9.9658	-3.458	-9.9658	-9.9658	-1.2828	-9.9658	-3.3076	-3.0469	5.2495	-0.1187	-0.5973	-3.3076	-3.6259	-9.9658	2.108	-3.0469	-2.4659	-4.035	2.2723	3.1212	-0.2159	3.5424	-9.9658	-5.5735	-9.9658	0.0158	-4.6082	-5.0116	-4.6082	-2.8262
GBMLGG	Tumor	TCGA-HT-7695-01	5.4822	-3.3076	3.091	6.0741	4.6451	-0.4521	-9.9658	-3.816	-9.9658	-9.9658	-0.9132	-9.9658	-9.9658	-9.9658	-4.6082	1.3567	-2.6349	-9.9658	-5.0116	-9.9658	-4.2934	-3.816	-2.0529	-4.035	-0.8339	6.5173	-1.3548	1.5612	0.1903	1.3051	-4.6082	-1.1811	-2.3147	-1.3183	-1.7809	3.9318	0.4016	6.1769	5.018	-9.9658	-4.035	-9.9658	1.4911	-5.0116	-5.5735	-6.5064	-1.4305
GBMLGG	Tumor	TCGA-DU-A7TC-01	5.3363	-3.3076	3.47	0.6145	0.5568	-0.3566	-9.9658	-1.8836	-9.9658	-5.0116	-1.9942	-4.2934	-9.9658	-0.9132	-9.9658	-0.7588	-4.6082	-5.0116	-3.0469	-9.9658	-9.9658	-5.0116	-9.9658	-4.035	-0.7588	6.0479	-2.1779	0.9038	-0.5543	-1.4699	-4.2934	-3.6259	-4.035	-2.8262	-6.5064	2.9262	-4.6082	5.2661	4.6376	-9.9658	-5.5735	-4.2934	1.6374	-6.5064	-9.9658	-9.9658	-1.7809
GBMLGG	Tumor	TCGA-HW-7491-01	5.8657	-4.035	2.3564	2.0707	1.4652	-0.1993	-9.9658	-9.9658	-9.9658	-9.9658	0.3115	-9.9658	-9.9658	-9.9658	-4.6082	-4.2934	-9.9658	-9.9658	-4.035	-9.9658	-4.035	-3.6259	-1.8314	-3.3076	-4.2934	4.8043	-0.1504	-1.2481	-2.2447	-1.6394	-4.035	-0.9132	-2.0529	-5.5735	-3.458	3.4971	-9.9658	2.8994	4.8615	-9.9658	-9.9658	-4.035	0.1388	-3.816	-2.6349	-6.5064	-2.7274
GBMLGG	Tumor	TCGA-DB-A4X9-01	7.1183	-9.9658	4.427	4.2631	4.0816	-2.3147	-9.9658	-2.7274	-9.9658	-9.9658	-2.114	-9.9658	-9.9658	-3.0469	-9.9658	0.1519	-1.9379	-2.3884	-2.1779	-9.9658	-9.9658	-1.8836	-2.9324	-9.9658	-3.3076	5.533	-0.6416	2.8321	1.4441	2.1988	-9.9658	-0.7108	-5.5735	-1.5951	-2.114	3.3061	-2.0529	-0.3383	5.7455	-4.6082	-9.9658	-9.9658	1.7532	-9.9658	-4.6082	-9.9658	-3.3076
GBMLGG	Tumor	TCGA-HT-A614-01	6.4233	-9.9658	3.5682	4.9383	3.5498	-0.2671	-9.9658	-9.9658	-9.9658	-9.9658	0.0014	-9.9658	-9.9658	-3.3076	-4.035	1.2333	-1.8314	-9.9658	-4.2934	-9.9658	-9.9658	-1.685	-2.2447	-3.0469	-1.3921	6.093	-1.9379	3.7291	1.5902	1.3454	-2.5479	-1.8314	-2.8262	-1.3183	-1.4305	4.0392	-2.6349	3.0978	5.51	-4.035	-4.035	-9.9658	1.9302	-5.0116	-9.9658	-5.0116	-1.6394
GBMLGG	Tumor	TCGA-TQ-A7RI-01	5.8652	-1.8314	2.874	1.7185	0.9493	0.5955	-9.9658	-5.0116	-9.9658	-9.9658	-3.6259	-9.9658	-9.9658	-9.9658	-0.2845	-0.0277	-4.035	-2.8262	-2.2447	-9.9658	-3.816	-1.4305	-9.9658	-9.9658	-3.3076	5.7189	-1.1811	3.1733	0.9716	1.3454	-2.6349	-0.8863	-3.6259	-2.0529	-2.1779	3.6277	-0.9971	3.0859	5.3896	-9.9658	-4.6082	-5.0116	1.5415	-3.0469	-9.9658	-5.5735	-1.0559
GBMLGG	Tumor	TCGA-CS-6188-01	7.2546	-9.9658	5.706	1.0915	0.8164	0.679	-3.0469	-3.6259	-9.9658	-9.9658	-1.5951	-9.9658	-9.9658	-9.9658	-4.035	-1.5105	-0.7588	-3.458	-2.114	-3.6259	-9.9658	-1.0262	-1.8836	-1.3183	-3.0469	5.2308	1.0007	2.328	0.1257	-1.5105	-2.0529	3.2282	-0.3022	0.1257	-0.7108	2.7007	-3.1714	7.428	6.2292	-9.9658	-5.5735	-9.9658	2.5112	-1.2142	-2.8262	-4.2934	0.5069
GBMLGG	Tumor	TCGA-QH-A86X-01	5.4992	-2.4659	3.7518	6.0715	5.3681	1.4808	-9.9658	-1.4305	-9.9658	-4.2934	0.5666	-9.9658	-9.9658	-2.3147	-2.2447	0.1776	-3.1714	-3.6259	-2.7274	-4.2934	1.7617	-2.1779	-1.6394	-3.458	-1.8314	6.0607	-0.6643	3.7105	1.0151	0.2762	-4.6082	1.196	-4.6082	-1.9379	-4.6082	3.6748	-1.9942	4.6894	5.432	-9.9658	-3.6259	-3.0469	0.9862	-4.2934	-6.5064	-5.5735	-2.0529
GBMLGG	Tumor	TCGA-DU-A76R-01	6.8476	0.058	3.7877	2.4831	1.1833	-0.2845	-9.9658	-2.2447	-9.9658	-2.5479	-1.4305	-9.9658	-9.9658	-3.6259	-3.3076	-1.8314	-2.9324	-9.9658	-3.6259	-9.9658	-9.9658	0.2998	0.2154	-2.8262	-1.3183	5.745	1.2992	0.537	-0.8084	-0.4521	-1.5951	0.7493	-2.2447	-0.7588	-9.9658	4.2699	-0.9406	5.2419	5.2814	-9.9658	-3.458	-9.9658	1.2815	-3.1714	-4.035	-5.5735	-0.8084
GBMLGG	Tumor	TCGA-DH-5144-01	5.6577	-4.2934	4.1764	6.0065	4.9336	0.8488	-9.9658	-0.9971	-9.9658	-9.9658	-1.3183	-9.9658	-9.9658	-9.9658	-1.4305	-0.4131	-3.458	-4.2934	-4.6082	-3.0469	1.3679	-1.8314	-1.3183	-5.5735	-3.3076	5.9081	-2.3884	1.0573	-0.9686	-0.1031	-5.0116	-0.7588	-2.7274	-1.7322	-2.2447	4.6725	0.3231	4.0383	5.7608	-9.9658	-5.5735	-3.1714	1.766	-4.2934	-5.5735	-9.9658	-1.0559
GBMLGG	Tumor	TCGA-DU-8168-01	5.1993	-0.3383	2.9148	3.9374	3.906	-0.5973	-9.9658	-1.7809	-9.9658	-3.458	2.328	-4.6082	-9.9658	-1.7322	0.1903	0.24	-9.9658	-5.0116	-3.816	-3.1714	3.5779	-2.0529	-0.9686	-9.9658	-1.1172	5.8327	0.6608	0.9268	-1.7322	-1.1811	-4.035	0.7493	-1.4699	0.3907	-2.8262	5.8768	-2.1779	4.1684	3.6006	-9.9658	-5.5735	-9.9658	0.6517	-4.2934	-5.5735	-2.114	-4.2934
GBMLGG	Tumor	TCGA-VM-A8C8-01	5.9076	-3.6259	3.506	1.4011	0.8408	-0.3566	-9.9658	-2.4659	-9.9658	-9.9658	-0.2671	-9.9658	-9.9658	-1.9379	-2.4659	0.7321	-1.6394	-2.8262	-2.3147	-9.9658	-9.9658	-2.114	-3.458	-5.5735	-3.1714	4.3903	-0.8084	1.949	-0.9132	0.8883	-9.9658	-1.8314	-5.0116	-3.3076	-2.8262	3.6101	-5.0116	-0.3022	6.139	-4.035	-9.9658	-9.9658	2.6624	-3.6259	-9.9658	-9.9658	-1.8314
GBMLGG	Tumor	TCGA-HT-7882-01	5.5018	-9.9658	10.5803	7.279	7.9419	4.8172	3.3952	4.5104	-9.9658	4.4067	5.6491	-9.9658	-5.5735	-9.9658	7.8385	1.642	4.7587	-3.0469	-1.3921	2.043	-0.9132	-4.2934	2.8661	-2.9324	-1.3921	5.6634	7.9208	5.9507	5.4588	1.7702	7.4565	8.6325	1.6785	4.5522	1.1184	7.2471	2.5756	5.8763	6.845	-9.9658	-3.0469	0.0158	6.1418	1.2394	-3.3076	-0.5332	2.9966
GBMLGG	Tumor	TCGA-DU-6399-01	5.8515	-9.9658	3.1426	5.0059	4.3046	1.1316	-9.9658	-2.7274	-9.9658	-9.9658	-1.3548	-9.9658	-9.9658	-3.816	-0.8084	2.3222	-2.8262	-5.0116	-2.0529	-9.9658	-4.035	-3.6259	-2.8262	-3.816	-3.0469	5.306	-3.6259	0.8246	0.0854	-0.3566	-2.9324	-1.7809	-2.0529	-1.1811	-1.685	5.1966	-5.5735	0.9642	6.0398	-9.9658	-5.5735	-3.1714	3.7335	-5.0116	-2.1779	-5.5735	1.2271
GBMLGG	Tumor	TCGA-S9-A7R7-01	6.7212	-9.9658	6.87	3.7877	3.0791	2.2051	-9.9658	-1.3183	-9.9658	-3.6259	2.6533	-9.9658	-5.0116	-3.3076	-9.9658	2.3222	-1.3548	-2.4659	-2.3884	-1.8836	-9.9658	-1.685	0.0014	-3.6259	-1.3548	5.2574	-1.3183	2.6255	-0.7346	-3.0469	-0.6643	-0.2845	0.2154	1.6281	-2.3884	5.5252	-3.6259	5.4654	6.2317	-9.9658	-3.3076	-1.7322	3.9022	0.1903	-2.3884	-4.2934	1.6234
GBMLGG	Tumor	TCGA-41-5651-01	4.9837	-9.9658	3.3521	2.2813	2.3898	1.5165	-3.6259	-3.0469	-9.9658	-9.9658	-0.4521	-9.9658	-9.9658	-9.9658	-0.6873	-3.6259	-1.3548	-9.9658	-3.1714	-9.9658	-2.2447	-1.8314	-3.0469	1.2394	-2.1779	5.2438	-0.8599	0.8327	0.3907	-3.0469	-9.9658	1.8363	-0.8863	1.1316	-0.2328	3.8095	-1.0262	3.4075	4.1335	-9.9658	-3.1714	-9.9658	1.1382	-2.3884	-9.9658	-4.035	-0.4719
GBMLGG	Tumor	TCGA-E1-A7Z2-01	6.7977	-9.9658	2.1313	1.2636	1.0642	-2.5479	-9.9658	-9.9658	-9.9658	-9.9658	-1.4305	-4.2934	-9.9658	-2.9324	-9.9658	-2.8262	-1.7809	-9.9658	-2.8262	-4.035	-9.9658	-2.3147	-9.9658	0.4865	0.044	4.852	1.3397	1.8879	-0.0574	-2.114	-4.035	0.24	-3.3076	-1.4305	-4.6082	1.3511	-1.6394	5.2365	4.6826	-9.9658	-4.6082	-9.9658	0.044	-9.9658	-9.9658	-9.9658	-3.458
GBMLGG	Tumor	TCGA-DU-A5TP-01	5.5264	-9.9658	9.1404	6.5509	6.4875	1.7273	1.934	4.034	-9.9658	-9.9658	-1.9379	-9.9658	-9.9658	-9.9658	-9.9658	-0.1504	0.2998	-4.6082	-5.5735	-9.9658	-9.9658	-0.5125	-1.8836	-3.1714	-3.816	4.1044	0.2029	2.3926	2.4571	0.2642	-0.7834	2.2391	-1.5105	1.5216	-2.6349	7.2856	-9.9658	1.8323	6.4142	-9.9658	-2.7274	-1.0262	4.7762	-2.114	-5.0116	-4.2934	2.5388
GBMLGG	Tumor	TCGA-06-0210-01	5.926	-4.035	8.9673	3.3163	2.5413	2.0776	1.5661	0.1903	-9.9658	-0.9686	-2.1779	-9.9658	-9.9658	-1.8314	1.4441	-1.4699	3.3278	-4.6082	-2.8262	-9.9658	-4.035	-2.8262	0.2522	-9.9658	-1.5522	4.1343	2.0878	3.2959	3.716	2.5163	2.043	7.9759	-1.2481	1.5266	-0.394	2.5263	1.125	6.3815	6.9088	-9.9658	-2.2447	-2.6349	4.4263	-0.0877	-2.8262	-3.3076	1.7744
GBMLGG	Tumor	TCGA-FG-8187-01	6.2548	-9.9658	5.4676	8.0149	7.0813	0.2277	-9.9658	-0.7346	-9.9658	-4.2934	-3.3076	-9.9658	-9.9658	-2.2447	-3.816	1.3791	-1.2481	-3.0469	-4.2934	-9.9658	-9.9658	-4.035	-9.9658	-2.5479	-1.5522	5.275	0.4447	4.5243	1.9452	2.1541	-4.035	1.9188	-2.9324	1.6649	-3.458	3.8964	-0.4131	5.0536	5.3205	-9.9658	-4.035	-9.9658	2.0673	-4.035	-4.2934	-6.5064	-1.0262
GBMLGG	Tumor	TCGA-19-2624-01	7.0441	-9.9658	6.0389	3.5535	4.0216	1.0079	-4.2934	-1.9942	-9.9658	-9.9658	1.2756	-9.9658	-9.9658	-3.816	-9.9658	-3.1714	-0.2498	-3.6259	-4.2934	-9.9658	-9.9658	0.1124	-0.8599	-0.5332	-2.3147	5.0972	3.5047	3.3952	0.8488	-3.816	-3.816	3.8571	-0.6416	2.3337	-0.2671	1.3225	-1.7809	3.2267	4.2212	-4.035	-5.5735	-3.816	1.0079	-5.0116	-5.5735	-6.5064	-2.0529
GBMLGG	Tumor	TCGA-IK-8125-01	5.5192	-0.7346	3.9617	4.067	2.6019	-0.2328	-4.6082	-2.7274	-9.9658	-3.0469	-0.4921	-9.9658	-9.9658	-2.7274	-2.2447	0.9716	-5.0116	-9.9658	-5.0116	-9.9658	-2.0529	-2.8262	-9.9658	-5.5735	-1.0262	5.1006	-2.0529	1.105	-0.4521	1.4388	-4.2934	-3.6259	-3.3076	-0.8599	-1.9379	4.497	-3.458	5.2825	4.8007	-9.9658	-5.5735	-9.9658	1.8801	-2.4659	-4.6082	-4.035	-1.685
GBMLGG	Tumor	TCGA-19-5960-01	7.9605	-3.6259	2.5137	4.2609	3.8719	1.9073	-9.9658	-2.1779	-9.9658	-9.9658	-1.5522	-4.6082	-9.9658	-1.4699	-1.685	-0.5973	-2.114	-3.6259	-4.2934	-2.7274	-3.6259	0.3346	-9.9658	-0.2845	-1.7322	4.4496	-0.3752	2.233	0.5859	0.1388	-1.1172	0.9268	0.7493	2.3193	-1.1488	1.7489	-0.3383	4.4176	5.7277	-9.9658	-3.1714	-9.9658	1.4911	-3.6259	-9.9658	-3.0469	-0.2159
GBMLGG	Tumor	TCGA-CS-6666-01	5.8339	-9.9658	5.9514	4.9951	3.6359	2.0004	-3.1714	0.0158	-5.0116	-9.9658	2.6715	-9.9658	-9.9658	-3.6259	1.3791	0.9568	-3.458	-2.6349	-1.685	-3.816	-9.9658	-1.1172	-1.0262	-2.9324	-5.5735	6.9835	-0.8339	2.1247	-0.5756	-0.8339	-5.5735	0.1903	-0.2845	1.5316	-0.6643	4.6083	-9.9658	1.9149	5.0592	-9.9658	-4.6082	-9.9658	2.2573	-1.9379	-9.9658	-9.9658	-0.394
GBMLGG	Tumor	TCGA-06-0686-01	4.8395	-9.9658	5.8035	4.3702	3.6428	1.2756	-3.0469	-1.7322	-3.816	-9.9658	1.0915	-3.3076	-9.9658	-1.5951	0.0854	-9.9658	0.2522	-9.9658	-2.8262	-2.6349	0.6239	-0.3752	-0.1665	-1.8314	-1.5105	4.7677	1.2085	1.5366	0.7916	-1.2481	-1.4305	3.3577	-1.2828	1.5064	-1.6394	2.8137	-2.9324	3.8876	5.7038	-9.9658	-9.9658	-1.6394	2.59	-2.6349	-4.035	-5.5735	0.605
GBMLGG	Tumor	TCGA-TM-A7CF-01	6.0708	-9.9658	1.736	-0.5756	-0.4921	-2.7274	-9.9658	-5.5735	-9.9658	-4.2934	-1.1172	-9.9658	-9.9658	-9.9658	-9.9658	-0.4719	-3.3076	-9.9658	-3.1714	-9.9658	-9.9658	-2.4659	-9.9658	-2.3147	-1.0862	5.3893	-4.2934	1.1577	1.3791	0.8327	-9.9658	-2.6349	-5.5735	-0.3022	-3.816	1.9968	-9.9658	4.5778	4.4713	-9.9658	-9.9658	-9.9658	1.2636	-5.5735	-9.9658	-9.9658	-1.6394
GBMLGG	Tumor	TCGA-DH-A7US-01	6.2392	-2.9324	3.0411	3.1245	1.3846	0.4447	-9.9658	-3.6259	-9.9658	-4.2934	-1.1811	-9.9658	-9.9658	-3.816	-0.3201	0.7916	-2.9324	-9.9658	-4.6082	-9.9658	-1.5951	-1.7809	-0.394	-1.0559	-1.8314	6.8387	-1.0862	1.8683	1.9675	2.7508	-3.816	-2.114	-4.6082	0.7321	-2.9324	3.3047	-4.2934	2.362	5.5571	-9.9658	-3.816	-3.816	1.7053	-4.2934	-5.0116	-6.5064	-1.3921
GBMLGG	Tumor	TCGA-DU-7013-01	7.8866	-4.2934	3.325	1.3454	1.8564	2.8199	-9.9658	-2.1779	-9.9658	-9.9658	-9.9658	-9.9658	-9.9658	1.4652	-1.9379	1.1577	-1.9379	-1.8836	0.5955	-2.3884	-4.2934	-5.0116	-0.0725	-1.5105	-3.0469	5.2445	-1.7322	1.4335	-1.2481	-1.5951	-9.9658	-2.6349	1.934	4.1764	1.5612	2.9262	-3.0469	3.0305	6.4591	-3.816	-5.5735	-2.2447	2.6533	-0.7834	-9.9658	-3.0469	1.2815
GBMLGG	Tumor	TCGA-E1-A7Z6-01	7.7058	-3.816	4.5448	5.6588	4.327	-1.1811	-9.9658	-3.0469	-9.9658	-4.2934	-1.2481	-9.9658	-9.9658	-0.4131	-3.0469	-1.2142	-3.0469	-9.9658	-2.8262	-3.6259	-9.9658	-2.1779	-1.5105	-9.9658	-3.458	5.62	3.4116	2.7117	0.7321	1.7954	-1.8314	3.074	-4.2934	-1.5522	-4.6082	4.1604	-1.4305	0.434	5.7461	-9.9658	-9.9658	-9.9658	1.5064	-4.6082	-2.8262	-9.9658	-1.9942
GBMLGG	Tumor	TCGA-HT-7857-01	4.7394	-4.035	8.4652	8.9783	8.073	4.5392	-3.816	2.5163	-9.9658	-3.3076	2.4306	-9.9658	-9.9658	-1.1811	-4.6082	4.0807	-0.3201	0.6699	-1.5951	-1.2481	-9.9658	-2.6349	0.3573	-2.3884	-2.114	5.1946	1.3283	2.0004	-1.5951	-2.114	-0.5756	4.3855	3.5547	5.1293	1.5563	5.4229	-3.1714	7.8057	7.0877	-9.9658	0.03	-1.1811	5.51	2.0844	-1.5951	-1.5105	3.9412
GBMLGG	Tumor	TCGA-E1-5319-01	5.8289	0.9568	5.096	3.6916	2.1047	1.4335	-3.458	-3.0469	-9.9658	-3.1714	2.4934	-9.9658	-9.9658	-3.816	3.8749	1.8036	-9.9658	-0.9406	-2.7274	-3.816	-3.816	-9.9658	0.3685	-4.6082	-1.2142	4.905	1.2516	1.46	-0.9132	1.6785	-3.458	1.3956	-0.7108	-0.2328	-2.3884	3.0287	-0.1345	2.2633	5.0018	-9.9658	-4.6082	-9.9658	1.196	-2.8262	-5.5735	-4.2934	-1.7322
GBMLGG	Tumor	TCGA-DU-A5TS-01	5.2103	-9.9658	3.7539	1.6187	0.1257	-0.4921	-9.9658	-9.9658	-9.9658	-9.9658	-3.3076	-9.9658	-9.9658	-2.8262	-2.3884	1.9931	-1.0262	-2.1779	-3.3076	-9.9658	-2.9324	1.1833	-3.816	-9.9658	-1.8836	5.3882	-1.6394	0.1648	1.3225	-0.9132	-5.0116	-1.1811	-5.0116	-3.816	-5.5735	3.2944	-3.3076	2.7205	4.4595	-9.9658	-9.9658	-9.9658	0.9935	-9.9658	-5.5735	-9.9658	-2.0529
GBMLGG	Tumor	TCGA-HT-7856-01	5.7423	-2.7274	1.9264	2.7051	2.0673	0.4125	-9.9658	-5.5735	-9.9658	-4.6082	-0.2498	-9.9658	-9.9658	-2.1779	0.6425	-0.1031	-9.9658	-9.9658	-3.3076	-9.9658	-9.9658	-3.6259	-1.7322	-2.5479	0.4865	5.9388	0.2154	0.1648	-1.5522	-0.1031	-4.2934	-0.0574	-4.6082	-0.6643	-1.8314	3.7028	-4.035	5.5817	4.1796	-9.9658	-9.9658	-9.9658	0.6145	-3.3076	-3.458	-9.9658	-3.0469
GBMLGG	Tumor	TCGA-DU-6392-01	4.3177	-9.9658	4.981	6.0308	5.4858	2.0289	-9.9658	-1.8314	-9.9658	-2.6349	3.2174	-5.0116	-6.5064	-1.4305	-4.6082	-0.3383	-1.5522	-3.458	-2.3884	-1.7322	-1.7809	-0.3201	0.24	-0.9971	-2.3884	5.9317	-0.9686	-0.2845	-3.6259	-0.7588	-4.2934	0.6145	0.0854	0.9568	-1.2481	4.4423	-2.7274	3.6486	5.5522	-5.0116	-5.0116	-2.3884	3.0876	-2.2447	-5.5735	-4.6082	0.5666
GBMLGG	Tumor	TCGA-QH-A6CU-01	6.55	-9.9658	4.975	8.4163	7.4866	0.8883	-9.9658	-0.5973	-9.9658	-3.6259	1.2992	-9.9658	-9.9658	-1.3548	-9.9658	1.674	-2.114	-4.6082	-3.0469	-9.9658	-9.9658	-9.9658	-2.5479	-2.7274	-2.3884	5.1388	-0.013	2.8341	0.7233	3.0944	-4.6082	-0.5973	-2.6349	1.177	-3.6259	3.4713	-1.3921	3.7992	5.428	-4.2934	-9.9658	-9.9658	1.3109	-4.6082	-9.9658	-9.9658	-3.1714
GBMLGG	Tumor	TCGA-DU-6404-01	7.3471	-4.2934	5.5358	4.3695	4.3506	2.108	-4.035	-3.458	-9.9658	-4.035	0.8164	-9.9658	-9.9658	-0.3022	-4.6082	1.2636	-1.4699	-2.2447	-0.2328	-4.2934	-9.9658	-1.8314	-1.7809	-2.0529	-1.0559	4.2548	0.4865	3.9552	2.6464	4.623	-1.9942	2.1213	2.1957	2.9618	-0.8599	5.5267	-3.0469	6.5506	6.2159	-2.8262	-3.0469	-9.9658	0.8408	-1.7809	-4.6082	-3.458	-0.2328
GBMLGG	Tumor	TCGA-VW-A8FI-01	7.2369	-9.9658	5.3002	6.0702	5.3985	2.7095	-9.9658	-5.0116	-9.9658	-9.9658	-1.5105	-9.9658	-5.5735	-2.114	-4.2934	1.0433	-0.9406	-9.9658	-2.7274	-1.0559	-9.9658	0.099	-1.6394	0.4447	1.177	4.4523	1.4911	5.1764	2.6208	-1.3183	-5.5735	1.5854	0.605	4.1302	0.3115	0.1124	-4.035	4.5946	5.7994	-9.9658	-3.0469	-9.9658	1.6327	-3.6259	-4.035	-6.5064	-0.0877
GBMLGG	Tumor	TCGA-P5-A5EZ-01	5.213	-9.9658	4.5355	4.3702	3.3264	3.838	-4.035	0.03	-9.9658	-2.5479	2.0707	-4.6082	-9.9658	-3.1714	-1.1172	2.7357	-1.9379	-1.8836	-4.6082	-3.1714	-9.9658	0.0014	-1.7322	-3.816	-2.0529	4.6781	-3.1714	0.6517	-1.3921	-2.5479	-6.5064	-1.8836	-0.8599	0.7058	-0.1504	3.8013	-9.9658	0.605	4.6317	-9.9658	-2.3147	-0.0425	2.0604	0.434	-9.9658	-2.8262	0.9716
GBMLGG	Tumor	TCGA-S9-A89Z-01	6.4898	-9.9658	4.9801	7.7267	7.2516	2.8936	-4.035	-1.3921	-9.9658	-3.458	3.832	-4.035	-9.9658	-1.5522	-3.0469	1.3051	-1.5105	-3.458	-2.5479	-2.8262	-2.114	0.5666	2.0912	-9.9658	-4.2934	4.7115	-1.2481	0.9568	-0.4325	-3.1714	-4.6082	1.3167	-0.1504	2.4805	-0.3752	4.9883	-4.035	1.6512	5.7578	-4.035	-1.0862	0.0158	2.9356	-2.2447	-3.0469	-6.5064	0.2522
GBMLGG	Tumor	TCGA-FG-5963-01	4.5699	-4.2934	4.6826	5.6311	4.4027	4.3999	-9.9658	-2.8262	-9.9658	-4.2934	-2.6349	-4.6082	-9.9658	-0.4325	2.3704	3.5791	-2.1779	0.679	-1.3548	-2.114	-4.035	-2.3147	-0.4719	-0.1828	2.4035	4.6977	-0.8339	2.6579	-0.4719	-0.4325	-4.035	-0.0725	2.036	3.1829	0.2881	4.2795	-3.458	2.1894	7.1949	-5.5735	-4.6082	-3.3076	4.1676	0.1124	-4.2934	-0.8599	1.8119
GBMLGG	Tumor	TCGA-S9-A7IQ-01	4.944	-9.9658	1.9968	4.182	3.325	-1.6394	-4.2934	-3.458	-9.9658	-9.9658	-1.8314	-9.9658	-9.9658	-2.9324	-4.6082	-9.9658	-2.8262	-4.035	-3.3076	-9.9658	-9.9658	-2.5479	-9.9658	-1.5522	0.6145	6.7208	-0.7834	1.3397	-1.4699	0.7832	-2.8262	-0.5756	-4.6082	-4.2934	-3.458	2.9857	-3.0469	6.2996	4.4529	-9.9658	-5.5735	-3.0469	-0.394	-9.9658	-3.816	-9.9658	-2.8262
GBMLGG	Tumor	TCGA-S9-A89V-01	5.5509	-3.6259	4.2609	5.6969	4.8694	1.7097	-9.9658	-3.458	-9.9658	-9.9658	0.2154	-9.9658	-9.9658	-0.9132	-9.9658	-4.035	-0.7834	-9.9658	-2.8262	-9.9658	-9.9658	-0.9406	-2.3884	-0.5756	-2.4659	4.4894	-0.9971	0.0718	-1.5951	-1.3183	-4.6082	0.2277	-2.5479	-0.6873	-2.2447	4.7176	-1.7809	2.6208	6.2786	-9.9658	-2.1779	-9.9658	2.5972	-1.685	-3.816	-5.5735	0.2522
GBMLGG	Tumor	TCGA-DB-A64W-01	5.3417	-9.9658	0.7493	2.3366	1.8762	-3.816	-9.9658	-3.816	-9.9658	-9.9658	-0.9406	-9.9658	-9.9658	-3.1714	-9.9658	-1.3921	-9.9658	-9.9658	-4.6082	-3.458	-9.9658	-1.4305	-2.114	-1.9379	0.2277	5.5955	0.517	-0.3383	-1.5951	-0.8599	-3.0469	-1.0862	-5.0116	-3.816	-2.9324	4.3506	-9.9658	4.3744	3.4817	-9.9658	-9.9658	-9.9658	-1.5951	-9.9658	-9.9658	-6.5064	-3.458
GBMLGG	Tumor	TCGA-FG-A4MX-01	5.1575	-9.9658	5.5522	5.2969	4.5367	-2.114	-2.2447	-0.0574	-9.9658	-9.9658	-1.7809	-9.9658	-9.9658	-9.9658	0.5666	2.1894	-1.7809	-2.6349	-3.816	-9.9658	-9.9658	0.0014	-2.1779	-5.5735	-2.6349	4.441	-3.458	2.9052	2.081	-2.3884	-5.5735	-1.9942	-2.5479	-2.0529	-9.9658	1.8722	-9.9658	0.3231	4.4122	-1.9379	-9.9658	-9.9658	0.6332	-9.9658	-1.7322	-9.9658	-3.6259
GBMLGG	Tumor	TCGA-P5-A72Z-01	2.2051	-3.1714	2.0979	2.7117	1.4704	-0.8599	-9.9658	-3.6259	-9.9658	-5.0116	-1.5951	-9.9658	-9.9658	-3.0469	0.2881	-3.458	-4.6082	-9.9658	-5.5735	-4.035	-9.9658	-3.458	-9.9658	-9.9658	-5.0116	5.1914	-5.5735	-2.5479	-5.0116	-6.5064	-9.9658	-3.458	-2.5479	-2.4659	-4.035	2.651	-1.7809	-1.8836	4.812	-9.9658	-9.9658	-9.9658	-0.7108	-5.0116	-9.9658	-5.5735	-4.035
GBMLGG	Tumor	TCGA-06-2563-01	6.533	-2.7274	5.2083	3.4739	2.3871	2.6533	-3.0469	0.1648	-9.9658	-4.035	-0.9971	-9.9658	-9.9658	-3.6259	-2.5479	-0.013	-2.3147	-9.9658	-2.9324	-9.9658	-9.9658	0.4016	-0.3022	-4.2934	-2.6349	5.1599	0.434	2.2693	0.24	-1.685	-2.3147	2.7763	2.9167	6.7657	4.0593	2.7227	-3.458	7.1484	6.4862	-9.9658	-2.6349	-2.0529	3.1129	-1.0262	-5.5735	-4.6082	1.3901
GBMLGG	Tumor	TCGA-S9-A6U1-01	6.3306	-3.816	4.3695	8.6389	7.4862	-0.0425	-9.9658	-0.9132	-9.9658	-4.6082	-0.4921	-9.9658	-9.9658	-2.7274	-4.2934	-1.0862	-2.4659	-3.816	-3.0469	-2.9324	-9.9658	-1.5951	-2.6349	-5.0116	-4.2934	5.5711	-1.8314	2.7615	1.8444	0.6239	-4.035	0.8488	-6.5064	-1.2142	-2.8262	4.1069	-3.6259	-0.0425	5.8161	-9.9658	-9.9658	-9.9658	3.5959	-4.2934	-5.0116	-9.9658	-1.0862
GBMLGG	Tumor	TCGA-15-1444-01	6.0341	-9.9658	5.7706	6.9724	6.4216	1.6604	-9.9658	-0.2845	-9.9658	-4.035	1.0433	-9.9658	-5.5735	-0.6416	-1.5522	2.2783	-0.8863	-2.8262	-0.4521	-9.9658	-9.9658	-1.3548	-0.9686	-2.6349	-3.3076	4.9519	1.4962	3.1442	-0.1993	-1.7809	-3.6259	2.7117	-1.1488	2.1213	-1.2828	3.2766	-2.2447	-0.1031	6.8895	-9.9658	-4.6082	-4.6082	4.1094	-2.1779	-3.458	-6.5064	1.5013
GBMLGG	Tumor	TCGA-32-4213-01	4.2803	-9.9658	6.6922	1.2934	0.9191	2.2299	-1.9379	1.0779	-9.9658	-0.7346	1.1577	-4.6082	-9.9658	-1.2481	1.4335	-3.3076	0.058	-9.9658	-4.6082	-3.1714	-9.9658	-3.458	0.6608	-4.6082	-9.9658	3.8095	-1.5105	-0.1504	-0.7346	-0.3201	-3.0469	2.7227	2.7763	5.5895	3.3787	2.77	1.7702	3.9947	4.8329	-9.9658	-3.458	-1.8836	2.4332	-0.4719	-5.5735	-3.6259	0.2642
GBMLGG	Tumor	TCGA-HT-7881-01	5.4387	-4.035	1.0983	4.0884	2.4805	0.9115	-9.9658	-3.816	-9.9658	-4.2934	-2.0529	-9.9658	-9.9658	-2.8262	-9.9658	2.6348	-9.9658	-2.8262	-3.816	-9.9658	-9.9658	-9.9658	-1.4305	-1.1488	-0.0877	6.6498	-3.6259	3.2929	0.6425	1.8918	-3.6259	-1.4305	-1.8314	-2.3884	-3.3076	2.7487	-3.816	5.8238	4.6381	-9.9658	-9.9658	-2.9324	-0.0425	-5.5735	-2.2447	-6.5064	-2.8262
GBMLGG	Tumor	TCGA-15-0742-01	7.1333	-9.9658	4.8585	0.7748	1.1512	1.3901	-3.0469	-2.4659	-9.9658	-3.458	-0.5543	-3.816	-9.9658	-2.5479	-2.114	-2.4659	0.4657	-9.9658	-3.816	-3.816	-3.6259	-1.2142	-0.3201	-1.8314	-3.458	5.4087	0.8647	2.828	1.9968	-0.394	-0.6416	3.8177	-1.2481	2.6693	-0.6416	1.816	-3.0469	6.4914	6.0721	-4.2934	-5.0116	-3.6259	1.5465	-4.2934	-4.2934	-4.2934	-0.4131
GBMLGG	Tumor	TCGA-06-0187-01	6.9245	-9.9658	8.3862	2.694	1.4704	2.8137	1.2875	0.9038	-4.6082	0.6699	0.6145	-9.9658	-9.9658	-1.5951	1.1447	-1.9942	3.2127	-9.9658	-1.9942	-0.8339	-9.9658	-1.9942	-0.4921	-2.3884	-2.3884	6.1991	2.036	2.1013	4.7388	2.2663	-1.0862	7.371	-0.6193	5.1268	0.24	2.8602	-5.0116	3.9156	6.4026	-9.9658	-4.2934	-1.6394	3.741	-0.7346	-1.9942	-4.2934	1.3167
GBMLGG	Tumor	TCGA-19-1390-01	4.892	-3.816	2.9052	3.0774	2.8799	0.058	-4.2934	0.2881	-9.9658	-3.0469	0.1124	-9.9658	-9.9658	-1.0559	-1.5522	-9.9658	-0.3383	-9.9658	-4.035	-9.9658	-2.7274	0.537	-1.5522	-9.9658	-1.8836	5.1132	0.058	0.346	-0.9406	-2.3147	-9.9658	3.1924	0.1519	3.6148	0.03	3.2328	-5.0116	1.2875	5.9746	-4.2934	-3.6259	-2.114	2.5511	-4.6082	-4.6082	-9.9658	0.2029
GBMLGG	Tumor	TCGA-QH-A65V-01	5.9086	-9.9658	4.6821	5.0427	3.6793	-1.1172	-9.9658	-9.9658	-9.9658	-9.9658	-1.2481	-5.0116	-9.9658	-1.0559	-9.9658	-0.4325	-1.5105	-3.816	-3.6259	-9.9658	-2.7274	-2.7274	-2.5479	-1.685	-1.5951	4.8734	0.5955	4.0269	1.3225	1.5013	-3.0469	-0.4325	-3.3076	-0.1345	-4.6082	2.8916	-2.1779	3.5596	5.4611	-9.9658	-9.9658	-9.9658	1.5316	-6.5064	-9.9658	-9.9658	-1.5951
GBMLGG	Tumor	TCGA-DU-A7TG-01	5.3038	-2.6349	5.964	7.3831	6.9582	0.2154	-9.9658	-1.0862	-9.9658	-3.816	-1.5522	-9.9658	-9.9658	-3.458	-9.9658	1.0079	-1.8836	-4.2934	-3.458	-9.9658	-9.9658	-3.0469	-1.3548	-1.3921	0.8805	6.0706	2.3953	4.6882	0.5271	1.4228	-4.6082	2.376	-4.6082	-0.0574	-0.2498	3.4971	-3.3076	7.4049	4.0892	-9.9658	-4.035	-2.4659	1.6558	-3.0469	-5.0116	-4.6082	-0.394
GBMLGG	Tumor	TCGA-TQ-A7RV-01	5.6676	-9.9658	3.5399	0.0854	-0.2845	-0.8863	-9.9658	-1.9942	-9.9658	-9.9658	-0.3201	-9.9658	-9.9658	-0.5973	-9.9658	0.8408	-3.3076	-9.9658	-2.5479	-9.9658	-9.9658	-0.5756	-2.2447	-1.9942	-1.5951	6.2384	-2.3884	1.3623	1.2455	-2.2447	-4.035	-3.1714	-3.3076	-2.3147	-1.7322	3.2915	-9.9658	2.8381	5.0005	-9.9658	-5.0116	-5.0116	1.614	-4.035	-5.5735	-9.9658	-1.1172
GBMLGG	Tumor	TCGA-DU-5874-01	5.4728	-9.9658	2.0535	1.7009	0.4552	0.1903	-9.9658	-4.035	-9.9658	-4.6082	-0.9406	-9.9658	-9.9658	-9.9658	-1.8836	0.3231	-3.6259	-2.7274	-5.5735	-9.9658	1.0079	-4.6082	-2.9324	-3.0469	-3.1714	5.2177	-1.8314	-1.7322	-1.2828	-1.1488	-3.1714	-3.0469	-2.6349	-2.2447	-3.816	3.6737	4.4855	2.828	4.1931	-5.5735	-5.5735	-3.3076	0.7493	-3.3076	-9.9658	-6.5064	-2.3147
GBMLGG	Tumor	TCGA-QH-A6X4-01	5.2153	0.3346	-0.1993	1.1577	-1.6394	-1.8314	-9.9658	-9.9658	-9.9658	-9.9658	-2.5479	-9.9658	-9.9658	-2.9324	-9.9658	-0.5125	-9.9658	-9.9658	-3.6259	-9.9658	-9.9658	-2.5479	-1.8836	-3.816	-2.9324	5.1052	-1.7809	-0.7588	-2.4659	-1.8314	-4.035	-4.035	-6.5064	-5.5735	-5.5735	3.5224	2.0604	1.5013	5.0462	-9.9658	-9.9658	-9.9658	1.0363	-9.9658	-9.9658	-9.9658	-2.5479
GBMLGG	Tumor	TCGA-VM-A8CB-01	5.1098	-0.1993	1.0983	3.5124	2.8158	0.1519	-9.9658	-4.035	-9.9658	-2.9324	2.118	-9.9658	-9.9658	-1.5105	-4.035	-1.1488	-2.6349	-3.6259	-3.3076	-9.9658	-9.9658	-4.035	-3.458	-9.9658	-1.9942	4.9901	0.4447	-1.2828	-2.4659	-1.685	-3.458	-0.6873	-1.5105	0.7748	-0.8599	2.4492	-2.1779	1.8036	4.7214	-5.0116	-9.9658	-3.6259	0.8961	-5.0116	-9.9658	-6.5064	-2.6349
GBMLGG	Tumor	TCGA-DH-A66F-01	6.3228	-1.6394	4.7458	2.0673	1.1512	-0.3022	-9.9658	-2.3884	-9.9658	-3.816	0.547	-5.0116	-9.9658	-9.9658	1.595	0.1776	-1.3921	-4.2934	-4.2934	-3.816	-9.9658	-9.9658	-1.3548	-5.0116	-3.816	5.2821	-0.1993	2.8402	0.9268	1.7141	-3.0469	0.1903	-3.3076	-0.2845	-5.5735	2.6114	-1.5522	3.9412	4.9681	-2.6349	-9.9658	-2.5479	0.8327	-5.0116	-9.9658	-9.9658	-1.9942
GBMLGG	Tumor	TCGA-HT-7694-01	5.439	-1.5105	1.7912	5.0233	4.2442	-0.4921	-9.9658	-3.1714	-9.9658	-9.9658	-1.2142	-9.9658	-9.9658	-3.816	-3.458	-3.458	-9.9658	-4.6082	-4.2934	-9.9658	-9.9658	-3.3076	-1.5105	-2.6349	0.1257	5.8189	0.6517	0.9115	-1.8836	0.5763	-4.2934	0.6239	-5.0116	-3.0469	-2.6349	2.9319	0.0158	6.1012	4.0162	-3.6259	-5.5735	-9.9658	0.4967	-3.816	-9.9658	-6.5064	-2.4659
GBMLGG	Tumor	TCGA-HT-7471-01	5.7552	-0.9406	5.1048	3.7475	3.4661	1.9859	-9.9658	-0.9971	-9.9658	-4.035	-6.5064	-9.9658	-9.9658	-2.5479	-0.6873	1.9034	-4.2934	-2.114	-3.1714	-2.114	-9.9658	-4.2934	0.1124	-9.9658	-2.6349	5.7759	-0.4719	3.6972	0.9115	0.9789	-9.9658	-0.6643	1.4065	3.5911	2.128	5.3184	1.4911	2.8034	6.2709	-4.2934	-3.1714	-1.1488	3.4398	-0.9132	-3.458	-3.816	1.3567
GBMLGG	Tumor	TCGA-HT-7608-01	6.816	-2.6349	5.4002	6.7752	5.9563	-0.6193	-9.9658	1.0983	-9.9658	-9.9658	-0.9971	-9.9658	-9.9658	-4.035	-2.6349	1.5216	-2.9324	-3.3076	-5.0116	-9.9658	-9.9658	-3.1714	-1.9379	-3.1714	-1.8314	4.3242	-1.7322	1.2516	-1.4305	0.1124	-4.6082	-0.0574	-4.035	-1.4699	-2.7274	3.7094	-0.6873	4.0251	5.4009	-9.9658	-9.9658	-9.9658	1.683	-5.0116	-4.6082	-9.9658	-0.3566
GBMLGG	Tumor	TCGA-CS-6290-01	5.8548	-3.0469	5.3118	4.1294	2.9052	1.8957	-9.9658	-1.5951	-5.0116	-3.1714	-0.9971	-9.9658	-4.2934	-0.4521	0.0158	2.1378	-0.4521	-2.4659	-1.0559	-9.9658	-9.9658	-2.1779	-2.8262	-6.5064	-2.4659	5.1165	-0.4131	2.9052	0.9493	1.3283	-4.2934	-0.6873	0.044	0.8408	-2.3147	4.5129	-9.9658	1.3567	6.7176	-9.9658	-5.5735	-4.035	4.3463	-1.0559	-2.8262	-6.5064	1.7489
GBMLGG	Tumor	TCGA-DB-A4XD-01	6.2178	-9.9658	1.674	5.0514	3.3773	-1.6394	-9.9658	-2.9324	-9.9658	-9.9658	-0.7588	-9.9658	-9.9658	-2.3884	-3.816	0.1519	-3.816	-9.9658	-2.8262	-9.9658	-9.9658	-0.2671	-3.3076	-9.9658	-2.5479	5.3277	-0.9132	1.9073	1.1184	0.605	-5.5735	-0.9971	-1.6394	-2.2447	-3.816	3.5657	-2.5479	0.0718	5.8319	-9.9658	-9.9658	-3.458	2.004	-3.458	-9.9658	-9.9658	-1.8314
GBMLGG	Tumor	TCGA-TQ-A7RK-01	5.3534	-4.035	4.4855	6.8112	5.4393	-1.2142	-9.9658	-1.5105	-9.9658	-2.3884	-0.2159	-9.9658	-5.5735	-1.8836	-3.458	1.3567	-2.7274	-3.1714	-3.1714	-9.9658	-9.9658	0.3685	-1.2142	-4.2934	-5.0116	5.4226	-2.3884	2.7205	0.8961	-0.9686	-3.0469	-1.5522	-3.458	-0.9686	-2.114	3.2297	-2.9324	-0.9971	4.6148	-9.9658	-5.5735	-9.9658	1.7009	-9.9658	-9.9658	-9.9658	-1.9379
GBMLGG	Tumor	TCGA-HT-7475-01	5.1429	-9.9658	1.5115	2.7679	1.105	0.8246	-9.9658	-5.5735	-9.9658	-9.9658	-1.3921	-9.9658	-9.9658	-3.1714	-4.6082	-2.114	-5.0116	-9.9658	-4.035	-4.2934	-9.9658	-2.8262	-3.0469	-2.5479	-0.9971	5.101	-1.7809	1.0573	0.5271	-0.7108	-6.5064	-2.7274	-4.2934	-2.7274	-2.2447	2.5972	-4.6082	5.5008	3.47	-5.0116	-5.5735	-3.6259	0.2762	-3.458	-2.8262	-4.2934	-1.7322
GBMLGG	Tumor	TCGA-TQ-A7RO-01	6.762	-9.9658	5.2954	3.0808	3.7919	0.9716	-3.1714	-2.3147	-9.9658	-9.9658	-0.4719	-9.9658	-9.9658	-3.458	-1.8314	0.6517	-3.816	-2.2447	-2.9324	-9.9658	-9.9658	-2.9324	-2.3147	-4.2934	-1.5951	5.6311	2.3926	4.4128	0.8327	1.4441	-4.2934	2.5731	-1.5105	0.346	-2.9324	3.5923	-3.816	2.9052	5.5943	-3.1714	-4.035	-9.9658	1.125	-2.2447	-9.9658	-5.5735	-0.7108
GBMLGG	Tumor	TCGA-HT-7902-01	6.0902	-9.9658	3.417	2.2603	1.2455	1.2023	-9.9658	-5.5735	-9.9658	-4.6082	-2.7274	-9.9658	-9.9658	-3.0469	-4.6082	1.2023	-1.7809	-4.035	-4.6082	-3.3076	-9.9658	-2.114	-1.9942	-2.4659	-0.8863	5.7602	-0.8599	3.3869	0.9038	0.5955	-2.6349	-1.5522	-2.4659	-0.5332	1.1897	3.3492	-3.0469	2.6693	4.6381	-9.9658	-5.0116	-4.035	1.8643	-1.9379	-4.6082	-5.0116	-0.7588
GBMLGG	Tumor	TCGA-FG-A711-01	5.9858	-3.0469	3.6872	1.8282	0.8647	-2.3147	-9.9658	-1.5522	-9.9658	-4.6082	-2.1779	-9.9658	-9.9658	-1.0559	-9.9658	-9.9658	-1.4699	-9.9658	-1.5951	-9.9658	-9.9658	-0.8339	-3.816	-9.9658	-1.2828	5.2445	1.5758	1.6964	-0.4719	-0.394	-5.5735	0.3573	-4.6082	-2.9324	-3.458	2.0604	-3.3076	3.0463	5.1314	-0.8863	-9.9658	-9.9658	1.2271	-9.9658	-5.0116	-6.5064	-1.9942
GBMLGG	Tumor	TCGA-06-2557-01	6.7576	-9.9658	6.9569	6.834	5.972	4.5392	-9.9658	1.7403	-9.9658	-2.6349	-0.4521	-9.9658	-9.9658	-0.6873	2.0844	3.6417	-0.4521	1.3283	0.1776	-0.2845	-2.3884	-1.5951	-2.1779	-1.2142	-1.5522	4.3198	-1.2828	1.5064	-0.4521	-2.1779	-5.5735	0.6425	3.506	5.4539	2.6185	5.2315	1.1184	1.6466	7.3804	-9.9658	-2.3147	0.7407	4.7104	1.5064	-0.4131	-0.6643	3.0038
GBMLGG	Tumor	TCGA-DB-5276-01	6.392	-9.9658	7.3202	8.5441	8.0768	3.1813	-3.458	0.5271	-9.9658	-9.9658	1.1577	-9.9658	-9.9658	-9.9658	-9.9658	0.4125	-0.8084	-3.816	-4.035	-9.9658	-9.9658	-9.9658	-1.5951	-3.816	-1.3548	6.5441	-0.5973	3.1523	1.4174	1.7828	-4.6082	0.2762	-0.394	0.6239	-0.8084	5.1563	-4.2934	4.4013	5.9308	-4.2934	-2.9324	0.2029	4.0696	-1.9942	-3.6259	-4.2934	1.1577
GBMLGG	Tumor	TCGA-P5-A730-01	6.4476	-2.9324	5.5519	1.8242	0.8883	0.4016	-3.0469	-1.4699	-9.9658	-4.6082	1.3511	-9.9658	-9.9658	-9.9658	2.1638	2.9128	-2.2447	-1.3548	-5.0116	-3.816	-3.816	-9.9658	-1.3921	-9.9658	-1.8314	5.435	-1.685	2.3592	0.4657	-1.9379	-2.9324	-1.4699	-1.0559	-0.9971	-1.0262	4.866	-3.816	1.7575	5.0562	-2.8262	-3.816	-3.816	1.1897	-2.1779	-2.6349	-9.9658	-2.3884
GBMLGG	Tumor	TCGA-HT-A74O-01	5.3306	-2.3147	5.7605	2.2813	2.2633	3.1278	-4.6082	-1.5105	-9.9658	-3.458	1.0222	-4.6082	-9.9658	-3.1714	-0.2671	-1.7809	-1.5105	-9.9658	-2.3147	-9.9658	-9.9658	-0.4131	-2.4659	-3.6259	-5.0116	5.2884	-2.8262	2.0912	-0.2845	-1.4305	-6.5064	-2.8262	-1.8314	-0.1828	-1.2142	4.0807	-4.035	2.5338	5.7085	-9.9658	-5.5735	-4.2934	2.7847	-0.9406	-5.5735	-4.2934	0.605
GBMLGG	Tumor	TCGA-HT-A74J-01	6.2784	-4.035	3.9041	5.7693	4.1986	-0.2845	-3.3076	-2.8262	-9.9658	-3.6259	-2.9324	-9.9658	-9.9658	-0.6873	-4.2934	-0.1504	-2.7274	-9.9658	-1.685	-9.9658	-9.9658	-0.5332	-9.9658	-3.1714	-2.6349	5.6608	-1.1488	2.2872	0.8327	-0.2845	-4.2934	-1.6394	-5.5735	-2.2447	-3.458	2.6487	-2.7274	2.7249	5.2679	-3.458	-4.6082	-9.9658	1.6187	-6.5064	-4.6082	-5.5735	-1.5522
GBMLGG	Tumor	TCGA-DU-5855-01	6.5258	-3.1714	7.6481	8.5348	7.6895	1.0293	-9.9658	3.9608	-9.9658	-3.816	2.4649	-3.3076	-9.9658	0.3346	-9.9658	-1.1172	-0.8599	-3.816	-0.6193	-9.9658	-9.9658	-3.0469	-2.9324	-5.0116	-1.9942	6.4611	1.0222	3.7667	1.5216	1.1706	-4.035	1.9749	-5.0116	-1.2828	-3.3076	3.794	-2.9324	4.0295	6.2149	-3.6259	-9.9658	-3.0469	2.8622	-2.8262	-3.816	-5.5735	0.4657
GBMLGG	Tumor	TCGA-06-0878-01	6.9696	-9.9658	10.2435	3.6566	2.982	4.2381	3.871	1.9968	-9.9658	-1.1811	1.0222	-9.9658	-2.8262	-1.3921	0.4125	-2.8262	4.4958	-9.9658	-2.1779	-2.4659	-9.9658	-0.6416	1.0151	-1.9942	-1.4699	5.8138	2.8858	5.4426	4.2639	3.6277	1.3167	8.2244	0.9568	4.8177	3.1637	4.034	-1.4305	7.8683	6.5278	-9.9658	-2.3884	-9.9658	3.9983	-0.3022	-9.9658	-3.6259	2.1147
GBMLGG	Tumor	TCGA-DH-A669-01	6.0047	-2.2447	4.7334	4.0046	3.3619	2.5437	-9.9658	1.0915	-9.9658	-1.9942	-1.3548	-9.9658	-9.9658	-9.9658	-1.0862	2.4359	-1.5522	-2.2447	-3.816	-9.9658	-9.9658	-3.458	0.7579	-6.5064	-5.0116	5.9244	-3.458	-1.7809	-4.2934	-4.035	-9.9658	-4.2934	1.4011	5.7203	3.3379	4.5047	-0.8084	0.6517	4.4628	-5.5735	-3.816	-1.6394	3.0428	-2.4659	-5.0116	-4.035	0.7664
GBMLGG	Tumor	TCGA-HT-A617-01	6.8207	-9.9658	6.6362	3.4102	2.9929	4.073	-9.9658	-4.2934	-9.9658	-2.8262	1.5612	-9.9658	-9.9658	0.7407	6.8	4.2001	-1.1488	2.6043	-0.8863	-0.9686	-9.9658	-2.3147	-0.013	-0.4921	-1.3183	4.9883	0.346	1.6281	-0.4131	-2.8262	-2.6349	0.6969	1.8524	2.1734	-0.0877	4.079	-1.4699	9.2492	6.1044	-9.9658	-3.0469	-0.8863	2.3953	-0.1345	-3.0469	-2.114	0.7321
GBMLGG	Tumor	TCGA-06-2567-01	7.1229	-9.9658	9.1098	5.765	5.131	3.9673	-0.3383	3.1987	-9.9658	-1.685	-0.2671	-5.0116	-9.9658	-1.685	1.3623	-0.2159	-0.8863	-2.9324	-1.4699	-1.8314	-2.1779	-1.0862	-0.4131	-0.9686	-2.0529	4.551	0.7407	3.245	2.2543	1.9377	-1.3548	4.9065	1.2085	5.6183	2.2693	4.637	3.7127	5.6823	6.7735	-9.9658	-1.0262	0.5568	4.3903	-0.2845	-2.5479	-2.5479	1.934
GBMLGG	Tumor	TCGA-32-2616-01	6.2709	-9.9658	4.696	2.8321	2.7205	2.4544	-2.7274	0.517	-9.9658	-9.9658	-3.458	-4.6082	-9.9658	-2.9324	1.5902	-4.2934	-2.0529	-9.9658	-4.2934	-2.6349	-9.9658	-3.458	-1.5522	0.058	-1.7809	4.7751	-2.6349	0.8961	-0.6643	-3.816	-5.0116	0.6517	-0.8339	4.5602	-0.4921	4.7877	-4.2934	5.3505	5.6349	-9.9658	-3.6259	-4.035	3.345	-1.9379	-3.6259	-2.7274	1.3735
GBMLGG	Tumor	TCGA-28-5208-01	6.9046	-3.816	6.8258	4.7181	3.5312	2.0183	-3.3076	-0.1504	-9.9658	-4.035	-1.0862	-9.9658	-9.9658	-9.9658	0.3907	-1.0559	-1.2142	-4.2934	-1.8836	-0.5973	-2.114	2.3816	0.1903	-1.1172	-3.458	4.8207	-0.7108	2.4985	0.1648	-0.1665	-3.3076	2.7551	1.0363	3.8002	1.2455	3.0145	5.0383	6.1999	6.5337	-9.9658	-2.3147	-3.3076	3.9327	-0.1345	-2.7274	-2.7274	1.4388
GBMLGG	Tumor	TCGA-28-2514-01	7.0222	-2.6349	5.4591	1.7828	1.7954	1.2394	-9.9658	-2.2447	-9.9658	-9.9658	0.3573	-9.9658	-9.9658	-1.9379	-4.035	-2.9324	-0.8599	-4.2934	-2.9324	-9.9658	-0.6193	-0.8599	-0.6193	-1.8836	-0.9686	5.7247	1.3901	0.434	-1.0262	-2.0529	-3.1714	4.3758	1.3956	4.4906	2.7826	3.3017	-2.9324	4.3046	6.2502	-9.9658	-3.6259	-1.5522	2.578	-3.6259	-2.7274	-3.3076	-0.3022
GBMLGG	Tumor	TCGA-06-1804-01	6.9716	-3.6259	5.3992	2.004	1.7009	1.0363	-3.816	-0.8084	-9.9658	-9.9658	-1.4699	-4.6082	-5.0116	-3.458	-2.9324	0.7321	-2.3147	-2.3147	-3.3076	-9.9658	-9.9658	-0.1504	-2.3884	-1.1488	-2.9324	4.322	0.099	4.6651	2.8602	3.5274	-9.9658	-0.1504	4.4719	2.8681	2.1147	4.6759	-0.9132	2.5731	5.6218	-9.9658	-2.8262	-0.9406	2.9911	-1.1488	-2.114	-4.035	1.5216
GBMLGG	Tumor	TCGA-QH-A6CX-01	6.1635	-9.9658	6.4922	6.2447	4.504	1.1184	-9.9658	-5.5735	-9.9658	-4.2934	-0.7834	-9.9658	-4.2934	-1.2481	-2.8262	-1.2828	-2.7274	-3.6259	-3.3076	-9.9658	-9.9658	-1.8314	-2.1779	-1.9942	-3.458	5.0423	-1.2481	1.3397	-1.0262	-0.0877	-9.9658	-0.9132	-4.6082	-1.0262	-0.5973	2.3164	-9.9658	6.8626	5.4916	-9.9658	-9.9658	-9.9658	3.5982	-4.6082	-2.6349	-9.9658	-0.5332
GBMLGG	Tumor	TCGA-14-2554-01	5.9468	-9.9658	8.7574	5.3402	3.6347	2.409	-0.6643	-0.1187	-9.9658	-9.9658	2.0979	-9.9658	-9.9658	-0.6873	-4.6082	-2.8262	2.4544	-9.9658	-2.114	-3.3076	-9.9658	0.2029	0.537	-1.6394	-1.8314	4.4732	2.9469	4.5136	4.4443	2.3898	3.1475	7.8469	-1.0559	3.8411	1.1117	1.4281	-0.1828	6.076	5.9723	-9.9658	-2.1779	-0.0725	2.9839	0.24	-2.4659	-3.816	1.2696
GBMLGG	Tumor	TCGA-P5-A5F4-01	5.8324	-9.9658	5.0077	4.9227	4.0875	1.8201	-9.9658	0.2762	-9.9658	-9.9658	0.4761	-9.9658	-5.5735	-2.5479	-4.035	2.1574	-2.0529	-2.7274	-4.035	-9.9658	-9.9658	0.7321	-0.6643	-3.1714	-0.4325	5.7597	-0.0725	2.4198	2.128	0.3115	-1.9379	0.1776	-5.0116	-0.7108	-3.6259	3.9185	-1.5522	5.8999	4.4861	-3.1714	-3.3076	-2.0529	0.9343	-4.2934	-5.0116	-6.5064	-1.8836
GBMLGG	Tumor	TCGA-DU-A5TU-01	6.5162	-4.035	5.863	4.5928	4.4726	0.605	-2.5479	-1.9942	-9.9658	-3.3076	2.7993	-9.9658	-9.9658	-0.1504	-0.4325	-0.3383	-0.5125	-9.9658	-2.4659	-1.9379	-9.9658	-0.2671	-0.4325	-2.8262	-2.1779	5.014	-1.5522	2.4701	1.6281	1.3956	-1.7322	-1.3921	-1.4305	0.3573	-0.3752	3.868	-3.0469	4.3965	5.7369	-9.9658	-5.0116	-1.685	3.0163	-2.2447	-4.2934	-9.9658	0.0014
GBMLGG	Tumor	TCGA-DU-A76K-01	6.6559	-2.5479	4.7666	4.6323	4.2995	0.9115	-9.9658	-2.4659	-9.9658	-9.9658	-2.5479	-9.9658	-9.9658	-2.0529	-5.5735	2.296	-2.8262	-4.2934	-5.0116	-9.9658	-9.9658	-0.2159	-1.9942	-0.6193	-0.3566	5.5389	0.7321	3.3379	1.0222	3.1212	-3.458	0.9862	-1.5951	-0.2671	-2.114	2.1411	-3.1714	5.5826	4.9937	-4.035	-4.6082	-3.6259	-0.9971	-5.5735	-9.9658	-5.5735	-3.6259
GBMLGG	Tumor	TCGA-HT-7609-01	6.2867	-4.035	5.4433	6.9721	7.223	-0.2159	-9.9658	-0.7588	-9.9658	-9.9658	-2.8262	-9.9658	-9.9658	-1.3921	-9.9658	1.0433	-1.2142	-5.0116	-1.4305	-9.9658	-9.9658	-1.3183	-2.8262	-9.9658	-3.816	5.7616	0.1519	1.642	1.0079	-0.0425	-4.6082	1.2636	-3.1714	-2.0529	-1.7322	2.1734	-5.5735	0.5271	6.2128	-4.6082	-9.9658	-9.9658	2.0673	-6.5064	-4.6082	-9.9658	-1.7809
GBMLGG	Tumor	TCGA-TQ-A7RR-01	6.9068	-3.816	4.853	5.0833	4.4169	-0.9971	-9.9658	-0.7346	-9.9658	-9.9658	-1.9379	-9.9658	-9.9658	-0.5756	-9.9658	0.7146	-3.1714	-3.816	-3.0469	-3.0469	-9.9658	-1.0862	-2.6349	-2.3147	-1.5522	5.9112	-1.5105	3.6347	1.3567	2.6895	-3.458	-1.3921	-4.6082	-1.685	-4.2934	3.2127	-3.1714	3.0706	5.1551	-4.2934	-4.2934	-2.3147	2.753	-4.6082	-9.9658	-6.5064	-0.2845
GBMLGG	Tumor	TCGA-DH-A66D-01	6.69	-3.816	5.4233	6.7799	4.9251	1.4228	-9.9658	-1.4699	-9.9658	-9.9658	-0.4131	-5.0116	-9.9658	-2.7274	-0.5543	-1.5951	-0.9971	-9.9658	-2.9324	-1.9379	-9.9658	-2.1779	-3.6259	-9.9658	-3.458	6.2945	-2.1779	1.4228	1.5758	1.3454	-3.1714	-1.2142	-1.5105	-0.1828	-2.7274	4.5705	-2.9324	2.2872	6.0972	-9.9658	-3.816	-9.9658	3.637	-0.2671	-5.0116	-5.0116	1.4494
GBMLGG	Tumor	TCGA-DH-A7UV-01	5.9586	-9.9658	2.9413	5.2961	3.7464	-0.6193	-9.9658	-3.816	-9.9658	-9.9658	-0.3201	-9.9658	-9.9658	-0.8084	-4.6082	-0.4521	-3.458	-4.035	-1.685	-9.9658	-9.9658	-0.6416	-1.3548	-3.1714	-3.6259	4.7033	-2.3884	2.1114	0.2277	-0.7588	-9.9658	-2.1779	-5.5735	-2.4659	-6.5064	3.3321	-4.035	-0.7346	4.9341	-9.9658	-9.9658	-9.9658	2.7183	-4.6082	-4.6082	-9.9658	-1.4305
GBMLGG	Tumor	TCGA-02-2485-01	7.439	-2.7274	7.1743	5.0777	4.8105	3.417	-9.9658	0.5955	-9.9658	-9.9658	-0.5973	-9.9658	-9.9658	1.7828	-0.0877	-1.2142	-1.2828	-9.9658	0.605	-1.5105	-3.6259	-0.8863	-0.8863	-0.1031	-2.9324	4.3958	3.0393	4.0313	1.1706	-2.1779	-4.6082	3.6277	2.2633	6.3282	3.66	1.3567	1.8879	2.1766	5.4631	-9.9658	-2.7274	-1.1811	2.1574	-1.2828	-3.458	-2.8262	1.0222
GBMLGG	Tumor	TCGA-06-5858-01	6.5528	-9.9658	5.1934	4.8929	4.6793	1.683	-2.6349	0.605	-9.9658	-3.816	-0.6873	-9.9658	-9.9658	-2.4659	-0.6416	-2.8262	-0.3752	-9.9658	-1.7809	-2.114	-9.9658	-4.035	-0.3566	-0.2159	2.0076	5.0479	-0.013	1.4065	-0.3383	-1.7322	-1.4699	3.2929	1.2333	3.4331	-0.1828	5.2765	-1.685	0.9935	6.0928	-9.9658	-4.035	-2.4659	4.2017	-2.5479	-3.3076	-6.5064	1.674
GBMLGG	Tumor	TCGA-FG-6690-01	5.9393	-9.9658	3.3911	6.9348	5.4023	1.5563	-9.9658	-2.8262	-9.9658	-9.9658	0.7832	-9.9658	-9.9658	-1.2142	1.105	2.7292	-3.0469	-1.8836	-1.5522	-9.9658	-3.816	-1.5951	-2.114	-9.9658	-2.4659	4.9122	-1.5105	1.1897	-1.6394	2.0673	-5.0116	0.5069	-3.458	-3.3076	-2.4659	4.3555	-2.4659	0.9493	5.7412	-9.9658	-3.1714	-3.816	2.8779	-2.1779	-9.9658	-4.6082	-0.1828
GBMLGG	Tumor	TCGA-DB-A4XA-01	5.9086	-3.6259	4.9764	4.2297	2.7721	2.296	-9.9658	-1.3548	-4.6082	-4.2934	-0.3383	-9.9658	-9.9658	-9.9658	1.9527	3.8769	-4.2934	-0.6416	-4.2934	-2.6349	1.2333	-4.035	-3.3076	-2.8262	-1.8836	6.4458	-1.5105	0.7664	0.5859	2.2543	-5.5735	-1.2828	-2.6349	-0.4325	-2.0529	4.5148	-1.9942	5.4111	5.3009	-9.9658	-2.9324	-2.3147	1.8604	-1.7322	-9.9658	-5.5735	-0.9686
GBMLGG	Tumor	TCGA-DU-8167-01	5.7366	-9.9658	9.0593	9.4933	9.5819	1.7617	-4.6082	4.0901	-5.0116	-9.9658	0.9191	-9.9658	-5.5735	-9.9658	-4.6082	1.4704	-0.8599	-3.816	-2.9324	-9.9658	-9.9658	-1.3921	-1.5522	-3.816	-2.1779	5.5463	-1.9942	2.8076	0.2762	0.099	-4.6082	0.5859	0.5069	1.4652	-0.9132	4.1425	0.7407	1.8404	5.8174	-4.6082	-4.6082	-4.035	3.4907	-4.2934	-4.6082	-6.5064	0.3573
GBMLGG	Tumor	TCGA-QH-A65X-01	4.4549	-9.9658	3.3076	3.4556	2.5437	2.4701	-9.9658	-3.1714	-9.9658	-4.2934	1.8996	-4.6082	-9.9658	-1.9379	-1.1811	2.6602	-9.9658	-1.5105	-2.7274	-1.5522	1.0503	-3.6259	0.2154	-1.9942	-3.458	5.3886	-0.0425	2.3704	-0.1993	-2.114	-5.0116	-0.4521	0.537	0.4233	0.044	4.0926	1.0642	0.4657	5.2589	-9.9658	-3.6259	-2.4659	-0.7834	-4.6082	-9.9658	-6.5064	-2.7274
GBMLGG	Tumor	TCGA-06-0178-01	3.4237	-4.035	5.8657	7.3813	5.79	2.0076	-1.7809	1.0151	-9.9658	-3.816	0.3907	-9.9658	-9.9658	-0.4325	1.7097	-0.2159	-1.2481	-9.9658	-2.9324	-1.4305	-3.1714	-2.5479	-0.9132	-9.9658	-3.458	3.8541	-0.2671	3.2096	1.0007	-4.035	-1.9379	2.6647	0.1519	3.3364	-1.0862	3.7237	-2.8262	3.2189	4.5342	-5.5735	-2.8262	-0.9686	2.4623	-1.5951	-5.0116	-3.3076	-0.8084
GBMLGG	Tumor	TCGA-P5-A780-01	5.2529	-9.9658	6.6493	8.2185	8.0606	0.5763	-3.0469	0.1776	-9.9658	-4.6082	1.642	-5.0116	-9.9658	-4.2934	-5.5735	-2.5479	-3.816	-9.9658	-2.5479	-3.458	-9.9658	-1.3548	-1.5522	-2.8262	-1.7322	6.4959	-1.9942	3.1844	-0.4521	-0.8863	-4.035	-0.7588	-2.6349	-0.0277	-1.2142	3.5682	-2.9324	1.0293	4.623	-9.9658	-5.0116	-4.2934	2.4805	-4.035	-9.9658	-5.0116	-0.9132
GBMLGG	Tumor	TCGA-E1-5302-01	6.5673	-9.9658	4.3632	4.1145	2.9186	0.4761	-9.9658	-1.8836	-9.9658	-9.9658	-1.5951	-9.9658	-9.9658	0.517	0.2881	0.9343	-9.9658	-1.4305	-1.6394	-4.035	-4.035	-0.1993	-2.1779	-4.035	-2.114	5.6854	-2.6349	0.9642	-1.5105	1.4704	-5.0116	0.0014	-0.6873	-1.7809	-2.3147	4.4223	-2.8262	1.7316	6.0753	-4.6082	-4.035	-9.9658	2.7784	-1.4699	-3.1714	-5.5735	0.9191
GBMLGG	Tumor	TCGA-14-1823-01	4.6753	-2.7274	9.791	2.167	2.0946	2.5363	1.8722	1.595	-9.9658	-3.458	-1.1488	-9.9658	-9.9658	-1.2828	-3.1714	-4.035	4.652	-9.9658	-2.8262	-3.6259	-9.9658	-2.1779	0.2998	-9.9658	-2.1779	4.178	0.9862	3.8866	2.128	1.5266	0.434	5.9805	1.0503	3.9261	1.4065	1.5563	0.7233	5.978	5.8171	-9.9658	-1.7809	-0.7346	3.6077	-0.6643	-5.0116	-2.6349	1.3846
GBMLGG	Tumor	TCGA-HW-A5KJ-01	4.7698	-0.8599	2.0673	3.2632	2.0254	3.136	-9.9658	-3.458	-9.9658	-1.9942	3.3759	-3.6259	-5.0116	-3.458	-4.6082	-3.3076	-9.9658	-9.9658	-6.5064	-0.8863	-2.9324	-1.7322	-1.5105	-3.1714	-0.9132	4.4516	1.9264	2.2391	-0.3752	-2.9324	-4.6082	1.0222	-5.0116	-1.1488	-0.3383	2.3677	-2.3147	2.5313	2.7679	-9.9658	-4.6082	-9.9658	-1.9942	-5.5735	-9.9658	-4.2934	-1.9942
GBMLGG	Tumor	TCGA-FG-7636-01	5.7396	-9.9658	2.7572	1.0711	0.6332	-1.4699	-9.9658	-2.1779	-9.9658	-4.2934	-0.2671	-9.9658	-9.9658	-0.6643	-9.9658	0.1776	-3.3076	-2.7274	-2.3884	-4.035	-9.9658	-1.3921	-2.114	-9.9658	-2.5479	6.1607	-1.8314	0.1388	-1.2828	-0.4131	-5.0116	-3.458	-2.8262	-3.0469	-3.6259	2.6441	-3.0469	3.1062	5.8022	-9.9658	-9.9658	-9.9658	1.766	-9.9658	-9.9658	-6.5064	-1.1172
GBMLGG	Tumor	TCGA-DU-5847-01	7.6915	-9.9658	8.2603	3.7603	2.9375	3.5851	-9.9658	1.1577	-9.9658	-3.1714	-2.0529	-3.3076	-5.5735	-9.9658	-9.9658	6.1522	0.2277	-0.8084	-1.7322	-2.6349	-3.0469	-1.6394	-2.8262	0.537	3.186	4.6177	-0.4719	2.1313	1.4808	-1.1172	-1.3921	0.2998	0.4865	3.8259	0.9191	4.6012	-2.8262	8.8293	6.9602	-4.2934	-1.3183	-0.7346	4.2518	1.3791	-2.6349	-3.458	2.7551
GBMLGG	Tumor	TCGA-28-2509-01	6.1991	-9.9658	6.4431	1.9601	2.2573	2.0289	-0.6416	-1.5105	-9.9658	-3.0469	-2.1779	-9.9658	-9.9658	-1.685	-2.5479	-9.9658	1.1447	-9.9658	-3.0469	-2.3884	-3.816	-0.9971	-0.1504	-0.0277	-2.0529	4.7767	0.9038	-0.0725	1.2209	-2.3147	-2.5479	3.5535	-1.0862	1.2756	-1.5522	0.8961	-1.8314	6.6193	5.6767	-9.9658	-1.685	-1.5522	2.7051	-0.7588	-3.0469	-3.816	0.8647
GBMLGG	Tumor	TCGA-DU-6406-01	8.0908	-9.9658	4.5386	0.0014	0.7407	0.9115	-4.2934	-3.816	-9.9658	-9.9658	-0.9132	-5.0116	-9.9658	-1.8314	-9.9658	-4.2934	-1.9379	-9.9658	-2.3884	-2.9324	-9.9658	0.0158	0.0718	0.058	-3.1714	5.3551	-0.6416	0.4761	-1.4305	-2.3884	-3.816	0.2881	2.2482	5.3317	5.1559	0.9115	-4.2934	3.0252	6.9197	-4.2934	-4.2934	-3.1714	2.1509	-1.9942	-3.3076	-4.6082	1.2023
GBMLGG	Tumor	TCGA-06-2558-01	5.2821	-9.9658	6.2559	4.2258	3.2988	2.0535	-1.3183	-0.6873	-9.9658	-2.8262	-1.8314	-9.9658	-4.035	-9.9658	-1.2828	-0.6873	0.5955	-4.2934	-5.5735	-2.0529	-9.9658	-0.7346	0.5955	-0.1504	-1.1172	4.6077	0.3685	1.4704	0.8883	-1.2828	-1.5522	4.9098	-2.1779	1.125	-1.4699	3.863	-2.9324	4.4067	5.7279	-9.9658	-5.0116	-1.685	3.1095	-0.2159	-5.0116	-5.0116	1.1447
GBMLGG	Tumor	TCGA-06-0745-01	6.1502	-4.2934	5.8595	6.206	4.9175	2.2113	-2.6349	-1.1811	-9.9658	-4.6082	-0.5543	-5.0116	-9.9658	-4.2934	-0.5543	-3.6259	0.8726	-5.0116	-4.6082	-2.6349	-3.3076	-1.9942	0.1903	-2.8262	-1.9942	4.7533	1.7097	1.8242	0.3907	-2.5479	-0.7346	5.1351	1.177	3.4765	1.7446	1.7273	-3.6259	4.1441	6.0348	-9.9658	-2.7274	-1.5105	2.2783	-1.4699	-4.035	-4.035	0.1388
GBMLGG	Tumor	TCGA-TM-A84B-01	7.4351	-4.035	2.9674	2.5536	1.9111	2.7292	-4.2934	-5.5735	-9.9658	-9.9658	-2.3147	-9.9658	-9.9658	-1.5951	0.3573	1.9264	-4.2934	-2.7274	-0.9686	-9.9658	-4.035	-0.1504	-0.8339	0.517	-4.2934	4.3421	-0.3566	1.1641	0.0718	0.1124	-5.5735	-2.9324	1.6093	3.4464	0.8488	1.8722	-1.2142	2.6441	5.6112	-4.6082	-1.685	-1.6394	0.9191	-0.7834	-9.9658	-3.6259	0.434
GBMLGG	Tumor	TCGA-DU-A76O-01	5.7181	-9.9658	2.1606	2.4518	0.7146	0.5271	-9.9658	-5.5735	-9.9658	-3.816	-1.3183	-9.9658	-9.9658	-0.7108	-5.5735	1.0847	-1.7322	-4.6082	-1.8836	-3.1714	-9.9658	-2.3884	-2.1779	-5.5735	-5.0116	6.0676	-1.4699	2.3788	0.5271	-0.0425	-5.5735	-3.816	-4.6082	-2.9324	-4.6082	4.4751	-1.3548	1.5415	6.005	-9.9658	-9.9658	-9.9658	2.5876	-6.5064	-2.0529	-6.5064	0.3573
GBMLGG	Tumor	TCGA-CS-4944-01	6.3646	-4.2934	4.6323	3.3364	2.5585	2.1606	-4.6082	-2.1779	-9.9658	-4.035	1.2085	-9.9658	-9.9658	-9.9658	-2.3147	1.0711	-3.458	-9.9658	-3.3076	-9.9658	-9.9658	-3.458	-1.3183	-5.0116	-3.816	4.891	-0.394	1.0363	-2.114	-3.0469	-3.0469	-0.8863	-5.5735	-2.3884	-1.5522	3.9663	-4.035	2.909	5.3155	-5.5735	-4.2934	-3.0469	1.3623	-2.8262	-4.035	-6.5064	-0.6643
GBMLGG	Tumor	TCGA-HT-7603-01	5.6404	-2.2447	1.4281	1.5013	0.4967	-1.3921	-5.0116	-4.035	-9.9658	-9.9658	-2.7274	-9.9658	-9.9658	-0.8863	-9.9658	-0.3752	-2.9324	-9.9658	-4.035	-4.035	-9.9658	-2.0529	-2.3884	-1.7322	0.5271	5.7342	-0.1828	1.1512	-0.6873	0.1124	-2.6349	-0.1993	-6.5064	-5.5735	-3.816	3.5851	-2.3884	5.8161	4.4977	-9.9658	-4.2934	-9.9658	0.3346	-6.5064	-5.5735	-9.9658	-3.816
LGG	Tumor	TCGA-S9-A7J2-01	6.2548	-3.816	4.3979	7.2774	6.5508	-1.685	-9.9658	-1.1172	-9.9658	-9.9658	-1.3921	-9.9658	-9.9658	-3.816	-4.2934	0.3685	-3.1714	-3.6259	-4.035	-9.9658	-9.9658	-2.8262	0.4761	-9.9658	-3.6259	6.5509	-1.4305	2.8562	0.7233	-1.2828	-5.5735	-2.4659	-3.816	-3.1714	-9.9658	4.481	-4.2934	3.2602	6.5222	-9.9658	-9.9658	-3.816	1.5661	-9.9658	-9.9658	-9.9658	-1.9942
LGG	Tumor	TCGA-E1-A7YI-01	6.8849	-9.9658	2.7379	0.8082	1.1316	0.688	-9.9658	-9.9658	-9.9658	-9.9658	1.3225	-9.9658	-9.9658	-3.816	-5.5735	-9.9658	-4.035	-9.9658	-6.5064	-4.035	-3.816	-9.9658	-1.0862	-9.9658	-2.8262	5.5426	0.2998	-0.013	-4.2934	-3.1714	-5.5735	0.7579	-0.9406	1.2756	-0.3752	0.6332	-2.6349	1.1706	4.926	-9.9658	-4.2934	-3.816	1.2934	-2.1779	-3.816	-4.2934	-0.9971
LGG	Tumor	TCGA-DU-7302-01	5.8212	-1.3548	3.2811	2.8321	2.1606	-0.9132	-9.9658	-3.6259	-9.9658	-9.9658	-0.4719	-9.9658	-9.9658	-9.9658	-9.9658	1.2516	-4.035	-3.6259	-3.458	-9.9658	-3.6259	-9.9658	-1.0862	-9.9658	-0.1187	6.4801	-0.7108	-0.1993	-0.7108	0.9935	-3.816	-1.2828	-1.1488	-0.8339	-2.8262	3.9346	-3.458	4.8475	5.327	-9.9658	-9.9658	-9.9658	1.2696	-3.458	-3.458	-5.0116	-1.685
LGG	Tumor	TCGA-DU-A7TI-01	7.8055	-2.7274	9.3582	9.0684	9.3183	1.2696	-1.9942	3.6266	-9.9658	-4.2934	-1.685	-9.9658	-9.9658	-9.9658	-9.9658	0.3685	0.9419	-3.458	-3.0469	-9.9658	-9.9658	-2.9324	-3.458	-3.1714	-1.3921	6.0284	1.1706	7.1832	3.7992	0.3796	-3.0469	1.9034	-1.7809	4.3442	-0.5332	4.0705	-3.0469	4.1587	6.5339	-1.6394	-3.1714	-9.9658	4.0001	-3.6259	-5.0116	-3.6259	1.5064
LGG	Tumor	TCGA-P5-A5EX-01	6.1338	-1.3921	7.8227	4.6288	3.6101	4.2743	2.3677	1.3791	-3.816	-4.035	1.1577	-9.9658	-9.9658	-0.7346	-4.2934	2.9637	0.4552	-1.8836	-2.7274	-3.6259	-9.9658	-4.6082	0.03	-9.9658	-2.1779	5.7822	1.7828	2.1213	2.4518	-2.0529	-1.3921	4.215	1.3956	3.309	0.4233	5.082	-0.7346	7.2316	6.2899	-9.9658	-2.1779	0.7832	3.2541	0.4233	-9.9658	-2.7274	2.2543
LGG	Tumor	TCGA-HT-8563-01	5.7071	-9.9658	6.4189	4.162	4.5687	4.8635	-0.9686	1.2875	-4.2934	-2.4659	1.7273	-9.9658	-9.9658	0.434	-2.4659	-3.3076	0.9716	-9.9658	-1.0862	-2.1779	-4.035	-2.9324	-1.4699	-9.9658	-2.5479	5.8692	-1.8314	0.1124	-0.7834	-2.114	-4.035	-1.2828	5.0361	5.4565	3.2343	6.1518	1.0779	5.9023	7.4469	-5.5735	-0.4521	1.9601	5.4317	1.8363	-2.6349	-0.0574	3.1028
LGG	Tumor	TCGA-DU-7012-01	6.6443	-9.9658	7.7178	4.6253	3.5523	4.9946	-9.9658	1.8996	-9.9658	-2.3884	-1.9379	-9.9658	-9.9658	1.6234	-2.0529	4.664	-0.9686	-0.5756	0.5666	-0.9406	-9.9658	-1.4699	0.7916	-1.0559	-1.5951	4.162	1.3397	0.8082	-2.0529	-1.5522	-0.6643	1.5661	5.2442	5.6585	2.9488	5.447	2.7636	8.054	6.9458	-9.9658	-1.4305	1.0779	4.6849	2.5137	-1.7809	0.5568	4.0462
LGG	Tumor	TCGA-E1-5322-01	6.6212	-4.2934	5.436	5.769	5.783	0.1903	-9.9658	-0.7346	-9.9658	-4.6082	-0.2671	-9.9658	-9.9658	-0.3566	-9.9658	-1.0559	-2.2447	-4.2934	-1.0559	-4.2934	-9.9658	-2.8262	-1.0559	-9.9658	-3.0469	5.9076	-1.1811	1.4911	-1.0262	-3.816	-9.9658	-0.5332	-4.035	0.7146	-3.0469	3.3336	-3.0469	1.4859	6.5647	-4.6082	-5.5735	-4.2934	3.8023	-4.2934	-2.9324	-5.5735	1.105
LGG	Tumor	TCGA-HT-8558-01	4.1994	-4.035	2.2421	1.196	1.8604	-1.5951	-9.9658	-3.458	-9.9658	-9.9658	-2.1779	-9.9658	-9.9658	-3.816	-9.9658	-0.7346	-3.6259	-4.035	-6.5064	-9.9658	-9.9658	-2.3884	-9.9658	-1.9942	0.4761	6.7609	0.0854	-0.2159	-1.4699	-1.1488	-2.2447	-0.9132	-5.5735	-2.9324	-3.458	2.8462	-9.9658	6.5506	3.449	-9.9658	-5.0116	-4.6082	0.5955	-4.6082	-4.2934	-6.5064	-1.8836
LGG	Tumor	TCGA-S9-A6U8-01	6.3558	-9.9658	4.1441	7.3549	5.7785	-0.1031	-9.9658	-1.0862	-9.9658	-4.6082	0.9789	-9.9658	-4.2934	-4.035	-3.458	0.7058	-1.5951	-2.8262	-3.816	-9.9658	-9.9658	-1.9379	-2.9324	-9.9658	-2.114	5.2698	-0.3752	2.2543	0.9419	0.679	-3.6259	-0.6193	-2.7274	-0.7834	-1.2142	4.7549	-3.458	2.7357	6.4835	-1.5951	-5.5735	-9.9658	3.7269	-3.458	-9.9658	-6.5064	-0.3383
LGG	Tumor	TCGA-CS-5393-01	5.5525	-9.9658	2.4359	2.7721	1.8404	-1.1172	-9.9658	-5.5735	-9.9658	-9.9658	0.1648	-9.9658	-9.9658	0.2522	-5.5735	-1.2142	-2.3884	-9.9658	-0.9971	-2.3884	-9.9658	-1.0262	-2.2447	-9.9658	-1.7809	4.3958	-0.4521	0.4552	-0.0277	-0.1828	-4.2934	-1.3548	-5.0116	-3.816	-1.8314	4.3292	-4.2934	4.5205	5.5702	-9.9658	-5.5735	-4.035	3.1294	-2.9324	-5.5735	-9.9658	-0.5543
LGG	Tumor	TCGA-HT-7854-01	7.499	-4.035	8.4156	8.5531	8.7164	1.3679	-1.6394	3.7486	-9.9658	-4.2934	2.872	-5.0116	-5.5735	-0.3566	-3.458	2.8422	2.376	-2.1779	0.2277	-1.7322	-9.9658	-1.4699	-1.7322	-2.6349	-1.1488	6.9904	4.4542	3.5199	1.7185	0.3685	-3.458	5.7396	-1.1488	1.8036	-1.7322	4.1294	-3.816	4.86	6.8088	-0.9132	-4.2934	-2.5479	2.8034	-2.5479	-9.9658	-5.5735	0.1124
LGG	Tumor	TCGA-HT-7874-01	5.6494	-1.9942	2.6647	4.6381	3.6335	-0.4131	-9.9658	-2.6349	-9.9658	-9.9658	-0.5332	-3.816	-9.9658	-1.5105	-3.3076	-0.4325	-2.3147	-4.6082	-3.3076	-9.9658	-9.9658	-3.458	-2.1779	-5.5735	0.679	5.9814	-0.2328	1.4652	-0.9686	0.8246	-4.035	1.4652	-2.9324	-2.3147	-3.3076	3.4088	-0.0425	6.5606	4.5669	-9.9658	-9.9658	-9.9658	0.5568	-5.5735	-4.2934	-5.0116	-3.458
LGG	Tumor	TCGA-RY-A845-01	6.3438	-3.0469	3.453	5.9175	4.4881	-0.9406	-9.9658	-3.458	-9.9658	-4.2934	-0.2498	-9.9658	-9.9658	-1.8836	-9.9658	0.044	-1.9942	-3.816	-2.5479	-9.9658	-9.9658	-0.2328	-1.4699	-9.9658	-2.3147	5.8927	-0.2328	3.7443	1.7702	1.5661	-3.816	-0.3752	-6.5064	-1.8314	-3.6259	3.6324	-1.6394	2.0076	5.7626	-9.9658	-9.9658	-4.035	2.0111	-1.9379	-5.5735	-9.9658	-1.7809
LGG	Tumor	TCGA-HT-7616-01	4.6277	1.9073	4.4602	4.5681	3.6816	4.497	-3.1714	0.7058	-9.9658	-0.4719	1.9859	-9.9658	-9.9658	-9.9658	2.971	4.5717	-1.8314	0.7321	-4.035	-0.394	0.8082	-3.0469	0.517	-9.9658	-2.0529	4.6491	1.7273	2.2543	-0.4921	0.6332	-1.4305	1.4228	4.4608	2.8301	3.1062	5.275	-2.5479	2.7465	4.6317	-9.9658	-1.3183	-0.4325	3.7857	2.5437	-4.035	-0.7588	1.2756
LGG	Tumor	TCGA-KT-A7W1-01	7.3783	-9.9658	5.1958	2.5707	3.3703	2.8422	-9.9658	-1.7809	-9.9658	-9.9658	-0.0877	-9.9658	-9.9658	-2.9324	-4.2934	-9.9658	-4.2934	-4.6082	-4.2934	-9.9658	-9.9658	-0.6873	-2.8262	-0.4131	-3.1714	5.0532	0.1124	3.8511	0.4552	-1.4699	-3.3076	0.1903	1.2516	6.7554	4.8963	1.6093	-2.114	3.8411	6.11	-9.9658	-2.7274	-2.3147	2.0878	-2.2447	-5.5735	-2.1779	0.5763
LGG	Tumor	TCGA-P5-A5F2-01	6.9865	-9.9658	3.8105	6.9076	6.0953	-0.9686	-4.035	-0.7588	-9.9658	-9.9658	0.7579	-9.9658	-9.9658	-3.458	-9.9658	-3.0469	-2.3884	-9.9658	-6.5064	-3.6259	-9.9658	-2.5479	-3.3076	-9.9658	-1.8314	5.3555	0.3685	1.3397	-0.0725	0.3115	-3.458	0.6608	-3.458	-4.035	-4.6082	2.3816	-5.0116	2.6962	5.0505	0.058	-4.2934	-9.9658	0.8488	-4.6082	-5.5735	-3.0469	-2.5479
LGG	Tumor	TCGA-CS-5396-01	3.0876	-1.7322	3.6555	2.0844	1.6187	1.5165	-9.9658	-3.458	-9.9658	-4.2934	3.5633	-9.9658	-9.9658	-1.8836	4.7997	-2.8262	-9.9658	-9.9658	-4.2934	-2.114	-4.035	-2.2447	-2.2447	-3.6259	-3.0469	4.8535	-0.9971	-2.4659	-3.816	-5.0116	-4.035	-0.9971	0.0854	-0.5973	-3.6259	3.3307	-1.0862	1.2209	6.5289	-9.9658	-9.9658	-2.9324	1.2992	-1.3548	-4.2934	-3.816	-1.7322
LGG	Tumor	TCGA-HT-7680-01	7.3617	-9.9658	6.6609	8.7544	7.5741	1.8484	-9.9658	0.8082	-9.9658	-9.9658	1.4441	-9.9658	-9.9658	-0.1031	-1.2828	0.8961	-0.9132	-2.8262	-1.9379	-9.9658	-9.9658	-1.8836	-9.9658	-1.2481	1.0983	4.9175	-0.3022	2.1541	0.0014	2.183	-4.035	4.89	-3.3076	-1.1488	-3.0469	4.0713	-2.6349	3.0944	5.7466	-4.6082	-4.035	-2.0529	2.362	-0.1665	-3.1714	-6.5064	-0.0425
LGG	Tumor	TCGA-S9-A7IS-01	6.2717	-9.9658	2.4597	2.3135	2.0395	1.3283	-9.9658	-2.5479	-9.9658	-4.2934	1.412	-9.9658	-9.9658	-0.6873	-5.5735	-2.3884	-1.6394	-3.458	-3.0469	-4.035	-9.9658	-1.0862	-1.9379	-9.9658	-4.6082	5.0717	3.6301	0.9716	-2.9324	-2.7274	-9.9658	4.2743	-1.2142	1.6695	-0.5332	2.3816	-1.4305	0.5955	5.0519	-9.9658	-5.5735	-4.035	1.6558	-2.5479	-9.9658	-2.4659	-1.2142
LGG	Tumor	TCGA-HW-7486-01	5.3096	-4.035	3.034	3.8954	2.5948	0.7664	-9.9658	-3.6259	-9.9658	-2.8262	0.1776	-9.9658	-9.9658	-4.035	-1.7322	1.4494	-3.816	-1.4305	-3.1714	-9.9658	-9.9658	-9.9658	0.03	-3.3076	-1.9942	5.5392	-1.8836	2.6395	0.3115	1.5415	-6.5064	-1.3183	-2.3884	0.8488	-3.1714	4.3695	1.7702	3.5742	5.615	-9.9658	-5.5735	-2.5479	2.982	-3.816	-3.816	-9.9658	-0.0425
LGG	Tumor	TCGA-P5-A5F1-01	6.813	-9.9658	4.2929	2.004	0.7146	2.2753	-9.9658	-0.6643	-9.9658	-1.8836	2.1606	-9.9658	-9.9658	-2.5479	-0.6643	1.5709	-0.6873	-2.9324	-4.6082	-2.6349	-9.9658	-0.4719	-0.4325	-3.6259	-4.2934	5.2634	-3.3076	2.0707	0.9862	0.5859	-1.9942	-2.9324	-0.1665	1.1184	0.7832	3.6335	-4.035	1.6785	5.5302	-9.9658	-9.9658	-1.5951	2.2723	-2.4659	-5.5735	-9.9658	-0.394
LGG	Tumor	TCGA-DU-7011-01	5.9388	-9.9658	5.2821	4.5638	4.3618	1.0642	-9.9658	0.1776	-9.9658	-3.6259	0.044	-5.0116	-9.9658	-2.3147	-3.3076	3.0515	-3.1714	-1.9942	-3.6259	-4.6082	-4.2934	-1.8314	-1.3921	-3.3076	-1.5105	5.6761	0.0718	1.9226	-0.5125	-0.4921	-2.3884	-0.1031	1.6649	1.949	2.6255	5.9177	-5.5735	2.7636	5.7233	-9.9658	-4.2934	-2.3884	3.3032	-1.1488	-4.035	-5.0116	0.346
LGG	Tumor	TCGA-P5-A77X-01	6.0803	-3.1714	2.1509	-0.1993	-0.0877	-0.9132	-9.9658	-4.6082	-9.9658	-4.2934	-1.2481	-9.9658	-9.9658	-2.9324	-9.9658	-0.1345	-4.2934	-9.9658	-4.6082	-9.9658	-9.9658	-3.458	-2.8262	-5.0116	-1.8836	4.9346	-3.816	0.5859	-0.7346	0.7058	-5.0116	-4.6082	-4.6082	-3.458	-2.114	3.3105	-3.816	5.5258	3.9204	-5.5735	-9.9658	-9.9658	0.5271	-9.9658	-5.5735	-5.5735	-1.5951
LGG	Tumor	TCGA-VM-A8CA-01	6.239	-0.5973	5.0104	6.8523	6.2867	1.1833	-4.2934	-0.7834	-9.9658	-9.9658	0.0854	-9.9658	-9.9658	-0.5756	-1.8314	1.5366	-2.7274	-4.6082	-1.3183	-9.9658	-9.9658	-2.5479	-0.3566	-1.0559	-1.1172	5.298	3.034	2.1957	0.1776	-0.1993	-0.8863	1.1512	-6.5064	-0.2159	-2.2447	3.4739	0.7493	4.6776	5.4353	-4.6082	-5.0116	-5.0116	1.2455	-3.816	-9.9658	-6.5064	-1.685
LGG	Tumor	TCGA-DU-7015-01	6.0843	-9.9658	4.2095	2.1444	1.7403	2.0638	-5.0116	-2.8262	-9.9658	-4.6082	-0.394	-9.9658	-6.5064	-2.7274	-0.4921	1.105	-0.394	-3.6259	-2.114	-9.9658	-9.9658	-3.816	-1.8314	-9.9658	-4.035	5.3576	-1.3548	1.0503	0.3796	1.614	-4.6082	-1.5105	1.46	1.4065	0.2277	4.1628	-1.5951	1.5514	6.1127	-9.9658	-4.035	-2.2447	3.8857	0.2154	-9.9658	-4.6082	0.8568
LGG	Tumor	TCGA-TM-A7C5-01	5.306	-9.9658	3.5863	6.3245	6.1235	0.7233	-9.9658	-1.1811	-9.9658	-4.035	0.1648	-9.9658	-9.9658	-3.6259	1.9188	0.24	-9.9658	-9.9658	-4.6082	-9.9658	-9.9658	-9.9658	-9.9658	-9.9658	-3.3076	5.3331	-0.1828	1.2455	-2.6349	-2.6349	-9.9658	1.7995	-1.6394	-1.2481	-2.5479	3.8571	2.4198	1.9377	4.4423	-5.0116	-9.9658	-9.9658	0.7321	-4.035	-9.9658	-5.5735	-2.6349
LGG	Tumor	TCGA-DU-8162-01	5.7996	-3.0469	6.0144	7.1368	6.6778	0.1257	-4.2934	-2.9324	-9.9658	-9.9658	-2.6349	-5.0116	-9.9658	-4.035	-9.9658	0.1648	-0.7588	-4.035	-2.4659	-9.9658	-9.9658	-9.9658	-2.2447	-2.5479	0.5763	5.8212	1.8363	3.2328	0.434	-0.2671	-4.035	3.1892	-2.5479	-0.7346	-1.7809	3.5362	-9.9658	7.1361	5.1664	-4.6082	-4.035	-9.9658	2.1766	-4.035	-4.2934	-5.5735	0.0014
LGG	Tumor	TCGA-TM-A84O-01	6.2013	-9.9658	6.2073	2.4623	1.6785	1.5661	-9.9658	-5.0116	-9.9658	-9.9658	1.4388	-9.9658	-9.9658	-2.114	-2.6349	2.2813	-1.7809	-0.7346	-2.7274	-9.9658	-9.9658	-1.9379	-9.9658	-2.6349	-2.4659	6.6558	-2.9324	1.4494	1.0573	-0.8339	-3.6259	-2.7274	-2.5479	0.2881	-0.9132	3.9012	-2.8262	3.2466	5.7032	-4.2934	-3.816	-2.1779	1.683	-2.7274	-5.0116	-4.035	-0.2328
LGG	Tumor	TCGA-FG-A60K-01	5.7976	-9.9658	2.676	0.434	0.4552	0.6332	-9.9658	-5.0116	-9.9658	-9.9658	-1.8836	-9.9658	-9.9658	-2.4659	-1.4699	-0.7834	-3.816	-9.9658	-2.6349	-9.9658	-9.9658	-1.8836	-1.3183	-9.9658	-2.5479	6.1115	1.7532	3.9938	2.3193	2.7249	-4.035	0.2522	-5.0116	-0.2159	-4.035	3.1717	-0.2498	3.5436	5.5525	-3.1714	-9.9658	-1.9379	0.5069	-3.816	-9.9658	-5.5735	-2.1779
LGG	Tumor	TCGA-S9-A7R3-01	6.2915	-9.9658	3.773	8.8602	7.5786	0.5568	-9.9658	0.4233	-9.9658	-9.9658	0.3346	-9.9658	-9.9658	-1.0862	-1.685	1.4441	-9.9658	-0.1993	-2.1779	-9.9658	-9.9658	-1.3921	-0.7588	-4.035	-3.3076	4.1587	1.7786	2.4805	0.1648	0.3685	-4.6082	2.1313	-2.6349	-1.7322	-2.7274	4.2965	-4.035	0.3907	5.9423	-9.9658	-5.5735	-3.6259	2.6464	-3.1714	-3.458	-5.5735	-0.8084
LGG	Tumor	TCGA-TQ-A7RN-01	6.1461	-9.9658	3.29	3.8847	2.9984	-1.5522	-5.0116	-2.6349	-9.9658	-3.458	-0.2845	-9.9658	-9.9658	-3.1714	-1.3548	-0.4131	-4.6082	-5.0116	-2.9324	-4.2934	-9.9658	-2.3884	-3.0469	-1.5951	-3.1714	6.7714	-1.9379	2.5585	0.7321	0.8327	-4.6082	-1.6394	-1.7809	-1.7322	-3.6259	3.9356	0.3907	3.8729	5.4964	-9.9658	-5.0116	-5.5735	0.4657	-5.5735	-9.9658	-6.5064	-2.6349
LGG	Tumor	TCGA-DU-A6S6-01	6.6054	-9.9658	4.073	4.1891	3.1765	-1.3921	-9.9658	-1.5105	-9.9658	-3.458	-3.1714	-9.9658	-9.9658	-3.458	-3.0469	1.4859	-4.035	-9.9658	-5.5735	-9.9658	-9.9658	-4.035	-9.9658	-0.9132	-1.0862	6.5264	-3.1714	1.0503	-0.2159	-0.1504	-2.5479	-2.5479	-5.5735	-2.6349	-3.816	3.7688	3.6474	5.4283	4.4732	-9.9658	-9.9658	-9.9658	0.5568	-2.9324	-9.9658	-6.5064	-1.8836
LGG	Tumor	TCGA-S9-A7R2-01	6.4767	-9.9658	5.1831	4.7501	3.652	4.182	-9.9658	-3.6259	-9.9658	-9.9658	-1.2828	-0.9132	-9.9658	-0.3022	-4.2934	1.0779	-2.1779	-3.816	-1.6394	-3.816	-9.9658	-3.816	-9.9658	0.0854	-0.394	4.2877	-1.5951	1.3623	-0.4521	1.766	-1.3921	-1.5105	-0.3566	1.3846	-0.6873	5.3016	-3.6259	3.8581	6.6511	-4.2934	-0.5756	-0.3383	3.6669	-0.1665	-5.0116	-3.458	0.9935
LGG	Tumor	TCGA-P5-A735-01	5.757	-9.9658	3.074	2.2543	0.2642	-2.114	-9.9658	-2.6349	-9.9658	-9.9658	-2.0529	-9.9658	-9.9658	-2.3884	-2.9324	0.044	-1.8314	-3.3076	-2.7274	-9.9658	-9.9658	-1.8314	-3.3076	-2.7274	-4.2934	6.1467	-3.6259	2.3106	0.5271	-0.1187	-1.8314	-4.2934	-4.6082	-3.816	-9.9658	2.8779	-2.0529	0.3115	5.3893	-9.9658	-9.9658	-9.9658	2.4492	-3.6259	-9.9658	-6.5064	-1.8314
LGG	Tumor	TCGA-HT-7691-01	7.1326	-0.6416	7.6767	8.2226	8.373	1.5064	-5.0116	0.4761	-9.9658	-3.6259	2.6302	-9.9658	-9.9658	0.058	0.3796	0.5666	1.2696	-3.3076	-0.3752	-2.114	-9.9658	-1.8836	-3.0469	-1.3921	-1.3921	4.445	2.3564	2.8442	-0.0877	-1.4699	-4.2934	3.5971	-1.9942	-0.9686	-3.1714	3.2722	-4.035	6.9841	5.8222	-4.6082	-3.816	-1.9379	2.036	-2.7274	-5.5735	-3.3076	-0.013
LGG	Tumor	TCGA-FG-A6J1-01	4.5547	-1.3183	3.5136	5.5979	5.2184	1.7097	-9.9658	-1.6394	-9.9658	-9.9658	-0.9132	-9.9658	-5.0116	-0.6416	-3.458	-1.1172	-2.5479	-9.9658	-3.1714	-9.9658	-9.9658	-1.0862	0.8805	-1.3921	-2.8262	5.3352	1.0503	2.876	0.6517	-1.9942	-6.5064	-1.0262	-4.035	-1.5522	-3.1714	3.5424	-1.3183	4.1061	4.7934	-9.9658	-4.6082	-9.9658	-0.0725	-3.458	-9.9658	-5.5735	-1.685
LGG	Tumor	TCGA-DU-6402-01	7.0472	-9.9658	8.5132	0.7916	1.5366	3.944	0.547	-1.1811	-9.9658	-2.3884	-0.5125	-9.9658	-9.9658	-0.1187	-3.6259	-1.0262	0.9038	-4.035	-3.3076	-2.8262	-3.3076	-0.9971	-0.8599	-4.2934	-3.1714	5.7512	-2.6349	0.3907	1.0983	1.5998	-1.3921	3.2359	2.0147	2.945	-0.0877	1.8918	-2.4659	8.2057	6.5673	-9.9658	-2.7274	-2.114	2.8701	1.3511	-1.8314	-5.0116	1.9226
LGG	Tumor	TCGA-HT-8104-01	6.8183	-9.9658	5.3664	2.6019	3.027	2.3251	-9.9658	-0.5973	-9.9658	-9.9658	-0.2328	-3.816	-4.2934	-0.3201	-3.458	0.0158	-2.0529	-3.816	-2.3147	-2.3884	-9.9658	-1.9379	-1.2142	-1.9942	-2.114	6.4816	2.5413	2.1378	0.7058	3.8002	-5.0116	1.6234	1.8119	4.0304	0.4761	2.4597	-3.816	6.0843	6.6984	-3.458	-2.114	-2.7274	2.9674	-1.8836	-5.0116	-4.6082	0.8883
LGG	Tumor	TCGA-FN-7833-01	7.2032	-3.816	9.1103	8.2503	8.5798	2.1147	-9.9658	4.4437	-9.9658	-1.3183	0.7493	-5.0116	-9.9658	-2.9324	-3.816	4.4176	-1.4305	1.3846	-2.5479	-1.5522	-9.9658	-2.8262	-0.8084	-9.9658	-4.2934	5.8402	-1.6394	3.5875	1.125	-0.0425	-3.458	-0.5125	-1.5951	4.7549	0.0718	3.7116	-0.5125	0.058	6.3549	-4.2934	-9.9658	-9.9658	5.2468	-0.7108	-3.3076	-4.6082	2.5036
LGG	Tumor	TCGA-HT-7473-01	7.1467	-9.9658	7.4007	3.3278	2.982	2.7249	-4.2934	-0.8084	-9.9658	-3.3076	2.3788	-9.9658	-5.5735	-9.9658	4.1002	1.5415	0.3685	-1.7322	-0.7588	-3.0469	-1.6394	-1.7322	-3.6259	-3.816	-1.7809	5.4624	2.1925	2.7007	1.5115	3.1507	-0.4719	1.7141	-0.7588	2.3508	-1.0262	5.5245	-3.816	2.3479	6.7955	-4.2934	-4.035	-2.9324	4.197	1.595	-2.3884	-4.6082	1.7316
LGG	Tumor	TCGA-HT-8019-01	4.4887	-9.9658	1.6649	2.4252	1.3735	-2.114	-9.9658	-9.9658	-9.9658	-9.9658	-2.4659	-9.9658	-9.9658	-2.114	-3.0469	2.183	-3.458	-2.3884	-4.6082	-9.9658	-9.9658	-3.1714	-4.035	-2.1779	0.688	6.1819	-0.0277	1.614	-1.7809	-0.4325	-4.6082	-0.9971	-5.0116	-2.3884	-2.8262	2.9581	-5.5735	7.0412	3.2752	-4.6082	-5.0116	-5.0116	-0.1504	-9.9658	-5.5735	-9.9658	-4.2934
LGG	Tumor	TCGA-DB-A4XF-01	6.3416	-3.816	2.8055	1.614	0.9789	-0.1993	-9.9658	-3.6259	-9.9658	-9.9658	1.125	-9.9658	-9.9658	-1.9942	-9.9658	-0.0725	-2.7274	-3.816	-2.5479	-3.816	-9.9658	-2.0529	-0.6873	-9.9658	-1.685	6.0734	-1.3548	1.9073	0.4657	2.4279	-1.8836	-1.3548	-1.3921	-2.0529	-2.7274	4.0909	-4.035	5.2634	5.0005	-9.9658	-4.2934	-9.9658	1.1382	-4.6082	-5.0116	-6.5064	-1.1488
LGG	Tumor	TCGA-HT-A5RA-01	6.5512	-9.9658	7.3013	0.9038	0.9493	3.5706	-9.9658	-1.0262	-9.9658	-3.816	-1.5522	-5.0116	-5.5735	-0.8863	-1.4699	-2.9324	-0.3566	-4.2934	-2.2447	-3.458	-9.9658	-0.1993	0.9716	-1.5105	-9.9658	7.5023	0.3685	2.5683	1.8201	-1.4699	-9.9658	2.5828	5.0077	7.3964	4.2563	2.1411	-1.7322	4.0773	6.3282	-9.9658	-4.2934	-0.3566	2.7721	0.5763	-5.0116	-2.3147	0.8246
LGG	Tumor	TCGA-E1-A7YL-01	7.2577	-9.9658	6.8377	2.7095	2.826	3.4868	-1.7809	-1.0262	-9.9658	-2.6349	-1.2828	-4.035	-9.9658	-3.1714	-0.2159	-3.816	0.03	-5.0116	-4.6082	-2.6349	-9.9658	-0.6873	0.7916	-0.3022	3.4048	5.0171	1.0151	2.2543	1.674	0.6517	-1.685	2.2753	1.9712	2.128	-0.5973	3.0092	3.9728	5.6398	6.1014	-5.5735	-4.6082	-1.8836	0.8647	-0.8339	-2.6349	-1.9379	0.8488
LGG	Tumor	TCGA-HT-A61B-01	6.8226	-9.9658	3.2174	5.7383	4.1384	1.6512	-9.9658	-2.0529	-9.9658	-3.0469	-0.9686	-9.9658	-9.9658	-2.6349	-3.1714	0.3115	-1.3183	-9.9658	-1.7322	-9.9658	-9.9658	-0.9971	-3.458	-3.816	-4.2934	5.0229	-1.6394	2.676	0.1776	-1.8314	-5.5735	-1.1811	-1.9379	2.8877	0.2881	5.0304	-2.9324	1.3567	6.0659	-9.9658	-4.6082	-2.114	4.2088	-1.2828	-2.9324	-6.5064	1.7273
LGG	Tumor	TCGA-TM-A7CA-01	5.8659	-9.9658	3.2435	4.1716	3.4622	-0.8863	-9.9658	-3.6259	-9.9658	-9.9658	-2.114	-9.9658	-9.9658	-3.6259	-2.5479	0.2998	-4.035	-9.9658	-4.035	-9.9658	-9.9658	-0.013	-3.6259	-9.9658	-1.8836	5.5479	-1.1172	2.6208	1.0222	-0.1828	-3.6259	-0.9686	-4.035	-3.0469	-4.6082	3.1507	-5.0116	3.8896	4.5466	-9.9658	-5.0116	-9.9658	2.1862	-5.0116	-9.9658	-9.9658	-1.4305
LGG	Tumor	TCGA-HT-7684-01	5.748	-2.2447	7.7582	6.2108	6.1843	0.099	-5.0116	-0.7108	-9.9658	-3.3076	3.4129	-9.9658	-9.9658	-1.0862	-3.0469	-2.5479	0.2029	-9.9658	-2.9324	-3.3076	-9.9658	0.547	-2.9324	-4.035	-6.5064	5.8627	1.2085	2.0673	2.1147	-1.7322	-6.5064	1.787	-3.816	-3.1714	-4.6082	2.2268	-1.5951	2.2299	5.5441	-9.9658	-9.9658	-4.035	1.6558	-6.5064	-5.5735	-9.9658	-1.9379
LGG	Tumor	TCGA-HW-8322-01	4.7866	-9.9658	2.7357	1.9527	1.9073	0.9642	-9.9658	-3.0469	-9.9658	-2.4659	-0.1031	-5.5735	-9.9658	-4.035	0.5069	2.8974	-2.1779	-1.7809	-3.1714	-3.1714	3.7356	-1.1488	-0.2328	-3.6259	-2.4659	5.3259	0.9716	2.1411	-0.4719	1.3956	-4.035	0.2762	-1.0262	-0.1187	-2.114	3.7846	1.0847	3.4424	4.7672	-9.9658	-4.6082	-9.9658	2.1313	-2.1779	-3.1714	-3.0469	-0.6643
LGG	Tumor	TCGA-S9-A6U9-01	6.9509	-9.9658	6.3815	8.1058	8.1828	1.5465	-4.2934	1.2147	-9.9658	-4.2934	2.6348	-9.9658	-9.9658	-0.5543	1.1184	3.6872	-3.0469	0.1776	-1.9942	-1.8314	-9.9658	-3.816	-0.7834	-3.6259	-4.035	5.1231	3.222	2.7487	0.7748	-2.0529	-3.6259	3.4291	-0.9686	-1.685	-0.5125	4.5268	-2.3147	0.8488	6.5444	-9.9658	-9.9658	-3.816	2.7073	-6.5064	-4.6082	-5.0116	-0.7834
LGG	Tumor	TCGA-HT-7676-01	5.8146	-9.9658	2.876	2.5876	2.1766	0.9716	-9.9658	-9.9658	-9.9658	-3.816	0.058	-9.9658	-9.9658	-0.8084	-2.9324	2.0465	-1.0862	-2.5479	-1.9942	-3.3076	-9.9658	-1.6394	-1.5522	-9.9658	-4.2934	4.8207	-2.1779	2.6067	1.9415	1.3511	-2.5479	-0.8863	-3.816	-1.7809	-2.114	4.0833	-2.7274	0.1519	6.2689	-3.458	-4.6082	-9.9658	3.7898	-5.0116	-9.9658	-6.5064	0.3231
LGG	Tumor	TCGA-HT-7469-01	8.5761	-9.9658	5.0077	2.183	2.8096	-0.2671	-9.9658	-1.9379	-9.9658	-9.9658	-2.114	-9.9658	-9.9658	-9.9658	-9.9658	-1.8314	-4.035	-3.6259	-2.9324	-3.816	-9.9658	-0.5756	-9.9658	-1.4305	-5.0116	4.1652	1.8323	2.4359	0.7664	-3.6259	-9.9658	3.0411	-1.1811	0.1648	0.4865	2.0076	0.8082	6.3031	5.1712	-4.2934	-5.5735	-2.7274	2.0878	-4.2934	-5.0116	-9.9658	-0.7346
LGG	Tumor	TCGA-DH-A7UU-01	6.4192	-9.9658	3.2632	6.1179	4.936	-0.7588	-9.9658	-3.816	-9.9658	-9.9658	0.8805	-9.9658	-5.5735	-2.8262	-9.9658	-0.4921	-2.2447	-9.9658	-1.7809	-3.816	-9.9658	-1.3183	-3.816	-3.6259	-2.7274	5.4327	-0.2159	0.7146	-1.3548	-2.3147	-5.0116	-1.0559	-2.0529	-2.0529	-2.7274	3.3017	-9.9658	0.2154	4.8689	-9.9658	-5.5735	-9.9658	1.8957	-6.5064	-5.5735	-9.9658	-1.7809
LGG	Tumor	TCGA-HT-7873-01	6.6977	-9.9658	4.6399	0.1257	0.1124	-0.6416	-9.9658	-9.9658	-9.9658	-9.9658	-0.4719	-9.9658	-9.9658	-0.4131	-9.9658	-1.8836	-2.9324	-4.6082	-2.1779	-9.9658	-9.9658	1.2209	-2.0529	-9.9658	-4.035	5.5018	0.2154	1.6785	1.2875	-3.1714	-3.816	1.3397	-9.9658	-2.6349	-2.8262	3.7105	-2.9324	1.8444	5.4403	-4.2934	-9.9658	-9.9658	3.136	-3.6259	-5.0116	-9.9658	-1.2481
LGG	Tumor	TCGA-HW-A5KK-01	6.6405	-4.035	8.2702	9.3831	8.467	2.8641	-9.9658	-0.9686	-9.9658	-4.2934	-0.1187	-5.0116	-9.9658	-0.3566	-4.2934	1.766	-0.4521	-4.035	-1.0262	-3.0469	-9.9658	-9.9658	-2.114	-1.2481	-1.4699	5.3541	1.8363	3.492	0.2998	0.1776	-3.816	2.2513	-2.0529	-0.1828	-0.8339	3.991	-5.5735	7.0499	7.2092	-9.9658	-2.3147	-2.6349	4.1652	-0.0574	-5.5735	-4.2934	1.0983
LGG	Tumor	TCGA-DB-A64P-01	5.7658	-9.9658	5.5512	4.7263	3.8847	0.7916	-1.9379	-2.3884	-9.9658	-4.035	1.9895	-4.6082	-9.9658	-3.6259	-0.8339	1.9149	-2.1779	-9.9658	-4.2934	-2.3147	-2.8262	-2.8262	-1.2481	-9.9658	-3.3076	6.5753	2.2144	2.8462	0.4016	-0.9686	-5.0116	2.2573	-0.1187	0.099	-1.7322	3.47	0.3115	3.5086	5.0041	-9.9658	-5.0116	-4.6082	1.7097	-2.9324	-9.9658	-5.0116	-2.3884
LGG	Tumor	TCGA-HT-7478-01	6.2069	-3.3076	7.3069	7.1671	7.092	3.7909	-2.0529	0.4233	-9.9658	-5.0116	-1.5951	-9.9658	-9.9658	-1.2828	-9.9658	-0.8863	-0.1828	-5.0116	-1.6394	-2.8262	-9.9658	-2.6349	-1.6394	-3.816	-2.5479	6.1295	-0.1031	4.5274	0.3685	-0.6193	-3.6259	2.1509	0.7146	3.074	0.2154	5.0875	-3.6259	4.891	6.8039	-9.9658	-3.0469	-1.9379	4.2781	-0.7588	-2.1779	-3.1714	2.0742
LGG	Tumor	TCGA-S9-A6TX-01	5.407	-1.2828	3.3321	2.299	0.2998	-0.4325	-9.9658	-4.6082	-9.9658	-9.9658	-0.394	-5.0116	-9.9658	-2.114	-4.6082	0.9789	-4.6082	-4.035	-3.816	-4.2934	-3.1714	-2.8262	-0.3383	-2.2447	-3.3076	5.2873	-1.3548	2.7657	-0.2159	0.3231	-4.035	-3.3076	-3.1714	-4.035	-3.458	4.0506	-2.2447	2.1411	5.1347	-9.9658	-9.9658	-4.2934	1.0222	-4.035	-4.6082	-9.9658	-2.114
LGG	Tumor	TCGA-RY-A83Z-01	6.0873	-9.9658	3.6042	4.3793	3.0568	0.3907	-9.9658	-3.458	-9.9658	-3.3076	-0.5756	-9.9658	-9.9658	-0.8339	-9.9658	0.0158	-1.8314	-5.0116	-5.0116	-9.9658	-4.035	0.2762	-1.0862	-9.9658	-3.816	5.5223	-0.8084	1.3225	-1.2481	-3.458	-9.9658	-3.458	-6.5064	-5.5735	-2.0529	2.4753	-3.458	1.0363	4.6236	-9.9658	-9.9658	-9.9658	1.125	-5.5735	-4.2934	-9.9658	-0.7346
LGG	Tumor	TCGA-FG-6688-01	6.3228	-4.2934	6.5926	3.2781	3.573	2.1013	-5.0116	-2.4659	-9.9658	-9.9658	-2.114	-9.9658	-9.9658	0.044	-3.0469	-0.2159	-3.3076	-3.1714	-1.1488	-1.9379	-9.9658	-1.3921	-0.9406	-0.4521	-1.5522	5.4013	3.4331	1.2516	-0.4325	-0.7588	-6.5064	2.676	-1.3921	1.7617	-1.1488	1.8524	-4.6082	4.3751	6.5923	-9.9658	-9.9658	-3.0469	2.5683	-2.3884	-4.035	-6.5064	0.434
LGG	Tumor	TCGA-FG-A4MT-01	4.7698	-9.9658	1.3901	4.2669	3.6405	-1.7809	-9.9658	-4.6082	-9.9658	-2.9324	-0.1828	-9.9658	-9.9658	-9.9658	-9.9658	-2.6349	-9.9658	-9.9658	-4.2934	-9.9658	-9.9658	-2.114	-2.8262	-2.4659	-3.3076	4.7682	-1.9942	1.1316	-0.4719	-4.2934	-4.2934	-2.8262	-3.6259	-4.6082	-9.9658	2.5924	-3.6259	-3.1714	5.5665	-9.9658	-9.9658	-9.9658	1.8078	-9.9658	-9.9658	-9.9658	-1.6394
LGG	Tumor	TCGA-FG-A6IZ-01	4.0427	-9.9658	2.4779	2.3732	0.7999	0.5271	-9.9658	-9.9658	-9.9658	-3.458	-0.1665	-5.5735	-9.9658	-1.1172	-3.0469	0.6608	-5.0116	-2.6349	-3.816	-9.9658	-1.8836	-1.3183	-0.8339	-6.5064	-4.2934	5.1672	-1.5951	1.6649	-1.7809	-1.3183	-9.9658	-3.458	-2.5479	-1.7809	-3.816	3.3633	2.05	3.1028	4.7302	-9.9658	-5.5735	-9.9658	-0.7834	-2.9324	-9.9658	-9.9658	-3.0469
LGG	Tumor	TCGA-HT-8113-01	5.0884	-2.1779	3.573	4.1812	3.8023	1.8242	-9.9658	-1.6394	-5.0116	-9.9658	-1.9379	-9.9658	-9.9658	-1.6394	-9.9658	0.1388	-9.9658	-2.1779	-5.5735	-9.9658	-9.9658	-2.2447	-1.5105	-9.9658	0.3346	6.2182	1.412	2.2051	-0.5125	0.6425	-3.458	1.736	-5.0116	0.5666	-2.7274	2.8897	-9.9658	6.1629	3.6018	-9.9658	-5.5735	-9.9658	-0.6193	-3.816	-4.035	-3.816	-4.2934
LGG	Tumor	TCGA-DH-A7UT-01	5.9444	-9.9658	4.7856	5.4393	4.6685	-2.9324	-9.9658	-2.6349	-9.9658	-4.6082	-1.8314	-9.9658	-9.9658	-0.5543	-4.2934	-1.3548	-3.1714	-3.3076	-2.0529	-9.9658	-9.9658	-1.3183	-3.6259	-9.9658	-1.1811	7.1818	0.9343	2.7615	0.2762	0.4016	-3.458	-0.2159	-5.0116	-3.458	-9.9658	3.2374	0.4233	1.2875	5.067	-9.9658	-9.9658	-3.816	2.2175	-5.0116	-9.9658	-9.9658	-1.1488
LGG	Tumor	TCGA-EZ-7264-01	4.7991	-3.3076	3.8228	4.0055	3.838	-0.8339	-9.9658	-2.2447	-9.9658	-5.0116	-1.6394	-9.9658	-9.9658	-3.0469	-1.0262	0.4967	-5.0116	-2.7274	-4.6082	-9.9658	-9.9658	-3.458	-2.3884	-3.3076	-2.4659	4.9603	0.0158	1.0222	0.0854	1.1316	-3.1714	0.3231	-4.035	-1.9942	-5.0116	5.4578	-1.8314	3.3264	4.7066	-9.9658	-5.5735	-9.9658	0.7321	-6.5064	-9.9658	-6.5064	-2.1779
LGG	Tumor	TCGA-TQ-A7RF-01	6.6622	-9.9658	4.4608	4.4437	3.8749	0.6699	-9.9658	-1.5522	-9.9658	-9.9658	2.236	-4.6082	-9.9658	-1.3183	-3.1714	-0.1828	-2.0529	-4.6082	-3.0469	-9.9658	-9.9658	-3.6259	-1.5951	-2.0529	-3.6259	5.3248	1.1512	1.6281	-0.4325	-2.9324	-3.6259	2.496	-3.3076	-1.5951	-9.9658	3.5947	-5.0116	1.6512	5.3335	-9.9658	-5.0116	-9.9658	1.4704	-2.1779	-4.6082	-6.5064	-0.6873
LGG	Tumor	TCGA-DB-5274-01	3.7094	-3.6259	4.6018	6.532	5.4624	2.0742	-2.6349	-1.8314	-4.6082	-1.1488	0.605	-9.9658	-9.9658	-1.2828	2.4518	2.7029	-3.3076	-1.1488	-2.8262	-1.685	-0.8599	-9.9658	0.1776	-6.5064	-3.6259	3.9543	-0.1345	1.1382	-3.1714	-2.9324	-6.5064	0.2522	-0.5973	-0.5756	-2.5479	3.6054	1.0293	1.8957	4.248	-9.9658	-9.9658	-4.6082	0.4233	-2.8262	-9.9658	-6.5064	-1.3548
LGG	Tumor	TCGA-S9-A7R8-01	4.6944	-3.6259	4.4549	0.9419	0.4125	-1.8314	-4.035	1.3109	-9.9658	-9.9658	-2.0529	-9.9658	-9.9658	-0.9406	-4.035	-9.9658	-3.816	-3.6259	-1.7809	-2.8262	-9.9658	-3.1714	-9.9658	-9.9658	-4.035	4.8263	-3.1714	1.3791	-1.685	-3.1714	-2.4659	-3.458	-6.5064	-2.9324	-4.2934	3.9147	-2.3884	1.1447	5.936	-9.9658	-9.9658	-3.6259	1.9638	-5.5735	-4.035	-9.9658	-0.4325
LGG	Tumor	TCGA-FG-7641-01	5.8839	-9.9658	1.4011	2.5011	1.7229	-1.8836	-9.9658	-9.9658	-9.9658	-3.816	-1.0862	-9.9658	-9.9658	-3.458	-3.6259	-3.816	-3.816	-4.2934	-2.9324	-9.9658	-9.9658	-2.9324	-1.7322	-9.9658	-0.1504	5.8994	-1.2828	2.0147	0.8647	1.0573	-9.9658	-2.114	-4.2934	-4.035	-9.9658	2.7379	-1.0862	4.8595	4.9924	-9.9658	-9.9658	-9.9658	-0.1031	-9.9658	-9.9658	-9.9658	-3.816
LGG	Tumor	TCGA-HW-7495-01	5.8314	-9.9658	1.7617	3.335	2.1638	-1.4699	-9.9658	-5.0116	-9.9658	-9.9658	-0.9132	-5.0116	-9.9658	-3.6259	-1.7809	-1.4699	-9.9658	-9.9658	-4.6082	-9.9658	-9.9658	-1.5105	-3.458	-2.8262	-0.9686	6.2531	0.9716	2.8701	1.0642	2.7051	-3.458	0.1124	-3.1714	-4.035	-4.035	3.2796	2.7422	5.2865	4.9905	-9.9658	-9.9658	-9.9658	0.7146	-9.9658	-5.0116	-6.5064	-1.9379
LGG	Tumor	TCGA-CS-6669-01	4.3256	-3.0469	-0.8339	-9.9658	-3.6259	-1.3183	-9.9658	-9.9658	-9.9658	-9.9658	-2.3884	-9.9658	-9.9658	-2.9324	-9.9658	-3.6259	-3.3076	-9.9658	-5.0116	-9.9658	-9.9658	-2.9324	-9.9658	-1.9942	0.688	6.7211	-1.4699	-2.4659	-3.816	-0.9406	-4.2934	-5.0116	-9.9658	-2.1779	-3.6259	2.3164	-9.9658	5.3785	3.222	-4.6082	-4.035	-9.9658	-0.5973	-3.1714	-9.9658	-9.9658	-3.816
LGG	Tumor	TCGA-HT-7481-01	5.288	-9.9658	1.9149	4.2095	3.1045	0.4233	-9.9658	-3.1714	-9.9658	-9.9658	-0.3566	-9.9658	-9.9658	-2.8262	-4.2934	1.6466	-3.6259	-9.9658	-3.6259	-9.9658	-9.9658	-4.6082	-1.1488	-9.9658	-0.7346	5.1322	-0.9686	0.4125	-2.9324	0.517	-5.0116	-1.4305	-3.1714	-2.3147	-2.5479	3.2662	1.6466	5.1111	4.7291	-9.9658	-4.6082	-3.816	0.9191	-5.0116	-9.9658	-9.9658	-2.2447
LGG	Tumor	TCGA-DU-8163-01	5.9798	-9.9658	5.2694	5.393	4.0739	1.683	-9.9658	-2.4659	-9.9658	-2.0529	0.1648	-9.9658	-9.9658	-1.3548	-2.6349	-0.0574	-0.5332	-3.6259	-2.3147	-2.7274	-9.9658	-1.7322	-1.2481	-9.9658	-1.4305	5.7819	-1.9942	2.3394	1.0079	-0.7834	-3.816	-1.1811	-2.114	-0.4521	-2.7274	4.6195	-1.9942	2.0569	6.2198	-4.2934	-4.035	-1.9379	3.9774	-0.4521	-5.0116	-2.9324	1.2516
LGG	Tumor	TCGA-S9-A6WD-01	5.1148	-1.5105	2.3394	4.5958	4.0926	-0.0725	-9.9658	-1.5522	-9.9658	-2.7274	-0.3566	-4.2934	-9.9658	-2.3884	-2.114	0.6425	-2.7274	-4.6082	-2.9324	-4.035	-9.9658	-2.3884	-2.8262	-2.1779	-1.9379	4.9388	0.4552	1.6093	0.3685	1.2085	-3.458	0.688	-3.1714	-0.3566	-3.458	3.4075	-0.9406	2.7572	5.3381	0.0014	-5.0116	-5.0116	1.1117	-3.816	-6.5064	-9.9658	-1.685
LGG	Tumor	TCGA-CS-4942-01	6.2468	-3.0469	3.3134	1.2636	1.3901	2.4252	-9.9658	-2.0529	-9.9658	-4.2934	-9.9658	-4.6082	-9.9658	-1.9379	-5.5735	1.1447	-1.7809	-4.6082	-1.2481	-1.3921	-9.9658	-1.7809	-1.8314	-5.5735	-4.6082	5.443	-5.0116	2.5876	0.24	2.4008	-4.2934	-4.2934	-1.8314	1.8404	-0.5543	4.6206	-1.0559	2.0465	6.9092	-9.9658	-5.5735	-3.1714	3.8481	-0.9406	-3.816	-4.2934	1.7185
LGG	Tumor	TCGA-HT-8110-01	5.9062	-9.9658	6.9991	3.2766	3.6486	2.6647	-4.2934	0.6145	-9.9658	-3.1714	0.6517	-9.9658	-9.9658	-0.8339	-0.0277	2.2901	-0.2845	-1.9379	-1.2142	-2.114	-4.035	-0.7346	-2.114	-1.3548	-2.2447	5.2784	-0.2159	1.614	-0.9406	-0.1031	-2.5479	1.0847	2.4675	4.1302	1.6466	2.8562	-0.3022	2.5263	7.247	-4.6082	-4.6082	-2.9324	3.6195	-1.0559	-3.0469	-2.9324	1.6093
LGG	Tumor	TCGA-HT-8106-01	5.6014	-3.1714	5.4748	6.0036	5.2631	6.5875	-3.816	-0.7834	-9.9658	-2.6349	2.0254	-9.9658	-9.9658	2.7422	1.2023	6.8633	-1.4305	7.7231	1.0915	-1.2828	-0.1828	-2.6349	0.7321	-4.035	-0.6873	5.4179	-1.685	2.3926	-0.3201	-0.7588	-2.6349	-0.5973	5.4223	4.281	1.9415	6.0873	7.1532	4.5454	7.2471	-4.6082	-0.9686	2.4008	4.6944	2.4306	-2.9324	2.6161	3.832
LGG	Tumor	TCGA-QH-A6CW-01	6.933	-2.8262	7.3366	8.8914	8.513	0.3346	-9.9658	1.949	-9.9658	-9.9658	0.5955	-9.9658	-9.9658	-0.4719	-3.1714	2.8402	-4.035	-1.3183	-1.2481	-3.6259	-9.9658	-0.7834	-1.9379	-9.9658	-2.9324	5.3893	2.1925	4.6265	2.6302	0.346	-5.5735	3.3911	-4.6082	-3.0469	-1.7322	3.2617	-5.0116	-1.1172	6.3726	-9.9658	-9.9658	-3.6259	2.6602	-3.816	-9.9658	-4.2934	-1.1811
LGG	Tumor	TCGA-RY-A840-01	5.9069	-3.0469	3.3842	0.4657	-0.4521	-0.4719	-9.9658	-3.458	-9.9658	-1.7322	-1.0862	-9.9658	-9.9658	-2.3147	-4.6082	-0.4719	-9.9658	-2.5479	-5.5735	-4.035	-1.0559	-2.9324	-0.6643	-4.035	-9.9658	6.4108	-0.7108	-0.8084	1.105	2.0638	-2.9324	-4.035	-4.2934	-3.3076	-4.2934	2.5731	-1.2142	0.7058	4.2165	-9.9658	-5.0116	-5.0116	-1.0862	-6.5064	-9.9658	-9.9658	-6.5064
LGG	Tumor	TCGA-HW-8319-01	6.7252	-3.0469	6.3054	4.7955	4.1128	-1.2142	-9.9658	0.346	-9.9658	-9.9658	-2.2447	-9.9658	-9.9658	-3.816	-9.9658	0.8164	-9.9658	-4.035	-2.6349	-9.9658	-9.9658	-0.5125	-9.9658	-2.7274	-0.8084	5.8914	0.9568	2.496	0.9115	0.0014	-3.6259	0.9493	-3.816	-1.7809	-2.5479	3.2405	-1.3183	3.6451	5.5982	-4.6082	-9.9658	-9.9658	2.7183	-3.6259	-4.2934	-6.5064	0.4233
LGG	Tumor	TCGA-HT-7482-01	6.5832	-9.9658	6.5053	7.8457	6.7165	0.2029	-9.9658	-0.8084	-9.9658	-9.9658	0.2762	-9.9658	-9.9658	-2.3147	-3.0469	1.5854	-0.9686	-1.6394	-3.6259	-9.9658	-9.9658	-2.3884	-0.4921	-2.9324	-3.3076	5.3705	0.1257	3.5174	1.5216	1.6045	-2.5479	1.2271	-5.0116	-1.8314	-2.2447	4.795	-2.2447	1.1382	6.3792	-3.6259	-5.5735	-9.9658	3.7335	-3.816	-5.0116	-5.5735	0.044
LGG	Tumor	TCGA-DU-5870-01	5.0644	-4.035	3.8157	2.5828	3.0893	1.125	-9.9658	-9.9658	-5.0116	-3.3076	1.2023	-5.0116	-9.9658	-1.0559	-2.3884	1.0847	-4.6082	-2.1779	-3.1714	-2.3884	-9.9658	-4.6082	-1.7809	-4.6082	-3.1714	5.1958	-1.5105	2.0254	-0.6643	0.5568	-9.9658	-1.0559	-2.114	-1.5105	-3.816	3.9108	-0.8599	4.1939	6.5035	-9.9658	-9.9658	-9.9658	2.0254	-3.6259	-5.5735	-5.5735	-1.1488
LGG	Tumor	TCGA-E1-5304-01	6.1789	-9.9658	0.9268	1.2756	1.0079	-0.7588	-9.9658	-5.5735	-9.9658	-9.9658	-0.9132	-9.9658	-9.9658	-1.7809	-4.2934	1.125	-9.9658	-4.6082	-5.0116	-9.9658	-9.9658	2.609	-2.0529	-6.5064	-3.1714	5.0387	-2.3147	-0.4521	-2.4659	-3.0469	-5.5735	-4.2934	-0.0877	-0.5973	-1.3921	2.1378	-2.9324	-1.2828	3.5971	-9.9658	-9.9658	-9.9658	0.2522	-6.5064	-9.9658	-6.5064	-3.458
LGG	Tumor	TCGA-TM-A84S-01	6.4544	-9.9658	3.6301	4.287	3.1685	1.1316	-4.2934	-3.0469	-9.9658	-4.2934	0.0718	-9.9658	-9.9658	-3.816	-1.1811	0.4865	-3.6259	-4.035	-4.2934	-9.9658	-9.9658	-2.9324	-1.3921	-2.4659	-2.6349	5.3413	-3.0469	3.6994	1.3846	2.8701	-5.0116	-1.8314	-1.0559	-1.2481	-2.7274	3.6861	1.0079	5.689	5.5937	-9.9658	-5.5735	-9.9658	2.3394	-3.6259	-9.9658	-9.9658	-0.6873
LGG	Tumor	TCGA-CS-4943-01	7.1008	-9.9658	4.7512	5.2653	5.1827	0.2522	-9.9658	0.1519	-9.9658	-9.9658	-2.6349	-9.9658	-9.9658	-9.9658	-4.2934	2.4439	-2.3884	-2.8262	-6.5064	-9.9658	-4.2934	-0.3201	-9.9658	-5.0116	-3.816	5.4912	-1.1488	0.9115	-1.1811	-1.3921	-3.816	-0.7588	-1.4699	-0.4521	-2.1779	5.1396	-5.5735	-0.8863	5.1441	-9.9658	-5.5735	-9.9658	3.0181	-2.9324	-4.6082	-4.6082	-0.6193
LGG	Tumor	TCGA-E1-A7Z3-01	5.7939	-1.2828	4.2041	3.4358	2.5338	-0.2845	-9.9658	-3.3076	-9.9658	-9.9658	-2.3884	-9.9658	-9.9658	-1.1488	-9.9658	0.1519	-2.5479	-9.9658	-1.7809	-9.9658	-9.9658	-1.3183	-0.8084	-3.1714	-1.1172	5.9538	-0.5543	2.0673	0.2762	0.044	-2.9324	-1.7809	-2.4659	-1.685	-3.6259	3.7464	-4.035	7.0176	5.2638	-3.3076	-4.2934	-9.9658	1.6604	-4.2934	-3.0469	-3.458	-0.8863
LGG	Tumor	TCGA-FG-8182-01	5.8682	-9.9658	6.0573	8.8341	7.9991	0.434	-9.9658	1.0779	-9.9658	-4.2934	-0.2671	-9.9658	-5.5735	-0.9686	-9.9658	0.6517	-2.6349	-2.3147	-0.6643	-9.9658	-9.9658	-2.0529	-3.6259	-3.0469	-2.7274	5.23	-0.2328	2.578	0.5955	-0.9406	-5.5735	1.0363	-3.816	-3.3076	-5.5735	4.481	-1.1172	-0.4719	6.3234	-5.0116	-5.0116	-3.3076	3.5657	-2.8262	-9.9658	-9.9658	0.4233
LGG	Tumor	TCGA-DU-A5TW-01	5.8851	-9.9658	2.2633	3.7646	3.2018	-2.2447	-9.9658	-9.9658	-9.9658	-9.9658	0.5568	-9.9658	-9.9658	-1.6394	-1.1811	-1.3183	-1.9942	-9.9658	-2.4659	-9.9658	-3.816	0.9419	-2.5479	-3.3076	-4.035	5.4483	-1.4305	1.8801	-0.1345	-1.9379	-4.2934	-1.8836	-4.2934	-2.3147	-9.9658	2.0569	-9.9658	-1.5105	5.4337	-3.1714	-9.9658	-2.6349	1.7273	-5.0116	-5.5735	-9.9658	-2.5479
LGG	Tumor	TCGA-TQ-A7RP-01	6.0184	-9.9658	5.3434	4.579	4.4189	2.0946	-4.6082	-0.9971	-5.5735	-5.0116	-0.7834	-3.6259	-9.9658	-1.1811	3.5694	2.7826	-1.8836	-3.0469	-2.3884	-9.9658	-9.9658	0.1903	-1.5105	-2.0529	-2.3147	3.8198	1.0151	2.0604	-0.3752	1.884	-6.5064	0.9191	-1.2142	-0.7108	-0.1504	3.5124	-9.9658	6.4278	5.3813	-4.035	-3.0469	-1.0262	1.7097	-2.5479	-9.9658	-3.458	-0.7346
LGG	Tumor	TCGA-HT-7689-01	5.8488	-9.9658	5.4118	1.9895	0.346	0.6239	-1.2828	1.8323	-9.9658	-2.8262	-1.6394	-9.9658	-9.9658	-0.4719	-2.8262	0.679	-1.2142	-3.6259	-3.458	-4.035	-9.9658	-4.6082	-1.5105	-9.9658	-1.7322	5.4732	-5.0116	3.2343	2.5924	0.6699	-4.035	-2.0529	-2.8262	2.4063	-1.7809	3.9459	-2.6349	0.434	5.9357	-5.5735	-9.9658	-4.035	3.2328	-9.9658	-9.9658	-5.5735	0.1257
LGG	Tumor	TCGA-FG-7638-01	5.6361	-2.0529	3.1278	2.3981	1.125	0.9419	-9.9658	-4.6082	-9.9658	-9.9658	-0.5543	-9.9658	-9.9658	-3.816	-9.9658	1.8201	-2.3147	-3.816	-5.0116	-9.9658	-4.035	-3.458	-2.1779	-1.8314	-1.9942	6.4194	-0.1187	1.0433	-0.2671	0.4967	-5.5735	-0.5332	-0.6193	0.2154	-0.9406	3.3364	-3.816	5.2277	5.2657	-5.5735	-3.6259	-9.9658	0.8164	-4.035	-9.9658	-9.9658	-1.8836
LGG	Tumor	TCGA-P5-A5EV-01	6.4806	-9.9658	2.3077	1.6466	1.6512	1.9895	-9.9658	-2.3884	-9.9658	-9.9658	0.7233	-9.9658	-9.9658	-9.9658	-4.2934	-0.5973	-4.2934	-2.7274	-2.9324	-9.9658	-4.035	-4.2934	-1.7322	-4.035	-2.7274	5.725	-1.4305	1.5316	0.1124	-2.6349	-3.816	-4.2934	2.3077	0.4552	0.6517	3.2944	-3.3076	0.5069	5.2743	-9.9658	-4.2934	-1.9942	2.6067	-4.035	-9.9658	-5.0116	-0.4131
LGG	Tumor	TCGA-HT-7476-01	4.5663	-9.9658	4.287	3.4726	2.7763	0.8961	-9.9658	-2.5479	-9.9658	-5.0116	-3.458	-9.9658	-9.9658	-9.9658	-9.9658	3.7116	-0.9132	-1.2481	-4.035	-9.9658	-4.2934	-0.4921	-0.8599	-9.9658	-0.6193	5.5355	0.3907	2.4623	-0.8863	-2.114	-2.3147	0.6699	-0.8599	0.058	-1.0559	4.5479	-2.6349	6.5621	4.0515	-4.6082	-4.6082	-2.8262	1.0151	-2.9324	-3.0469	-5.0116	-1.2828
LGG	Tumor	TCGA-TQ-A7RG-01	5.7835	-9.9658	4.3456	6.738	5.6773	1.3109	-9.9658	-1.3183	-9.9658	-9.9658	-2.7274	-9.9658	-5.0116	-3.458	2.2723	3.4061	-9.9658	-1.4305	-3.0469	-9.9658	-3.458	-2.8262	-0.5125	-3.1714	-3.0469	5.6918	-0.9971	4.0082	1.2023	1.7744	-1.8836	0.3346	-1.3548	-0.3383	-1.8314	3.9801	-1.8314	3.2496	5.6047	-9.9658	-5.0116	-9.9658	2.2633	-2.5479	-9.9658	-5.5735	-0.5973
LGG	Tumor	TCGA-TM-A84F-01	6.1767	-3.816	7.4586	8.9829	8.0995	4.4556	-9.9658	2.0707	-9.9658	-2.114	-0.2159	-9.9658	-9.9658	3.9108	-4.2934	0.7748	0.044	-9.9658	-1.5105	-2.3884	-9.9658	-1.8314	-0.9971	-1.9942	-1.6394	5.9658	-0.3201	5.5744	2.1476	2.0707	-3.6259	1.5612	4.1036	6.4854	3.2018	4.6236	-0.7346	3.7804	5.8875	-9.9658	-1.3183	-0.8339	4.2281	0.9343	-3.0469	-2.6349	2.5658
LGG	Tumor	TCGA-FG-8181-01	4.9336	-2.0529	6.1723	6.5824	6.1879	0.5069	-4.2934	-0.9132	-9.9658	-9.9658	-0.6873	-4.2934	-9.9658	-3.816	-9.9658	3.38	-0.2159	-2.4659	-5.0116	-4.035	-9.9658	-3.458	-0.6193	-1.2142	0.7999	6.8459	3.864	4.5608	1.2085	-0.0877	-2.6349	4.1119	-2.7274	1.3454	1.3167	3.6532	-3.458	7.1878	4.3653	-5.5735	-4.2934	-2.1779	0.8246	-4.6082	-9.9658	-3.816	-2.3884
LGG	Tumor	TCGA-DU-A7T6-01	3.0252	-4.6082	3.5199	4.783	4.3024	1.0779	-9.9658	-1.7322	-9.9658	-4.2934	0.3907	-4.035	-6.5064	-0.5973	-0.3383	-0.4521	-3.1714	-2.9324	-4.2934	-4.6082	-3.458	-9.9658	-2.7274	-3.1714	-2.0529	5.6548	0.3796	0.547	-2.7274	-0.5756	-5.5735	-1.1488	-0.4719	0.8082	-0.6193	3.4061	-5.5735	3.4687	5.4996	-1.8314	-4.2934	-2.6349	0.5955	-2.4659	-5.0116	-5.5735	-1.5105
LGG	Tumor	TCGA-DB-A4XC-01	6.7047	-9.9658	4.3463	3.7678	2.9893	1.1706	-9.9658	-1.7322	-9.9658	-9.9658	0.9935	-9.9658	-9.9658	-1.2481	-9.9658	2.6114	-9.9658	-1.7809	-2.7274	-9.9658	-2.9324	-2.4659	-1.1172	-9.9658	-0.4719	5.359	0.058	3.3105	1.2516	1.9638	-1.685	-0.394	-2.114	0.058	-1.4699	4.5173	-1.4305	6.1121	5.8849	-9.9658	-2.9324	-2.1779	2.5061	-3.458	-3.3076	-4.2934	-0.1504
LGG	Tumor	TCGA-S9-A6U2-01	6.1215	-9.9658	4.1359	6.9753	6.363	0.1519	-9.9658	-1.7809	-9.9658	-3.816	-0.5543	-9.9658	-3.816	-3.458	-9.9658	1.1447	-9.9658	-2.7274	-3.3076	-9.9658	-9.9658	-3.1714	-1.3548	-4.035	-1.9379	5.7263	-0.6416	3.2205	0.7832	2.4225	-2.4659	2.2633	-2.114	-1.1488	-1.8836	3.866	-9.9658	4.6485	6.2512	-9.9658	-5.0116	-3.458	2.2543	-2.6349	-9.9658	-4.2934	-0.2498
LGG	Tumor	TCGA-DB-A75M-01	6.7935	-9.9658	4.2943	3.868	2.9984	0.7321	-9.9658	-1.8836	-9.9658	-4.2934	1.2576	-9.9658	-9.9658	-2.8262	-3.3076	0.7146	-9.9658	-3.6259	-2.3884	-3.0469	-9.9658	-0.9971	-1.1488	-3.6259	-4.2934	6.1279	-3.458	2.7379	1.4704	-2.3147	-2.7274	-2.5479	-3.3076	-2.2447	-4.6082	3.7127	-3.3076	-0.0877	5.7743	-9.9658	-5.0116	-4.6082	2.791	-4.2934	-9.9658	-9.9658	-0.7834
LGG	Tumor	TCGA-HT-8012-01	5.4387	0.8805	2.8096	6.3521	4.9663	-0.394	-4.6082	-1.6394	-9.9658	-5.0116	-0.3201	-9.9658	-5.5735	-9.9658	0.3346	0.03	-2.4659	-9.9658	-4.2934	-9.9658	0.4016	-1.0559	0.6969	-9.9658	-2.0529	5.7458	0.8961	1.8801	0.2762	-0.1345	-2.8262	-0.0425	-3.6259	-3.816	-5.0116	3.6972	1.9111	3.2841	5.8873	-3.0469	-9.9658	-9.9658	1.5165	-6.5064	-5.5735	-6.5064	-2.3884
LGG	Tumor	TCGA-S9-A7QW-01	5.7461	-9.9658	2.5313	6.7528	6.6765	-1.4305	-9.9658	-3.0469	-9.9658	-9.9658	-9.9658	-9.9658	-9.9658	-1.2828	-9.9658	-0.0574	-9.9658	-9.9658	-3.3076	-9.9658	-9.9658	-3.458	-9.9658	-4.035	-2.8262	6.2321	-1.4305	2.6325	1.0779	0.1124	-3.816	-1.1811	-5.0116	-2.9324	-4.6082	2.8341	-1.3921	-0.8863	5.3009	-5.0116	-9.9658	-9.9658	0.9268	-6.5064	-9.9658	-9.9658	-2.1779
LGG	Tumor	TCGA-P5-A733-01	5.6343	-9.9658	4.4074	4.366	4.2526	-1.3183	-9.9658	-3.1714	-9.9658	-9.9658	-0.4521	-9.9658	-9.9658	-2.7274	-5.0116	-0.0277	-3.816	-9.9658	-4.035	-9.9658	-9.9658	-9.9658	-1.9379	-2.2447	-1.9942	4.849	-1.685	0.6332	-0.7108	-0.2845	-4.6082	-1.1488	-6.5064	-3.458	-5.0116	1.7617	-3.816	3.6006	3.8289	-5.5735	-9.9658	-4.2934	0.8568	-5.5735	-9.9658	-6.5064	-1.9379
LGG	Tumor	TCGA-E1-A7Z4-01	6.8694	-9.9658	4.8739	5.7145	5.479	-1.0262	-3.3076	-1.6394	-9.9658	-4.2934	0.4761	-5.0116	-9.9658	-1.5951	0.4552	2.0111	-2.0529	-3.1714	-2.0529	-9.9658	-9.9658	-2.0529	-2.2447	-9.9658	-3.6259	4.8253	0.1519	2.004	0.1648	0.605	-3.3076	-0.0725	-1.8314	-0.2498	-2.0529	2.3251	-2.3884	-0.5973	5.7279	-3.6259	-5.5735	-9.9658	2.362	-4.2934	-5.5735	-9.9658	0.0854
LGG	Tumor	TCGA-FG-8185-01	6.1471	-9.9658	5.7882	6.2769	5.9182	-1.0262	-9.9658	-0.4921	-9.9658	-9.9658	1.6234	-9.9658	-9.9658	-0.9132	-9.9658	0.0718	-3.6259	-5.0116	-2.4659	-4.6082	-9.9658	0.3907	-2.2447	-3.1714	-4.6082	6.0751	1.125	2.5413	0.8726	-0.9971	-4.035	2.0638	-3.6259	-2.3884	-6.5064	2.826	-5.5735	1.3454	4.6112	-4.035	-9.9658	-9.9658	0.679	-4.035	-9.9658	-9.9658	-2.3147
LGG	Tumor	TCGA-FG-A4MW-01	5.9598	-9.9658	4.4263	1.6327	0.679	0.8246	-9.9658	-4.6082	-9.9658	-9.9658	-1.2481	-9.9658	-9.9658	-1.9942	-9.9658	0.5666	-2.4659	-9.9658	-3.0469	-9.9658	-9.9658	-1.1811	-0.8863	-2.8262	-1.1172	6.399	-1.2828	3.1749	0.1776	-1.7809	-3.0469	-1.6394	0.4657	2.496	0.6425	2.4934	-3.6259	4.8822	5.8773	-9.9658	-9.9658	-2.0529	1.7575	-3.6259	-4.2934	-9.9658	-0.9686
LGG	Tumor	TCGA-HW-8320-01	6.2851	-3.0469	7.6743	8.8925	8.4467	-0.0425	-4.2934	2.5852	-9.9658	-4.2934	0.6425	-5.0116	-5.5735	-2.3147	-9.9658	1.3735	-2.3884	-3.816	-2.6349	-4.035	-4.035	-1.2142	-3.816	-9.9658	-3.458	6.6878	-2.114	3.0842	2.1013	-0.0725	-4.035	3.0859	-2.114	-0.5332	-3.1714	3.5473	-5.5735	-0.0574	6.0968	-9.9658	-9.9658	-9.9658	2.8916	-3.0469	-3.816	-5.5735	-0.1345
LGG	Tumor	TCGA-DU-5849-01	5.9069	-3.3076	4.9519	4.7448	3.8147	1.3679	-4.6082	-1.3921	-9.9658	-4.6082	-0.5756	-5.5735	-9.9658	-4.2934	2.1114	2.3564	-3.458	-4.035	-4.2934	-4.2934	-2.3884	-2.5479	-3.1714	-9.9658	-0.3566	6.1681	0.517	1.9895	0.9191	-0.0877	-5.0116	0.8408	-2.9324	0.547	-0.2671	4.2142	1.2085	4.6177	4.8768	-3.3076	-4.2934	-4.2934	1.7995	-1.3548	-5.5735	-4.6082	-0.8863
LGG	Tumor	TCGA-DB-5273-01	6.7458	-9.9658	5.9517	4.6882	3.0428	1.1447	-9.9658	-1.0262	-9.9658	-9.9658	-0.0277	-9.9658	-9.9658	-3.816	-9.9658	2.3423	-1.7322	-2.4659	-3.3076	-9.9658	-9.9658	-3.3076	-2.1779	-9.9658	-3.816	6.2333	-2.8262	2.7314	0.8883	-0.7346	-5.5735	-3.458	0.346	0.3685	-1.6394	4.5398	-3.816	1.5709	6.1381	-9.9658	-4.6082	-2.4659	3.8075	-1.7809	-5.0116	-6.5064	0.9038
LGG	Tumor	TCGA-R8-A6MO-01	4.836	-2.4659	2.8402	2.6647	1.9931	1.6604	-9.9658	-4.6082	-9.9658	-9.9658	1.3454	-3.458	-9.9658	1.4065	-0.2845	-1.7322	-3.458	-2.5479	-1.9942	-9.9658	-9.9658	-1.8836	-1.0262	-2.6349	-2.1779	4.9388	-0.8339	2.3677	-0.5543	-0.1504	-9.9658	-1.3921	-2.5479	-2.6349	-4.2934	3.5803	0.058	1.9712	5.3071	-5.0116	-9.9658	-9.9658	1.3283	-3.458	-5.5735	-6.5064	-1.4305
LGG	Tumor	TCGA-CS-6670-01	6.0359	-9.9658	6.5094	5.9021	5.17	-0.8084	-3.816	1.1184	-9.9658	-9.9658	-1.0862	-9.9658	-9.9658	-4.035	-5.5735	-1.3548	-1.9379	-9.9658	-3.3076	-9.9658	-9.9658	-2.114	-2.3147	-3.458	-1.4305	5.5311	-0.013	3.2251	0.7058	0.3115	-5.0116	1.2576	-3.816	-1.0559	-3.816	2.6783	2.3953	4.8156	5.0321	-9.9658	-9.9658	-9.9658	0.8327	-5.0116	-9.9658	-6.5064	-1.7809
LGG	Tumor	TCGA-DU-5854-01	6.4278	-4.035	4.7608	2.9507	2.6805	3.2405	-9.9658	-9.9658	-9.9658	-4.6082	1.7273	-9.9658	-4.2934	-3.816	-3.3076	1.3167	-1.9942	-2.6349	-4.2934	-1.1172	-9.9658	-1.9942	-2.7274	-4.2934	-0.9406	5.3965	0.2522	1.0915	-1.9942	-0.9406	-5.0116	-1.9942	-0.6873	0.8805	-1.0862	4.8832	-5.0116	7.3765	6.5247	-9.9658	-2.5479	-1.0559	3.4156	-0.8084	-9.9658	-4.2934	1.3109
LGG	Tumor	TCGA-S9-A6WL-01	5.1635	-1.0262	3.5461	-1.0262	-0.2498	-0.4325	-4.035	-5.0116	-9.9658	-4.035	-1.6394	-9.9658	-9.9658	-2.114	-5.0116	-0.5332	-4.2934	-9.9658	-3.0469	-3.816	-9.9658	-2.6349	-1.5522	-3.6259	-0.2159	5.9734	-1.0862	1.177	-1.8314	-0.2328	-1.7322	-2.4659	-2.114	-1.7322	-2.3884	5.4764	-2.6349	6.9158	4.6083	-9.9658	-9.9658	-9.9658	0.8647	-9.9658	-4.035	-4.6082	-3.816
LGG	Tumor	TCGA-S9-A6TV-01	6.1593	-9.9658	7.5641	3.2297	2.3394	1.6875	1.1706	1.2333	-9.9658	-2.6349	2.6805	-5.0116	-5.5735	-2.2447	-3.6259	1.3511	3.6703	-3.458	-2.1779	-1.9379	-9.9658	-2.2447	0.4447	-9.9658	-3.1714	6.6518	0.547	4.5705	2.4597	-1.8314	-0.4921	3.6555	0.9642	4.6888	1.3454	4.9486	-2.8262	4.0841	6.3406	-9.9658	-3.458	-1.1811	4.2862	-2.3147	-3.816	-4.2934	2.1313
LGG	Tumor	TCGA-S9-A6WE-01	5.7798	-9.9658	2.299	1.6649	1.2023	0.3685	-9.9658	-9.9658	-9.9658	-3.0469	-0.3566	-9.9658	-9.9658	-2.6349	0.9862	-1.4699	-9.9658	-9.9658	-2.3884	-3.6259	-9.9658	-2.6349	-9.9658	-5.0116	-2.7274	5.3345	0.6517	2.7183	0.4016	1.3735	-3.6259	0.8726	-3.0469	-1.4305	-3.458	3.836	-4.035	4.3227	5.6628	-9.9658	-4.035	-2.9324	0.1776	-3.816	-9.9658	-6.5064	-2.4659
LGG	Tumor	TCGA-QH-A6XA-01	6.0794	-9.9658	5.4413	7.4143	7.4403	-0.394	-9.9658	-0.9971	-9.9658	-4.035	-0.3201	-4.2934	-9.9658	-1.7322	-1.5105	-0.394	-0.6193	-3.6259	-1.8314	-9.9658	-9.9658	-1.7809	-9.9658	-1.7809	-2.9324	5.4516	-1.6394	3.3938	1.2147	-0.1665	-3.816	-0.3566	-3.3076	-5.0116	-4.035	3.8739	-9.9658	1.4704	5.5999	-9.9658	-9.9658	-3.816	1.816	-4.6082	-9.9658	-6.5064	-2.0529
LGG	Tumor	TCGA-DU-6393-01	4.352	-1.1172	3.1939	1.7097	1.0363	-0.7588	-4.6082	-3.816	-9.9658	-1.9942	1.5758	-9.9658	-9.9658	-3.3076	-5.5735	-0.1504	-9.9658	-2.2447	-3.458	-9.9658	-2.0529	-2.4659	-2.1779	-2.0529	-2.3147	4.6871	-0.8863	-1.3548	-1.1811	-1.3921	-9.9658	-0.9406	-1.8836	-2.3884	-2.8262	2.5658	2.6895	0.6239	5.2495	-9.9658	-9.9658	-3.3076	-0.5756	-3.1714	-5.5735	-6.5064	-3.0469
LGG	Tumor	TCGA-VM-A8C9-01	3.0688	-9.9658	6.5078	3.5411	2.0218	4.14	-9.9658	-3.458	-5.0116	-9.9658	2.609	-9.9658	-9.9658	0.0718	-4.2934	2.5137	-1.9379	-1.3183	-0.8863	-9.9658	-9.9658	-0.8339	-0.5125	-0.7346	-1.9379	5.3198	-2.3884	1.3109	-2.8262	-2.2447	-5.5735	-2.3884	-2.4659	-0.4131	-2.8262	4.1145	-3.0469	3.5436	6.0815	-1.5105	-1.7809	-0.6643	2.9875	-1.2828	-5.5735	-9.9658	1.2209
LGG	Tumor	TCGA-DU-5853-01	6.2075	-9.9658	4.8192	6.392	5.5348	2.7951	-9.9658	-1.4305	-9.9658	-9.9658	-1.3548	-9.9658	-9.9658	-9.9658	0.0014	3.8925	-0.4719	-1.2142	1.1577	-9.9658	-9.9658	-0.4521	-2.6349	-9.9658	-2.1779	5.838	-0.1665	2.8701	0.9268	1.8722	-3.6259	-0.7108	1.5266	-0.5332	-1.2481	4.225	-1.9942	3.4129	5.6109	-4.2934	-2.3147	-1.3183	3.1669	1.4441	-2.9324	-1.1811	1.4808
LGG	Tumor	TCGA-FG-5962-01	5.8266	-2.0529	4.6933	6.4331	5.3765	1.2394	-9.9658	-2.1779	-9.9658	-3.3076	-1.3183	-4.6082	-9.9658	-2.9324	-3.458	2.376	-3.6259	-1.8314	-3.3076	-9.9658	-9.9658	-3.3076	-2.8262	-9.9658	-1.0262	6.3094	-0.4719	2.167	0.058	1.7009	-4.035	1.683	-1.4699	0.5069	-2.114	3.4102	1.1706	6.27	5.2064	-9.9658	-4.6082	-4.035	1.7954	-3.6259	-9.9658	-3.6259	-1.0262
LGG	Tumor	TCGA-QH-A65S-01	5.2765	-9.9658	3.3464	3.5449	2.4359	0.5763	-9.9658	-3.6259	-9.9658	-4.2934	-2.3884	-9.9658	-9.9658	-2.4659	-3.6259	-1.3921	-2.8262	-3.6259	-2.3884	-3.458	-9.9658	-0.8863	-2.3147	-9.9658	-2.3884	5.6445	-1.5522	2.2113	-0.9132	0.1519	-9.9658	-1.5522	-3.6259	-3.0469	-5.5735	3.3017	-3.0469	1.8762	5.3608	-0.4719	-9.9658	-9.9658	2.2693	-6.5064	-5.0116	-6.5064	-0.9971
LGG	Tumor	TCGA-F6-A8O4-01	6.3533	-9.9658	3.7888	5.711	4.7877	0.4016	-9.9658	-0.6873	-9.9658	-5.0116	0.5568	-9.9658	-5.0116	-4.2934	-4.6082	0.2642	-2.7274	-9.9658	-3.1714	-9.9658	1.2394	-1.3183	-1.5105	-1.7322	-1.0559	5.4453	-0.8863	1.614	1.5563	0.2154	-2.114	1.674	-5.0116	-2.8262	-1.5951	2.8974	-1.2481	4.7198	4.5392	-9.9658	-5.5735	-9.9658	0.7579	-4.2934	-9.9658	-6.5064	-2.114
LGG	Tumor	TCGA-QH-A870-01	6.9005	-9.9658	3.2647	5.3463	4.3413	-0.7108	-9.9658	-2.5479	-9.9658	-9.9658	-0.9406	-9.9658	-9.9658	-2.6349	-3.1714	0.1648	-3.0469	-3.816	-3.0469	-9.9658	-9.9658	-3.1714	-1.5522	-4.2934	-3.816	4.8248	-0.1993	1.1512	-0.9971	0.8246	-4.6082	-0.4325	-4.035	-2.2447	-0.9132	2.8701	-5.0116	-0.5125	5.2028	-9.9658	-9.9658	-9.9658	1.7097	-3.816	-9.9658	-9.9658	-2.8262
LGG	Tumor	TCGA-S9-A7R1-01	5.8097	-1.2828	6.1655	6.7116	7.1634	-0.5973	-9.9658	-0.1665	-9.9658	-2.114	1.2333	-9.9658	-9.9658	-9.9658	-2.7274	0.2762	-0.3201	-1.2481	-2.5479	-9.9658	-0.0425	-3.3076	-2.0529	-2.0529	-2.5479	5.4357	3.8749	4.402	1.9073	-0.2845	-2.9324	4.5429	-1.685	0.0718	-4.6082	2.5683	0.5763	6.0345	4.0601	-2.3147	-5.5735	-9.9658	-0.6193	-4.2934	-9.9658	-5.5735	-3.6259
LGG	Tumor	TCGA-TQ-A7RH-01	5.9484	-9.9658	5.1768	7.7149	6.9615	0.679	-9.9658	-0.3201	-9.9658	-3.816	-0.1504	-9.9658	-9.9658	-1.7809	-3.6259	0.9191	-1.3548	-2.3147	-1.6394	-9.9658	-2.6349	-0.8339	-1.4305	-9.9658	-2.2447	4.7464	0.5666	3.6532	1.0779	-1.9942	-4.035	0.2277	-3.6259	0.5271	-0.4719	4.3313	-0.7834	5.306	5.7939	-9.9658	-5.5735	-4.035	3.0671	-2.8262	-9.9658	-6.5064	-0.1345
LGG	Tumor	TCGA-E1-A7YQ-01	6.6307	-3.816	7.4158	4.9769	4.8248	2.9802	-2.3884	0.6239	-9.9658	-4.035	3.3521	-9.9658	-9.9658	0.03	-1.1172	1.3283	-0.7588	-1.6394	-1.8836	-9.9658	-3.816	-2.7274	1.0151	-0.3022	-1.7809	4.4608	0.9935	2.167	0.1776	-0.1665	0.5763	2.9544	3.074	5.2211	2.0776	4.8228	-1.4305	2.7826	6.4598	-5.0116	-3.3076	-0.4131	4.1748	0.5271	-5.5735	-3.6259	2.9802
LGG	Tumor	TCGA-HT-8107-01	5.2604	-1.5522	6.5151	4.2825	4.1019	-0.4719	-3.816	1.2271	-9.9658	-9.9658	-1.685	-9.9658	-9.9658	-2.9324	-3.458	-1.6394	-3.816	-2.3147	-3.3076	-9.9658	-9.9658	-2.5479	-3.816	-1.0262	0.1648	6.3607	2.3164	1.177	-1.5522	0.1903	-3.816	1.8524	-3.458	0.6517	0.3685	2.7336	-3.458	6.4984	3.8944	-3.6259	-3.6259	-9.9658	2.4544	-9.9658	-6.5064	-6.5064	-0.3201
LGG	Tumor	TCGA-P5-A5ET-01	6.2517	-9.9658	2.3019	1.6327	0.4016	0.1903	-9.9658	-3.0469	-9.9658	-3.1714	-9.9658	-9.9658	-9.9658	-3.816	-5.5735	-0.0277	-3.3076	-4.6082	-4.6082	-3.816	-9.9658	-2.114	-9.9658	-9.9658	-2.3884	6.3873	-9.9658	1.7828	1.3051	0.9935	-2.7274	-3.6259	-4.035	-1.8314	-3.1714	3.6242	-2.9324	3.6532	5.1989	-4.2934	-5.5735	-9.9658	1.0293	-5.5735	-9.9658	-6.5064	-2.3884
LGG	Tumor	TCGA-P5-A72W-01	5.983	-9.9658	4.8958	3.1971	1.683	-0.6193	-4.6082	-2.7274	-9.9658	-1.5522	-1.1172	-9.9658	-9.9658	-9.9658	-9.9658	1.8564	-2.114	-9.9658	-5.0116	-4.2934	-9.9658	-3.0469	-2.9324	-9.9658	-5.0116	5.877	-9.9658	1.3567	0.8164	-1.4305	-4.2934	-9.9658	-4.035	-2.114	-5.5735	3.0145	-4.035	1.1117	5.5641	-9.9658	-5.5735	-9.9658	1.46	-9.9658	-5.5735	-6.5064	-1.1488
LGG	Tumor	TCGA-DB-A64L-01	5.439	0.7493	3.5815	5.8084	5.4397	2.6114	-9.9658	-0.8339	-9.9658	-4.035	-2.0529	-9.9658	-9.9658	-0.2159	1.9968	-3.0469	-0.5543	-9.9658	-4.2934	-3.6259	-3.6259	-9.9658	-2.3884	-5.0116	-0.8599	5.5123	2.043	2.7826	0.2277	1.0983	-3.1714	3.3787	0.044	0.6332	0.3231	3.1145	-2.8262	6.0864	4.863	-9.9658	-4.2934	-9.9658	1.0363	-1.2828	-5.0116	-4.6082	-1.7322
LGG	Tumor	TCGA-HW-7493-01	6.8402	-2.9324	6.1601	8.2919	7.7983	2.236	-9.9658	0.1903	-9.9658	-4.035	-1.9379	-9.9658	-9.9658	-3.6259	-3.3076	4.1555	-1.1811	-1.0559	-2.5479	-9.9658	-9.9658	-2.5479	-1.0559	-9.9658	-0.9971	5.5289	0.2154	3.0842	0.3907	3.2632	-3.816	2.167	0.2154	2.0707	0.547	4.3541	-3.3076	6.1175	5.732	-9.9658	-5.5735	-2.1779	3.4713	-1.1811	-4.6082	-4.2934	0.8961
LGG	Tumor	TCGA-TM-A84R-01	5.1223	-2.9324	1.3956	2.2723	0.9419	-0.1031	-9.9658	-3.816	-9.9658	-9.9658	-9.9658	-9.9658	-9.9658	-2.8262	-3.3076	3.2018	-2.2447	-9.9658	-4.2934	-9.9658	-9.9658	-4.2934	-2.7274	-1.2481	0.4865	6.2899	-1.7322	0.1519	-1.0262	-0.2328	-3.816	-2.3147	-4.035	-2.3884	-2.5479	3.9709	-3.6259	6.079	3.9626	-9.9658	-2.4659	-2.8262	0.8246	-5.0116	-9.9658	-4.035	-2.0529
LGG	Tumor	TCGA-HT-A74L-01	6.121	-9.9658	1.9712	4.0046	4.2616	-0.9132	-9.9658	-3.816	-9.9658	-9.9658	-1.2481	-9.9658	-9.9658	-2.3147	-4.035	-3.458	-2.8262	-4.6082	-4.035	-9.9658	-9.9658	-1.0262	-1.2481	-9.9658	-4.6082	4.1318	2.3106	3.5572	0.3685	1.4011	-2.5479	2.0604	-2.9324	-2.3884	-5.0116	3.7635	4.497	1.3397	6.054	-4.6082	-5.5735	-9.9658	1.9111	-6.5064	-4.6082	-9.9658	-1.8314
LGG	Tumor	TCGA-HT-7477-01	6.4904	-9.9658	4.4739	4.4745	4.0055	1.0711	-9.9658	-1.8314	-9.9658	-9.9658	-3.458	-9.9658	-5.5735	-3.458	-4.035	0.3115	-2.9324	-3.6259	-3.816	-2.5479	-9.9658	-1.0262	-9.9658	-5.0116	-4.2934	6.5154	-0.3201	1.595	-1.0862	-0.6193	-9.9658	-1.0862	-0.6643	2.4279	-0.2159	4.3862	-4.035	3.506	5.5665	-4.035	-4.2934	-9.9658	2.8034	-5.0116	-4.035	-5.0116	-0.8599
LGG	Tumor	TCGA-FG-A87Q-01	6.9868	-3.816	3.1079	5.2188	4.3285	1.8363	-9.9658	-5.0116	-9.9658	-9.9658	-2.4659	-9.9658	-9.9658	-0.8339	-9.9658	1.2333	-0.1665	-2.8262	-2.0529	-2.7274	-9.9658	-2.2447	-0.0877	0.0158	-1.5105	5.1684	0.4967	2.6783	-0.1187	-0.2845	-4.6082	1.0503	3.3952	7.1165	2.6418	2.043	-3.0469	7.9325	6.479	-4.035	-2.2447	-1.8836	3.3336	-1.4305	-3.0469	-5.0116	1.2696
LGG	Tumor	TCGA-FG-A70Z-01	6.4516	-2.2447	6.0777	5.0536	4.6041	1.7273	-3.3076	-0.9132	-9.9658	-4.6082	2.2872	-9.9658	-9.9658	-0.9686	-4.6082	1.2147	-1.2142	-4.2934	-1.8836	-3.458	-9.9658	-2.7274	0.2154	-0.5973	-1.3921	5.7978	-0.0425	1.9188	-1.0559	-0.9406	-3.3076	1.5563	2.2268	3.8611	1.9073	3.7992	-2.7274	5.2687	6.2585	-9.9658	-4.035	-1.3921	2.4544	-1.0862	-4.2934	-2.8262	1.1117
LGG	Tumor	TCGA-FG-A4MU-01	7.9165	-9.9658	5.8233	2.0395	1.5266	1.9264	-1.685	-0.3566	-9.9658	-9.9658	-1.2142	-9.9658	-9.9658	-9.9658	-1.7322	-2.9324	1.7828	-9.9658	-4.6082	-3.458	-9.9658	-0.7588	-1.3548	-0.4719	-2.6349	4.9279	1.3051	2.4727	2.8096	-0.2159	-3.3076	5.841	2.9319	5.404	4.1579	3.1079	-1.2142	2.7487	6.485	-9.9658	-2.9324	-1.4699	3.5374	-1.5522	-3.458	-3.6259	2.2113
LGG	Tumor	TCGA-DB-A4XB-01	6.6601	-9.9658	5.3234	7.7094	6.5393	1.125	-1.7322	-1.1811	-9.9658	-9.9658	-2.2447	-9.9658	-9.9658	-1.7809	-9.9658	1.692	-1.2828	-0.1665	-3.3076	-9.9658	-9.9658	0.7493	-2.6349	-9.9658	-1.9942	5.9819	-1.0559	3.9974	1.7273	-1.3548	-1.1488	0.1519	-1.685	0.537	-2.3147	4.4128	-2.3884	2.2813	5.6955	-9.9658	-4.6082	-9.9658	2.8321	-1.3921	-9.9658	-9.9658	0.8246
LGG	Tumor	TCGA-WY-A85D-01	6.4486	-9.9658	5.0431	7.0356	6.4072	-1.1172	-9.9658	-1.0559	-9.9658	-4.6082	-0.5543	-9.9658	-9.9658	-1.685	-2.6349	0.03	-1.7809	-2.3147	-2.7274	-9.9658	-3.816	0.9115	-2.6349	-5.5735	-3.3076	5.7626	-1.2828	2.1988	2.6371	2.9052	-3.6259	-0.9686	-5.5735	-3.0469	-2.6349	3.6113	-3.1714	-1.3548	5.7777	-4.2934	-9.9658	-9.9658	2.2206	-9.9658	-5.0116	-9.9658	-1.1172
LGG	Tumor	TCGA-DU-A5TR-01	5.8112	-9.9658	6.9323	7.3227	6.1999	3.055	-9.9658	0.537	-9.9658	-9.9658	2.6873	-9.9658	-4.6082	-1.7322	-9.9658	0.9038	-0.6643	-2.1779	-2.4659	-3.0469	-9.9658	-1.2142	-0.4921	-5.5735	-1.9942	5.4219	-2.5479	3.0056	0.688	-1.2481	-1.9942	-0.3201	-0.3201	1.1117	-0.7588	3.8461	-2.9324	4.6206	5.7364	-9.9658	-1.1811	-0.1993	3.1195	-0.7834	-5.5735	-4.6082	1.3679
LGG	Tumor	TCGA-CS-4941-01	7.2352	-9.9658	6.4522	2.4518	2.7183	3.9892	-9.9658	1.2333	-9.9658	-3.1714	0.1519	-9.9658	-9.9658	-3.816	-4.2934	3.6125	-2.5479	0.3907	-1.7322	-1.0862	-2.9324	-2.3147	-2.7274	-0.8084	-3.458	5.5466	0.6517	1.4228	-0.2671	-1.3548	-5.5735	-0.2845	2.1541	6.0555	3.728	3.6497	-0.1031	6.9551	6.6334	-4.2934	-3.1714	-2.3147	4.1425	-0.0725	-3.1714	-2.3884	2.0004
LGG	Tumor	TCGA-HT-A615-01	6.0547	-9.9658	5.1231	5.0282	3.7909	2.5731	-9.9658	-1.7322	-9.9658	-9.9658	-1.8836	-9.9658	-9.9658	-2.4659	-2.5479	0.24	-1.2481	-9.9658	-2.3884	-2.114	-9.9658	-2.2447	-3.458	-4.2934	-0.8339	5.741	-0.3383	3.0893	2.05	2.7763	-3.6259	-0.8084	-1.5951	2.1213	-1.5105	5.2691	-2.7274	3.9327	6.0531	-9.9658	-2.7274	-0.7588	3.4894	-0.6873	-2.6349	-2.4659	0.8408
LGG	Tumor	TCGA-HT-A5RB-01	5.8102	-9.9658	3.7507	5.1248	3.8847	-1.1811	-9.9658	-1.9942	-9.9658	-9.9658	-1.2142	-9.9658	-9.9658	-3.458	-5.0116	-1.0262	-2.9324	-2.6349	-4.6082	-9.9658	-9.9658	-2.1779	-3.3076	-1.5951	-1.0862	5.5107	-1.9379	2.5511	0.9343	-1.5105	-3.6259	-2.114	-1.5105	-3.0469	-9.9658	3.5815	-2.7274	4.9246	5.3747	-3.1714	-3.3076	-9.9658	1.2576	-5.5735	-4.6082	-6.5064	-1.9379
LGG	Tumor	TCGA-E1-A7YN-01	5.9784	-3.458	6.3094	2.5388	2.5413	6.0745	-1.9942	3.0163	-9.9658	-1.4305	-1.1488	-9.9658	-9.9658	-9.9658	-1.2828	2.9071	-0.5756	-0.9132	-1.3183	-0.8084	-3.458	-0.7108	-0.2671	-2.1779	-0.8084	5.1631	1.0573	0.9568	-0.0725	-0.6193	-9.9658	0.0718	0.044	5.2851	4.4868	3.8249	-0.4521	5.1256	7.0072	-4.6082	-1.7322	-1.2142	5.3327	1.4808	-1.8314	0.0158	3.0876
LGG	Tumor	TCGA-QH-A6XC-01	6.5151	-9.9658	3.5911	3.1311	2.0946	0.2029	-9.9658	-5.5735	-5.0116	-9.9658	-1.2481	-9.9658	-9.9658	-1.2828	-9.9658	1.4011	-2.7274	-1.7322	-2.3147	-9.9658	-9.9658	-2.9324	-3.816	-0.5543	-1.1811	5.5438	0.03	3.0995	-0.2671	-0.3383	-4.2934	-0.6643	-0.4521	3.1426	1.2271	1.7489	-9.9658	6.0215	6.076	-9.9658	-5.0116	-3.0469	1.642	-6.5064	-9.9658	-5.5735	-1.3548
LGG	Tumor	TCGA-S9-A6WN-01	6.0427	-0.013	8.7836	-0.4325	0.7407	1.8524	-1.2481	-5.0116	-9.9658	-4.2934	0.7146	-4.035	-9.9658	-2.5479	-3.0469	-1.685	-2.2447	-3.6259	-1.685	-2.8262	-9.9658	-3.6259	-3.458	-9.9658	-2.9324	5.4273	-1.2481	-0.7834	-1.0862	-5.0116	-5.5735	-1.7322	-0.2328	1.7702	-0.9686	5.2559	-2.1779	5.839	6.91	-4.035	-9.9658	-1.5951	2.8897	0.7832	-2.7274	-3.3076	1.2756
LGG	Tumor	TCGA-P5-A72X-01	6.6761	-9.9658	6.102	6.3395	5.5323	1.8119	-9.9658	1.0222	-9.9658	-9.9658	2.8301	-9.9658	-9.9658	-2.3884	-9.9658	0.8883	-9.9658	-4.6082	-5.0116	-9.9658	-9.9658	-2.4659	-1.2828	-3.6259	-1.5105	6.3825	-1.6394	1.934	-0.0725	-0.1187	-2.9324	-0.3201	-1.9942	-0.8339	-0.5125	4.6725	-9.9658	3.9022	5.0418	-4.6082	-2.7274	-4.6082	0.8408	-2.2447	-0.8863	-6.5064	-1.2142
LGG	Tumor	TCGA-WY-A858-01	4.4951	-9.9658	5.0135	6.5209	5.3837	0.9789	-9.9658	-1.7809	-9.9658	-9.9658	3.0944	-4.6082	-3.816	-4.035	-3.6259	-0.4131	-2.1779	-3.3076	-2.0529	-2.7274	-9.9658	-1.0862	-1.1488	-4.035	-4.2934	5.0431	-2.5479	0.7493	-0.8339	-2.2447	-6.5064	-1.6394	-2.5479	-1.9942	-2.3884	4.4027	-9.9658	1.736	5.7209	-4.6082	-4.035	-3.1714	3.3047	-3.458	-4.6082	-9.9658	0.5568
LGG	Tumor	TCGA-DU-7014-01	3.9792	-9.9658	4.0216	1.6875	1.7995	0.5568	-3.816	-3.458	-9.9658	-4.035	3.8441	-2.4659	-6.5064	-1.4699	-3.1714	2.3704	-3.0469	-5.5735	-1.8314	-1.5951	-3.1714	-2.9324	-0.4521	-3.816	-2.8262	4.8992	1.5563	0.6608	-1.9379	-1.6394	-2.7274	0.9038	-3.3076	-1.6394	-0.9971	3.4971	-4.6082	0.1388	5.0202	-9.9658	-9.9658	-3.6259	1.7702	-4.035	-4.6082	-9.9658	-1.2828
LGG	Tumor	TCGA-VM-A8CF-01	5.5841	-9.9658	4.7661	4.6713	3.9412	2.1798	-9.9658	-4.035	-9.9658	-4.035	1.5165	-4.035	-9.9658	-0.8339	3.074	1.3901	-3.3076	-2.114	-1.5105	-2.114	-9.9658	-9.9658	-2.5479	-3.3076	-3.1714	3.506	1.2271	0.9789	-0.7588	-1.1172	-3.0469	-0.8084	-4.6082	-0.8599	-1.8314	4.5988	-9.9658	2.0979	6.3724	-9.9658	-3.6259	-2.114	2.2299	-4.2934	-5.0116	-9.9658	-0.6873
LGG	Tumor	TCGA-CS-4938-01	6.458	-9.9658	5.6227	7.7507	6.0146	0.9268	-9.9658	-0.0425	-9.9658	-4.2934	-0.3383	-4.2934	-9.9658	-2.8262	-2.8262	-0.2845	-1.1811	-9.9658	-2.6349	-2.5479	-9.9658	-1.9379	-3.816	-9.9658	-2.9324	5.7658	-2.6349	3.1179	0.6239	-1.0862	-9.9658	-0.2498	-4.2934	-4.2934	-4.2934	3.7762	-2.8262	1.3791	6.0101	-9.9658	-5.5735	-9.9658	3.2359	-4.2934	-9.9658	-6.5064	-0.4521
LGG	Tumor	TCGA-DU-8166-01	6.7363	-0.8599	8.1326	7.2454	7.6344	-0.5543	-9.9658	1.5366	-9.9658	-4.6082	-3.1714	-9.9658	-9.9658	-2.8262	-4.6082	2.0742	0.4865	-2.1779	-3.3076	-9.9658	-9.9658	-1.5951	-2.1779	-2.5479	-3.3076	6.8268	4.445	4.3191	2.8974	2.77	-1.8836	5.3841	-3.816	1.7141	0.4447	3.6509	-1.685	4.3184	6.1914	-9.9658	-5.5735	-9.9658	3.623	-2.0529	-3.816	-5.5735	0.3573
LGG	Tumor	TCGA-DU-7300-01	5.3671	-4.2934	4.3335	4.096	3.0092	2.6624	-9.9658	-3.6259	-9.9658	-4.2934	1.3956	-9.9658	-9.9658	-3.0469	2.1988	3.402	-2.9324	-0.5332	-3.3076	-4.035	-9.9658	-2.3147	-1.3548	-2.4659	-0.394	6.2485	-1.2828	1.7141	-0.7346	0.8961	-6.5064	-0.7834	-0.4521	0.9862	-2.3147	4.691	0.9191	5.625	5.4858	-9.9658	-2.3884	-0.6873	2.236	-1.7322	-4.035	-6.5064	-0.2328
LGG	Tumor	TCGA-DU-7292-01	6.3007	-9.9658	3.5399	-0.4131	0.2762	1.2516	-4.2934	-9.9658	-9.9658	-9.9658	-1.6394	-9.9658	-9.9658	-4.035	-4.6082	1.0293	-3.458	-9.9658	-4.035	-9.9658	-9.9658	-3.458	-1.2481	-1.3183	0.1124	6.3056	-0.7346	1.5316	-1.4305	0.4761	-9.9658	-1.4699	-0.5543	1.3956	-0.3752	2.9857	-9.9658	6.8471	6.1663	-3.0469	-5.0116	-5.0116	0.9343	-2.8262	-3.0469	-4.6082	-1.7809
LGG	Tumor	TCGA-DB-A75P-01	6.6879	-2.1779	3.8023	1.4388	0.6425	3.4687	-9.9658	-3.3076	-9.9658	-9.9658	-1.7322	-9.9658	-9.9658	-3.0469	-9.9658	-1.0559	-3.1714	-9.9658	-5.5735	-9.9658	-9.9658	-1.0862	-2.3884	-2.2447	-1.0559	6.3447	-3.816	0.8327	-2.8262	-1.0559	-9.9658	-3.816	-2.4659	-0.7108	-2.3884	3.4791	-5.5735	7.2352	5.0977	-9.9658	-3.1714	-1.0559	3.091	-1.8836	-3.816	-9.9658	-0.0877
LGG	Tumor	TCGA-FG-6691-01	6.1661	-9.9658	4.5015	7.8414	6.6066	0.9038	-9.9658	-0.8084	-9.9658	-3.1714	-0.7346	-9.9658	-9.9658	-0.8339	-5.5735	-1.3183	-1.2828	-3.1714	-1.2481	-4.035	-9.9658	-2.1779	-1.7322	-9.9658	-4.2934	4.8734	-3.6259	0.7579	-0.4131	3.7571	-4.035	-0.0277	-4.035	-0.8599	-3.0469	4.9677	-2.8262	2.036	7.3063	-9.9658	-5.5735	-9.9658	4.4115	-3.816	-6.5064	-5.5735	-0.5756
LGG	Tumor	TCGA-DB-5279-01	6.4275	2.233	5.7085	6.7443	6.2056	3.0446	-3.458	2.5137	-9.9658	-1.5105	0.434	-9.9658	-9.9658	-2.4659	-1.5951	0.6969	-9.9658	-9.9658	-3.816	-9.9658	-9.9658	-4.035	-2.3884	-2.3884	-2.3884	5.1891	1.1117	0.1124	-1.6394	-1.2142	-5.0116	3.2328	-1.7322	-0.4325	-1.1172	4.4751	-1.5105	3.4752	5.3699	-4.6082	-9.9658	-3.1714	1.0079	-1.8836	-4.2934	-6.5064	-1.4305
LGG	Tumor	TCGA-S9-A6WI-01	4.5681	-3.3076	5.9686	7.5515	7.5786	-0.3201	-9.9658	-0.9132	-9.9658	-9.9658	-1.1172	-9.9658	-9.9658	-2.6349	-9.9658	-0.4921	-1.4699	-1.8314	-3.0469	-4.2934	-9.9658	-3.1714	-3.1714	-0.5756	0.7999	6.2568	2.0946	2.9692	-0.3022	-0.9132	-3.6259	1.1833	-2.8262	-1.1488	-2.1779	3.0825	-1.4699	6.1556	4.0073	-9.9658	-4.2934	-9.9658	1.1382	-4.6082	-5.0116	-9.9658	-1.5522
LGG	Tumor	TCGA-DB-A64S-01	6.1938	-2.6349	6.067	7.645	7.351	1.1833	-9.9658	-0.7108	-9.9658	-4.035	0.2762	-9.9658	-9.9658	-9.9658	0.517	4.7709	-1.3921	0.4016	-3.458	-1.9942	-9.9658	-3.6259	-0.0574	-9.9658	-4.035	6.2617	-0.394	4.2758	1.9859	-1.2481	-2.9324	0.4761	-4.035	-1.0559	-2.5479	4.3931	-2.7274	-0.4921	5.9517	-9.9658	-2.7274	-9.9658	3.1045	-2.3884	-9.9658	-4.6082	0.517
LGG	Tumor	TCGA-FG-6692-01	6.0579	-9.9658	5.306	0.7832	1.1512	4.2243	-9.9658	-2.3147	-9.9658	-5.0116	-1.8836	-9.9658	-9.9658	-2.3147	-5.0116	-3.816	-0.9132	-9.9658	-2.9324	-3.6259	-9.9658	-0.4131	-0.5973	-0.9406	-4.035	5.067	-1.2142	2.8602	-1.4699	-5.0116	-4.2934	-1.8836	1.5758	5.3615	3.5535	1.412	-9.9658	3.2737	5.6756	-9.9658	-2.3884	-1.4305	1.816	-1.2828	-9.9658	-6.5064	0.2881
LGG	Tumor	TCGA-HW-7489-01	5.7393	-9.9658	4.3674	7.087	6.141	-0.9971	-9.9658	-0.4325	-9.9658	-9.9658	0.5271	-9.9658	-9.9658	-0.9406	-3.6259	0.1519	-2.8262	-9.9658	-3.0469	-9.9658	-9.9658	-2.6349	-1.8314	-9.9658	0.2522	6.1353	-0.4131	2.4144	-0.5756	1.3956	-3.0469	2.0325	-5.5735	-1.7322	-4.2934	3.4556	-3.458	5.8443	5.1077	-9.9658	-4.035	-9.9658	1.5115	-5.0116	-5.5735	-9.9658	-2.0529
LGG	Tumor	TCGA-R8-A6YH-01	6.4514	-9.9658	6.0879	7.7537	7.0394	-1.0559	-9.9658	0.8164	-9.9658	-4.6082	0.2762	-9.9658	-5.5735	-2.3147	-9.9658	-0.0277	-4.2934	-3.816	-3.0469	-2.5479	-9.9658	0.2642	-2.1779	-9.9658	-4.6082	4.891	0.5069	3.2988	1.7828	-1.3921	-3.816	2.1047	-4.035	-5.0116	-4.2934	2.8137	-3.3076	-1.5105	5.4683	-9.9658	-9.9658	-9.9658	1.6466	-4.035	-9.9658	-9.9658	-1.7322
LGG	Tumor	TCGA-HT-8114-01	6.1496	-9.9658	6.2767	6.1835	5.1922	2.1411	-9.9658	1.2394	-9.9658	-5.5735	1.8604	-5.5735	-9.9658	0.1124	-5.0116	2.9525	-0.8863	-1.2481	-0.7588	-3.0469	-4.6082	-4.035	0.4761	-6.5064	-1.8836	6.1865	0.7146	1.3051	1.0079	-0.4131	-2.3884	1.5661	-0.6416	2.9655	-1.1172	4.0001	-2.7274	4.5699	5.8174	-9.9658	-2.3147	-0.7834	3.3856	0.8961	-3.816	-3.3076	1.412
LGG	Tumor	TCGA-TM-A84H-01	7.2358	-9.9658	3.1717	2.9319	2.1476	-1.1811	-9.9658	-9.9658	-9.9658	-1.5522	1.6466	-9.9658	-9.9658	-1.2828	-9.9658	-0.9971	-4.2934	-9.9658	-3.0469	-9.9658	-9.9658	-0.1031	-2.1779	-9.9658	-2.4659	4.9184	-1.5522	1.9749	0.8961	0.6517	-2.114	-2.3147	-9.9658	-4.2934	-2.9324	3.8769	-4.2934	-1.1811	5.3449	-4.6082	-9.9658	-9.9658	2.3649	-4.2934	-4.035	-6.5064	-0.7834
LGG	Tumor	TCGA-DB-A64V-01	5.061	-9.9658	4.6224	6.4811	4.5411	3.208	-9.9658	-2.0529	-9.9658	-9.9658	1.4859	-9.9658	-9.9658	-1.8314	1.7053	0.03	-0.6416	-3.816	-2.9324	-2.3147	-4.035	-1.9379	-2.1779	-5.0116	-1.7322	4.8545	-1.685	2.7336	0.8164	1.1833	-3.458	0.7407	-0.1187	1.4441	-2.9324	4.5826	-2.6349	3.9929	5.9955	-9.9658	-2.2447	-0.5543	2.6067	-1.1488	-4.2934	-5.0116	0.2154
LGG	Tumor	TCGA-DU-7019-01	6.2771	-4.2934	5.6442	6.2176	7.1372	1.7446	-4.6082	0.7321	-9.9658	-9.9658	1.8201	-9.9658	-9.9658	-4.035	-3.816	3.2541	-1.5951	-1.7809	-2.5479	-4.2934	-9.9658	-2.0529	-2.0529	-1.6394	-1.6394	6.7974	3.5669	3.7182	1.1641	1.105	-2.6349	3.1377	0.7579	1.4911	1.2085	4.5466	-4.6082	4.2548	5.7477	-9.9658	-4.035	-3.458	2.5828	-1.9942	-3.3076	-5.0116	-0.6643
LGG	Tumor	TCGA-S9-A7R4-01	5.1796	-9.9658	5.8753	8.027	7.8646	-1.1488	-3.6259	-0.0425	-9.9658	-9.9658	1.4859	-9.9658	-9.9658	-2.3147	-2.114	0.6332	-1.3183	-3.1714	-2.4659	-1.7322	-9.9658	-2.4659	-2.1779	-9.9658	-1.5951	5.8729	1.8444	3.4197	0.8568	0.6608	-3.816	1.6649	-2.7274	-1.685	-1.8836	4.9538	-5.0116	3.4264	5.6209	-9.9658	-5.0116	-3.0469	2.9319	-3.458	-9.9658	-5.5735	0.3573
LGG	Tumor	TCGA-S9-A7J3-01	5.9143	-4.2934	5.2044	4.964	5.3442	0.0158	-2.6349	-1.7809	-9.9658	-9.9658	-0.7588	-9.9658	-9.9658	-3.1714	-2.6349	-2.0529	-2.6349	-9.9658	-2.114	-3.458	-9.9658	-2.8262	-3.0469	-9.9658	-2.4659	5.7277	3.5424	2.1862	1.4065	1.105	-2.6349	3.1377	-1.1488	1.46	0.1257	3.3307	-3.0469	4.664	5.8463	-4.6082	-9.9658	-9.9658	2.036	-5.5735	-9.9658	-9.9658	-1.0262
LGG	Tumor	TCGA-TM-A84L-01	6.2763	-9.9658	7.1145	8.9083	7.9224	0.9935	-9.9658	2.7073	-9.9658	-3.0469	-0.3752	-9.9658	-9.9658	-2.7274	-9.9658	1.46	-0.8599	-3.6259	-1.5522	-9.9658	-9.9658	-0.3566	-1.2828	-9.9658	-2.3884	5.4832	-2.1779	2.6138	1.196	0.7999	-3.458	-1.1488	-2.5479	-2.114	-0.9971	4.7756	-1.0559	1.9859	5.9253	-9.9658	-3.0469	-9.9658	3.603	-2.114	-5.0116	-9.9658	0.4447
LGG	Tumor	TCGA-E1-A7YH-01	6.2167	-9.9658	4.1931	2.9205	1.4228	-2.0529	-9.9658	-2.3884	-9.9658	-2.2447	-0.9132	-9.9658	-9.9658	-0.7108	-9.9658	-2.114	-3.458	-9.9658	-1.8314	-9.9658	-9.9658	0.4016	-1.9379	-4.2934	-3.1714	5.5769	-1.1811	3.0376	1.0363	1.5415	-4.035	-2.114	-6.5064	-5.5735	-5.5735	2.9186	-0.9971	2.0604	5.3576	-9.9658	-9.9658	-4.035	2.0844	-6.5064	-9.9658	-5.5735	-0.7588
LGG	Tumor	TCGA-QH-A65Z-01	6.126	-1.685	5.0896	6.9076	6.0577	-0.3022	-9.9658	-1.3921	-9.9658	-9.9658	0.0158	-9.9658	-9.9658	-9.9658	-0.0277	-1.2142	-3.3076	-3.458	-3.3076	-2.6349	-9.9658	-2.3884	-3.458	-9.9658	-1.9942	5.1408	-0.3752	2.2603	0.9268	1.8036	-3.6259	-0.8599	-9.9658	-1.4699	-2.8262	2.6325	-0.3566	4.6826	5.3245	-9.9658	-4.2934	-9.9658	0.517	-4.6082	-9.9658	-6.5064	-1.4305
LGG	Tumor	TCGA-DU-A7TD-01	7.5329	-9.9658	6.0301	6.0244	5.3466	2.4623	-9.9658	0.5955	-9.9658	-4.2934	0.3346	-9.9658	-9.9658	-3.458	1.7995	-0.1187	-1.6394	-4.2934	-1.9379	-2.1779	-9.9658	-2.4659	-0.8084	-0.9971	-2.1779	4.6933	0.2881	1.1833	-2.0529	-3.458	-3.458	1.0293	1.6234	6.734	4.4823	1.9749	-2.5479	1.9859	6.9402	-9.9658	-2.3147	-2.5479	4.1579	-1.1811	-5.5735	-3.1714	1.9859
LGG	Tumor	TCGA-DU-5871-01	6.5023	-4.035	5.1355	6.6499	6.3834	0.1257	-3.816	-0.8863	-9.9658	-4.2934	0.3685	-9.9658	-9.9658	-0.3752	-3.458	0.8647	-2.7274	-5.0116	-1.2142	-4.035	-9.9658	-1.2142	-9.9658	-9.9658	-3.458	5.9517	2.5061	2.59	0.4967	1.5013	-2.8262	2.2872	-4.2934	0.9419	-2.114	4.1194	-3.816	2.7805	6.1904	-9.9658	-9.9658	-4.035	2.362	-3.458	-9.9658	-9.9658	-1.3183
LGG	Tumor	TCGA-HW-A5KL-01	5.0549	-9.9658	2.233	0.4016	-0.1031	-0.3752	-9.9658	-9.9658	-9.9658	-9.9658	-1.4699	-9.9658	-9.9658	-2.4659	-4.6082	0.7579	-1.7322	-9.9658	-2.6349	-9.9658	-9.9658	-4.035	-1.9379	-4.035	-4.2934	5.1696	-2.2447	1.1833	-0.6643	-0.9686	-9.9658	-3.0469	-2.9324	-2.9324	-3.1714	3.4237	-4.6082	-0.7108	5.2683	-9.9658	-4.2934	-9.9658	2.3077	-5.0116	-9.9658	-9.9658	-0.4521
LGG	Tumor	TCGA-RY-A83X-01	5.6582	-9.9658	1.642	2.9167	2.043	-1.1488	-9.9658	-5.5735	-9.9658	-9.9658	-1.8314	-9.9658	-9.9658	-1.685	-1.7322	-1.2828	-9.9658	-9.9658	-4.035	-9.9658	-9.9658	-0.9971	-2.3147	-4.035	-3.0469	5.7007	-2.7274	1.0007	0.9789	2.2237	-4.035	-1.6394	-4.035	-3.816	-9.9658	3.1669	-2.6349	1.5013	5.2623	-9.9658	-9.9658	-9.9658	0.4865	-6.5064	-9.9658	-9.9658	-3.6259
LGG	Tumor	TCGA-HT-7687-01	4.1587	-0.5756	3.9599	6.4335	5.9312	2.3677	-4.2934	-2.5479	-9.9658	-2.6349	1.1316	-9.9658	-5.5735	-0.5543	1.8957	4.5583	-3.1714	1.6785	-1.5951	-4.035	-0.6873	-1.7322	-0.8339	-2.1779	-0.2498	5.4912	-0.1828	2.2113	0.044	1.1833	-2.1779	1.4335	-0.0425	-0.3022	-0.2845	4.4095	1.614	4.0875	5.7353	-9.9658	-2.7274	-1.4305	1.7912	-0.8084	-4.6082	-3.0469	-0.3752
LGG	Tumor	TCGA-HT-A4DV-01	5.1014	-9.9658	2.3732	4.1883	2.5213	1.4962	-9.9658	-2.3884	-9.9658	-3.1714	0.8082	-9.9658	-9.9658	-2.6349	-9.9658	1.0642	-2.6349	-9.9658	-2.9324	-9.9658	-9.9658	-9.9658	-2.5479	-1.9942	-1.0559	6.2502	-0.8863	1.2576	-0.2498	1.8683	-9.9658	-0.4131	-2.0529	-3.1714	-1.5951	3.2677	-3.3076	3.9393	5.3834	-9.9658	-9.9658	-9.9658	1.3167	-9.9658	-4.2934	-9.9658	-1.685
LGG	Tumor	TCGA-WY-A85A-01	6.7839	-9.9658	4.7651	6.0356	4.7587	0.1388	-9.9658	-1.8836	-9.9658	-9.9658	-5.0116	-9.9658	-9.9658	-9.9658	-3.1714	-0.6416	-1.3921	-9.9658	-5.0116	-9.9658	-9.9658	-0.9686	-1.9942	-4.035	-2.8262	6.2608	-1.9379	2.8838	1.2271	-1.5951	-5.5735	-2.4659	-3.6259	0.8568	-0.8863	3.2112	-9.9658	3.4304	4.5374	-9.9658	-5.5735	-3.6259	2.4518	-5.5735	-4.035	-5.5735	-0.1187
LGG	Tumor	TCGA-DB-5281-01	6.3178	-3.3076	5.6436	3.8611	3.0944	1.3735	-4.6082	-2.6349	-9.9658	-9.9658	0.1648	-5.0116	-5.5735	-1.5105	-4.6082	2.3193	-9.9658	-2.1779	-2.7274	-9.9658	-9.9658	-2.3884	-0.8339	-2.9324	-0.7108	6.488	-0.9132	-0.1828	0.4761	-0.9971	-2.6349	-0.013	-0.1665	-1.5522	-1.4305	4.1692	-2.2447	4.8151	4.9486	-9.9658	-5.5735	-9.9658	2.561	-1.685	-5.5735	-4.6082	-0.9132
LGG	Tumor	TCGA-E1-A7YK-01	5.9127	-9.9658	5.8846	1.7053	2.4306	3.3464	-9.9658	-1.9379	-9.9658	-9.9658	0.6699	-4.6082	-9.9658	-1.0262	-4.6082	1.2023	-2.3884	-2.2447	-1.9942	-2.3884	-9.9658	-2.7274	-0.9406	-9.9658	-1.1811	4.2134	-2.7274	0.2029	-1.0862	-0.9686	-4.035	-4.2934	-1.5105	1.1316	-3.1714	4.5626	-3.458	2.9784	6.097	-4.6082	-2.2447	-0.2328	3.5212	-1.0262	-4.2934	-5.5735	1.7403
LGG	Tumor	TCGA-DU-A7TA-01	6.3268	-3.816	7.4051	8.3187	7.5678	1.787	-2.1779	3.0859	-9.9658	-3.1714	0.2998	-9.9658	-5.5735	-2.7274	-1.4699	0.03	-0.4131	-1.4305	-1.9379	-2.8262	-3.816	-0.6416	0.1124	-9.9658	-6.5064	5.565	0.0014	2.9488	-0.1993	-1.685	-2.114	2.2573	-1.0559	1.9822	-1.0862	4.2795	-1.8836	1.5316	5.0099	2.2573	-4.2934	-0.6873	2.6232	-2.3884	-3.6259	-4.6082	0.044
LGG	Tumor	TCGA-CS-5395-01	7.2168	-3.816	2.0569	1.9034	0.8805	0.5859	-9.9658	-5.0116	-9.9658	-9.9658	-0.6643	-9.9658	-9.9658	-3.6259	-9.9658	-0.1187	-3.458	-9.9658	-2.5479	-9.9658	-9.9658	0.4761	-1.9379	-1.2828	0.0718	5.7937	-2.8262	-0.8863	-1.685	-0.4325	-9.9658	-1.8836	-2.9324	-2.3147	-2.3884	2.8562	-1.0862	1.7316	5.5838	-3.3076	-5.5735	-9.9658	2.1988	-4.035	-9.9658	-6.5064	-0.3752
LGG	Tumor	TCGA-DH-A7UR-01	5.1069	-4.035	3.1162	4.0375	3.186	0.4016	-4.2934	-0.2671	-9.9658	-9.9658	2.3423	-9.9658	-3.458	-2.3884	-9.9658	-0.8599	-2.7274	-9.9658	-6.5064	-9.9658	-4.035	-1.3183	-2.9324	-2.9324	-1.9942	5.1926	-2.2447	-0.8599	-2.0529	-0.8084	-9.9658	-3.6259	0.7407	-0.0725	-0.4325	4.3082	0.9935	4.6468	4.3068	-9.9658	-3.0469	-3.0469	-0.2159	-4.2934	-5.5735	-4.035	-2.8262
LGG	Tumor	TCGA-DU-6400-01	4.511	-1.2828	3.2662	3.3076	4.1939	1.5563	-3.816	-3.3076	-9.9658	-3.1714	-1.2481	-9.9658	-9.9658	0.3573	-0.4521	1.0433	-3.458	-3.6259	-1.685	-9.9658	-1.3921	-2.4659	-1.8314	-9.9658	-1.7809	5.4393	2.376	0.434	-0.5756	-2.1779	-4.2934	1.2875	0.2154	1.105	-0.7588	2.5876	-0.5973	4.6433	4.7767	-1.3548	-9.9658	-9.9658	1.3679	-3.6259	-5.0116	-4.035	-1.0262
LGG	Tumor	TCGA-HT-A5R5-01	7.4598	-9.9658	11.29	5.608	5.5835	1.1512	2.3704	6.8403	-9.9658	-2.7274	1.2455	-9.9658	-9.9658	-0.7346	-9.9658	0.9493	0.6239	-4.2934	3.0446	-9.9658	-9.9658	-0.5125	-1.6394	-3.1714	-1.3921	6.5532	3.5535	4.0488	1.6512	1.9452	-1.0862	4.3883	-1.6394	2.3308	-2.0529	4.0392	-3.3076	4.2906	6.6585	-2.9324	-9.9658	-9.9658	4.0696	-2.9324	-3.816	-5.5735	1.4335
LGG	Tumor	TCGA-HT-8018-01	5.7573	-1.8314	7.4476	7.3698	7.467	2.96	-4.2934	0.9343	-5.0116	-3.3076	-3.458	-9.9658	-9.9658	-0.0877	-0.0725	3.8075	0.1903	-0.5973	-0.2328	-9.9658	-2.114	-1.9379	0.434	-2.3147	0.4016	6.5015	3.8944	5.6725	2.7826	2.1606	-0.4921	4.836	2.5487	2.8502	1.8801	5.0365	-5.5735	7.4673	5.8422	-2.3147	-1.685	-2.8262	3.3278	-0.7108	-1.8836	-0.5332	1.4756
LGG	Tumor	TCGA-FG-A713-01	5.3016	-9.9658	1.7702	3.1685	1.2576	-0.5125	-9.9658	-5.5735	-9.9658	-9.9658	-0.6643	-9.9658	-9.9658	-9.9658	-9.9658	-1.5951	-9.9658	-9.9658	-4.2934	-9.9658	-9.9658	-1.5951	-2.2447	-2.9324	0.4016	6.4927	-0.9132	3.8935	0.5568	1.0433	-5.5735	-1.7809	-2.9324	-1.9379	-1.3183	2.3592	-9.9658	4.588	4.1002	-9.9658	-5.5735	-4.035	0.1648	-9.9658	-5.5735	-6.5064	-2.7274
LGG	Tumor	TCGA-S9-A6WP-01	4.8924	-1.9379	3.0774	5.7869	4.1515	1.5612	-9.9658	-2.8262	-9.9658	-3.3076	0.099	-4.035	-9.9658	-2.5479	1.5806	-0.5543	-4.6082	-9.9658	-4.2934	-3.1714	-0.8863	-3.6259	-1.0262	-3.816	-1.4305	5.741	0.4447	2.8582	-1.2142	-0.1031	-4.2934	-0.1031	-1.1488	-0.6416	-1.9942	3.8601	-2.9324	1.9452	5.8738	-9.9658	-5.5735	-1.8836	2.8381	-2.5479	-3.458	-6.5064	-0.1665
LGG	Tumor	TCGA-S9-A6U5-01	6.3033	-4.035	5.4621	3.8095	3.1955	3.4945	-9.9658	-4.2934	-9.9658	-3.3076	-1.1811	-9.9658	-9.9658	-3.816	5.4115	2.7657	-9.9658	-1.3548	1.2271	-9.9658	-4.035	-2.8262	-1.7809	-6.5064	-2.2447	6.2836	-0.4131	4.3378	1.6187	2.96	-3.3076	0.9419	-0.7588	2.2663	-3.1714	3.5657	-2.7274	4.9987	5.8319	-9.9658	-1.0559	-1.2481	2.004	-0.1031	-9.9658	-3.816	0.7146
LGG	Tumor	TCGA-E1-A7YO-01	5.698	-2.3147	3.5299	4.7523	4.5349	-0.0877	-9.9658	-1.4305	-9.9658	-9.9658	0.044	-4.2934	-9.9658	-1.7322	-9.9658	2.8422	-2.5479	-2.2447	-4.035	-3.816	-1.0262	-3.1714	-0.6193	-2.2447	-1.2142	5.6468	1.0847	2.1702	-0.1828	0.0718	-3.6259	2.1957	-3.816	-4.035	-4.6082	3.1491	0.9493	5.2442	5.044	-4.2934	-9.9658	-2.7274	-0.3201	-4.035	-9.9658	-5.5735	-2.7274
LGG	Tumor	TCGA-FG-A710-01	6.4539	-0.8863	7.6076	5.7052	6.0002	1.7617	-4.6082	0.605	-9.9658	-9.9658	-0.2845	-9.9658	-9.9658	-1.7322	-2.9324	4.251	0.058	0.058	-1.8314	-0.6643	-4.035	-2.7274	-0.1665	-3.816	-2.0529	6.3978	0.7146	4.5675	1.8957	1.5612	-3.458	1.5115	1.9302	3.8581	1.7053	3.4088	-1.3921	5.2442	6.2823	-3.6259	-3.3076	-9.9658	3.83	-1.8836	-4.2934	-3.458	1.7744
LGG	Tumor	TCGA-QH-A6X8-01	5.8635	-9.9658	2.0111	5.6868	4.6136	-0.394	-9.9658	-2.8262	-9.9658	-9.9658	0.2277	-9.9658	-5.5735	-9.9658	-9.9658	0.3231	-3.3076	-2.3884	-3.816	-9.9658	-9.9658	-3.3076	-1.4699	-9.9658	-3.0469	5.4832	0.03	0.2998	-2.7274	-1.4699	-5.5735	-0.5756	-5.5735	-2.2447	-3.1714	3.2915	-9.9658	0.7832	5.854	-9.9658	-9.9658	-9.9658	2.8602	-9.9658	-9.9658	-9.9658	-0.4325
LGG	Tumor	TCGA-HT-7610-01	5.0679	-4.2934	4.4344	6.2932	5.6065	-0.6416	-9.9658	-1.5105	-9.9658	-9.9658	-5.0116	-9.9658	-9.9658	-2.6349	-9.9658	-0.3022	-1.685	-5.0116	-2.6349	-9.9658	-9.9658	-3.3076	-3.0469	-9.9658	0.03	6.327	-2.5479	0.7493	-0.6193	-0.4921	-5.5735	0.4016	-5.5735	-3.0469	-2.9324	3.0585	-3.0469	4.4784	4.8944	-9.9658	-4.6082	-5.5735	1.7009	-4.6082	-9.9658	-6.5064	-1.9379
LGG	Tumor	TCGA-HT-7875-01	5.558	-9.9658	2.8014	2.1541	0.605	-2.1779	-4.2934	-4.035	-9.9658	-9.9658	-1.9379	-9.9658	-9.9658	-2.3884	-9.9658	2.4117	-3.458	-1.685	-4.2934	-9.9658	-9.9658	-3.458	-1.8314	-9.9658	-2.1779	7.1307	-2.5479	3.6497	1.5465	2.6464	-3.0469	-2.9324	-2.114	-0.0277	-1.5951	4.1153	0.547	4.7242	5.9491	-9.9658	-5.5735	-9.9658	0.7664	-4.2934	-9.9658	-9.9658	-2.8262
LGG	Tumor	TCGA-DU-A6S3-01	4.5398	-9.9658	2.167	2.9148	2.3871	-0.7108	-9.9658	-1.8314	-5.5735	-9.9658	-2.1779	-9.9658	-9.9658	-3.3076	-9.9658	2.3308	-9.9658	-1.7322	-5.5735	-9.9658	-9.9658	-3.816	-2.1779	-2.2447	-2.5479	5.2851	-1.3183	-2.1779	-4.6082	-1.3183	-5.5735	-1.1811	-4.2934	-2.9324	-3.1714	2.0465	-5.5735	3.8905	3.6474	-9.9658	-9.9658	-9.9658	-0.7346	-4.2934	-4.6082	-9.9658	-3.3076
LGG	Tumor	TCGA-R8-A6MK-01	6.1363	1.8078	5.6035	1.8323	1.4228	-2.1779	-9.9658	-4.6082	-9.9658	-1.9942	-0.1665	-4.6082	-9.9658	-1.9379	-5.5735	0.4967	-2.8262	-3.816	-3.6259	-4.035	-9.9658	-1.4699	-3.816	-9.9658	-1.8314	5.4283	-0.5756	1.6604	-0.2328	-0.013	-3.6259	-2.114	-4.035	-1.9379	-1.9379	3.2929	-1.1172	2.2723	5.2157	-9.9658	-9.9658	-9.9658	0.6608	-9.9658	-9.9658	-9.9658	-2.1779
LGG	Tumor	TCGA-P5-A5F0-01	5.824	0.099	1.7912	0.7748	-0.6416	0.5069	-9.9658	-4.035	-9.9658	-2.2447	-1.1811	-9.9658	-9.9658	-9.9658	-4.035	0.4016	-9.9658	-9.9658	-9.9658	-9.9658	-9.9658	-1.1172	-2.3147	-3.6259	0.2762	5.8719	-9.9658	-1.0862	-2.3147	-0.4719	-9.9658	-4.035	-3.1714	-1.4699	-1.0262	3.7667	1.0983	4.7661	4.4842	-9.9658	-5.0116	-9.9658	0.2642	-6.5064	-4.035	-6.5064	-2.3884
LGG	Tumor	TCGA-S9-A6TS-01	5.8329	-9.9658	2.9525	3.2158	2.6043	0.2762	-9.9658	-5.5735	-9.9658	-9.9658	0.2277	-4.2934	-9.9658	-1.5522	-2.3884	1.5013	-1.9942	-4.035	-1.6394	-1.9379	-9.9658	-0.5973	-1.7809	-2.8262	-1.5105	5.7145	-0.1665	2.3106	-0.013	-1.5522	-4.2934	-2.1779	-2.4659	-1.9379	-1.2142	3.5827	-3.816	3.6417	5.4532	-9.9658	-5.5735	-4.035	1.8201	-2.3147	-5.0116	-6.5064	-1.7809
LGG	Tumor	TCGA-S9-A6TW-01	5.2491	-2.3884	4.5547	4.5268	3.3235	1.2209	-9.9658	-2.3147	-9.9658	-3.6259	5.3133	-3.6259	-3.458	-4.2934	1.9638	2.3164	-9.9658	-3.0469	-5.5735	-2.1779	-3.3076	-2.1779	-0.2159	-9.9658	-2.6349	5.8197	1.8762	1.3109	-1.9942	-1.1811	-2.8262	0.6699	-1.8836	-1.1488	0.2642	3.4424	-4.2934	1.0711	4.085	-9.9658	-5.5735	-3.458	0.4761	-2.5479	-6.5064	-4.6082	-2.7274
LGG	Tumor	TCGA-E1-5303-01	6.1542	-2.9324	4.3716	5.811	5.4568	-0.013	-9.9658	-1.8314	-9.9658	-9.9658	0.6239	-9.9658	-9.9658	0.3346	-2.3884	-0.8339	-3.3076	-4.6082	-0.7588	-3.816	-9.9658	-1.5951	-2.7274	-4.035	-3.3076	4.481	-1.0559	-0.9406	-0.4719	-0.8339	-5.5735	0.058	-3.458	-2.7274	-2.1779	4.3082	-2.4659	1.2023	6.6339	-9.9658	-5.5735	-9.9658	3.8157	-3.3076	-5.5735	-9.9658	0.4125
LGG	Tumor	TCGA-DU-7299-01	6.77	-3.3076	4.7442	2.4649	2.128	0.1519	-9.9658	-9.9658	-9.9658	-9.9658	-0.394	-9.9658	-9.9658	-1.3921	-3.1714	-0.9686	-2.3147	-9.9658	-1.9379	-9.9658	-9.9658	-2.0529	-3.0469	-3.6259	-2.5479	5.1273	-0.9132	-0.4719	-2.114	-1.5951	-4.2934	-1.9379	-4.2934	-1.8836	-1.7322	4.1186	-1.8314	2.6693	5.8397	-9.9658	-9.9658	-9.9658	3.3689	-4.6082	-3.1714	-6.5064	0.1388
LGG	Tumor	TCGA-DH-5140-01	8.7833	-9.9658	3.2692	3.0181	2.8096	2.0673	-9.9658	-4.2934	-9.9658	-4.6082	1.0915	-9.9658	-9.9658	-1.2142	-9.9658	2.828	-2.9324	-0.5332	-2.3884	-3.0469	-3.816	0.0854	-0.1345	0.8164	-1.6394	4.853	-0.3201	1.4756	-0.9686	-2.3147	-1.8836	0.1776	-0.3022	1.4756	-0.9971	3.1112	-0.4921	3.8847	5.0036	-5.0116	-3.458	-9.9658	1.7403	-1.4305	-9.9658	-5.5735	0.3115
LGG	Tumor	TCGA-S9-A7QX-01	4.8213	-9.9658	1.5064	1.2815	1.4704	-1.3921	-9.9658	-9.9658	-9.9658	-9.9658	-1.7809	-9.9658	-9.9658	-0.9971	-9.9658	-1.6394	-4.2934	-5.0116	-2.114	-3.0469	-9.9658	-1.9942	-9.9658	-6.5064	-2.8262	5.1796	-0.5332	1.7995	-0.2159	-1.3548	-9.9658	-3.6259	-6.5064	-5.5735	-4.6082	3.3407	-4.2934	-0.4131	5.7176	-9.9658	-9.9658	-9.9658	2.2753	-4.035	-5.5735	-9.9658	-0.8599
LGG	Tumor	TCGA-DU-6408-01	6.5362	-9.9658	6.0213	8.09	7.5178	-0.0725	-9.9658	-1.1811	-9.9658	-9.9658	-2.1779	-9.9658	-9.9658	-0.6416	-3.816	0.346	-1.1488	-4.6082	-1.8836	-3.0469	-9.9658	-1.9379	-9.9658	-3.816	-2.2447	6.8255	-1.5951	3.242	1.412	0.688	-1.8314	2.1247	-2.3884	-0.7834	-3.458	3.3061	-3.0469	3.4116	6.5649	-9.9658	-4.6082	-9.9658	2.8681	-6.5064	-4.2934	-6.5064	-0.394
LGG	Tumor	TCGA-FG-5964-01	4.5148	-3.1714	3.7204	4.4189	4.6306	2.3308	-9.9658	-2.9324	-9.9658	-9.9658	0.8082	-9.9658	-9.9658	-1.6394	-3.0469	0.4447	-3.3076	-4.035	-2.3884	-3.0469	3.6657	-3.458	-1.8836	-1.4305	-1.5951	5.5805	1.6374	2.3704	-0.5125	0.099	-4.035	0.8082	-2.5479	-0.8084	-1.8314	3.6509	-4.6082	5.5018	5.9635	-9.9658	-3.0469	-1.3548	2.1574	-5.0116	-9.9658	-5.0116	-0.4719
LGG	Tumor	TCGA-DB-A64Q-01	6.224	-2.4659	3.2112	2.7721	2.5313	-1.5522	-9.9658	-4.035	-9.9658	-9.9658	-9.9658	-9.9658	-9.9658	-2.3147	-2.9324	-2.7274	-9.9658	-3.458	-4.035	-9.9658	-9.9658	-1.8836	-2.1779	-9.9658	-4.2934	4.2736	0.4865	1.9111	-0.1187	1.642	-5.5735	1.3956	-4.6082	-2.9324	-4.035	2.9032	3.091	4.2126	5.4784	-9.9658	-9.9658	-9.9658	1.4808	-5.0116	-9.9658	-9.9658	-2.2447
LGG	Tumor	TCGA-S9-A6WH-01	4.309	-3.458	2.4171	4.6399	4.2111	-1.7322	-9.9658	-3.816	-9.9658	-9.9658	1.3956	-9.9658	-9.9658	-3.458	-2.3147	-0.1345	-3.816	-4.2934	-2.4659	-3.458	-9.9658	-1.6394	-0.9971	-3.3076	-2.0529	4.5429	0.2277	0.0718	-1.7809	-1.1488	-5.5735	-1.2142	-9.9658	-2.4659	-1.8314	3.0038	-1.9942	0.547	5.3879	-4.035	-9.9658	-9.9658	0.7579	-3.458	-9.9658	-9.9658	-2.3884
LGG	Tumor	TCGA-DU-A6S8-01	3.8511	-3.816	2.6441	3.9002	2.8137	0.2762	-4.6082	-3.6259	-9.9658	-3.6259	0.434	-9.9658	-9.9658	-3.6259	0.6239	-3.1714	-3.1714	-9.9658	-9.9658	-9.9658	-9.9658	-1.9379	-1.5951	-9.9658	-2.2447	5.2865	-2.7274	-0.7108	-2.6349	-1.3921	-9.9658	-1.7809	-3.1714	-2.114	-1.2481	3.4088	-4.035	1.9822	4.741	-9.9658	-5.0116	-2.2447	0.8082	-4.2934	-9.9658	-9.9658	-1.5951
LGG	Tumor	TCGA-HT-7858-01	5.6525	-9.9658	6.2828	8.5648	8.2392	3.0774	-9.9658	1.5514	-9.9658	-3.3076	1.125	-9.9658	-9.9658	-1.5105	2.5756	3.668	-3.0469	-0.3566	-1.1811	-1.8836	-9.9658	-0.6643	-1.1172	-9.9658	-2.8262	5.9341	1.2636	3.0287	0.5955	-0.4131	-3.458	3.6172	0.7999	2.1147	-0.5756	4.3009	-3.816	0.4447	6.3291	-9.9658	-2.1779	-1.8314	3.0602	-1.0262	-4.2934	-2.7274	0.4125
LGG	Tumor	TCGA-HT-7860-01	7.1773	-3.6259	5.7501	5.528	4.8885	2.3732	-9.9658	-0.5332	-9.9658	-3.458	0.4125	-9.9658	-9.9658	0.4447	-3.1714	0.4761	-0.3566	-9.9658	0.1124	-9.9658	-2.114	-1.7322	-1.1172	-0.1187	-2.1779	5.2177	0.03	2.7993	0.1776	0.9343	-2.9324	2.6579	2.2051	6.5711	3.0568	2.6043	-3.6259	6.6096	6.791	-9.9658	-1.8314	-2.9324	3.0252	-0.4521	-3.458	-2.1779	1.2333
LGG	Tumor	TCGA-DU-7006-01	7.1541	-9.9658	7.0073	1.3051	2.1213	3.449	-9.9658	-1.8314	-9.9658	-9.9658	-1.8314	-9.9658	-9.9658	-1.6394	-4.6082	-1.685	-3.458	-9.9658	-1.9942	-9.9658	-9.9658	-2.2447	-1.0262	-1.2142	-3.458	5.7795	-1.8314	-0.5332	-1.4305	0.4447	-4.035	-1.7322	0.5763	1.5115	-2.0529	4.2289	-4.035	8.3206	6.8319	-9.9658	-2.4659	-2.1779	3.944	1.5563	-2.8262	-2.7274	2.6715
LGG	Tumor	TCGA-TQ-A7RS-01	5.9023	-1.685	3.4661	3.9965	3.6089	-1.3548	-9.9658	-5.5735	-9.9658	-9.9658	-0.1187	-9.9658	-9.9658	-2.2447	-2.3147	0.2277	-9.9658	-9.9658	-2.9324	-2.9324	-9.9658	-2.3884	-2.1779	-9.9658	-2.8262	6.0036	1.46	2.7508	0.24	0.4761	-3.816	0.1648	-4.2934	-3.1714	-9.9658	2.8076	-3.3076	2.4857	5.6393	-9.9658	-9.9658	-9.9658	0.2154	-9.9658	-3.1714	-9.9658	-4.2934
LGG	Tumor	TCGA-DU-7009-01	6.7111	-4.2934	3.4958	5.4317	4.9505	-0.3201	-9.9658	-2.7274	-9.9658	-2.5479	-0.0725	-9.9658	-9.9658	-3.1714	-0.394	-2.3147	-3.6259	-3.3076	-5.0116	-9.9658	-4.2934	-9.9658	-3.0469	-9.9658	-2.114	5.6879	-1.685	2.6962	0.4016	0.7321	-3.458	-1.6394	-4.035	-0.5973	-2.4659	3.3336	2.118	4.2788	5.1014	-9.9658	-5.0116	-9.9658	0.9268	-6.5064	-9.9658	-9.9658	-2.3147
LGG	Tumor	TCGA-DU-7010-01	6.8005	-9.9658	3.3535	3.3032	2.0742	0.7233	-9.9658	-2.0529	-9.9658	-9.9658	-0.3383	-9.9658	-9.9658	-4.035	-4.6082	0.7748	-2.9324	-3.816	-4.035	-9.9658	-4.035	-4.6082	-2.3147	-6.5064	-1.8314	5.3824	-1.3921	1.7702	-1.0862	-0.0725	-4.035	-1.1811	1.5854	1.4174	0.5271	5.2001	-5.5735	3.449	4.3119	-9.9658	-5.5735	-9.9658	2.2082	-1.9379	-9.9658	-4.6082	0.24
LGG	Tumor	TCGA-QH-A6X3-01	5.6393	-9.9658	4.1915	7.1633	7.0303	-0.1031	-9.9658	-1.685	-9.9658	-3.6259	0.8408	-9.9658	-9.9658	-1.7809	-2.7274	0.537	-9.9658	-9.9658	-2.4659	-3.816	4.8425	-3.3076	-2.0529	-6.5064	-3.458	6.0792	1.5806	3.1311	1.6187	-0.4325	-5.5735	3.8857	-4.2934	-0.8084	-2.4659	3.4868	-2.9324	-0.3383	5.3906	-5.0116	-9.9658	-9.9658	2.1345	-2.9324	-4.2934	-6.5064	-2.1779
LGG	Tumor	TCGA-DU-8164-01	6.0642	-4.2934	3.5387	5.8138	4.9782	-2.3147	-9.9658	-2.4659	-9.9658	-3.3076	-1.4305	-9.9658	-9.9658	-4.035	-4.6082	-1.9379	-2.9324	-4.2934	-6.5064	-9.9658	-3.1714	-2.6349	-2.9324	-9.9658	-1.3183	5.764	-1.7322	0.8961	-0.2671	1.8119	-6.5064	-0.5973	-1.7809	-1.8314	-2.7274	4.6195	-0.7588	4.8635	5.7345	-9.9658	-9.9658	-9.9658	1.4808	-5.5735	-9.9658	-6.5064	-2.2447
LGG	Tumor	TCGA-DU-7018-01	4.2788	-3.0469	3.4331	4.3133	4.2943	-0.9406	-9.9658	-2.3147	-9.9658	-3.458	2.0979	-9.9658	-6.5064	-4.6082	-1.9379	0.2522	-9.9658	-4.2934	-6.5064	-4.6082	-9.9658	-2.0529	-1.0862	-4.6082	-2.8262	5.3104	1.9895	2.1606	-0.1345	-0.6193	-3.6259	2.1444	-3.3076	-1.8314	-1.5105	3.1653	-4.2934	2.3508	3.4007	-9.9658	-9.9658	-9.9658	-0.7588	-5.5735	-9.9658	-9.9658	-4.2934
LGG	Tumor	TCGA-R8-A73M-01	4.8309	-2.1779	3.1971	6.4989	5.2449	-0.8863	-9.9658	-3.1714	-9.9658	-9.9658	-1.4305	-9.9658	-9.9658	-9.9658	-9.9658	-0.8863	-9.9658	-9.9658	-4.035	-9.9658	-9.9658	-1.4305	-1.9379	-1.9379	-3.6259	5.5714	-2.9324	1.934	-1.2481	-0.9406	-4.6082	-1.0559	-4.035	-3.458	-9.9658	3.0893	0.1388	4.0558	5.0674	-9.9658	-9.9658	-9.9658	0.1519	-4.035	-9.9658	-9.9658	-2.6349
LGG	Tumor	TCGA-DB-A75L-01	5.4803	-4.035	2.0535	2.6962	2.0465	-2.7274	-9.9658	-3.6259	-9.9658	-5.0116	-0.1187	-9.9658	-9.9658	-2.3884	-9.9658	-2.3147	-4.6082	-3.816	-3.0469	-9.9658	-4.035	-0.3201	-2.9324	-2.7274	-2.114	5.0571	-0.6643	-0.1665	0.6239	-2.1779	-9.9658	-1.4699	-2.5479	-2.114	-3.816	3.0376	-0.7834	3.5374	5.6679	-4.6082	-5.5735	-9.9658	2.1147	-9.9658	-9.9658	-9.9658	-1.3921
[truncated: 11,250 more rows]
[truncated: 104 more columns]
