# Supplementary material for: Comprehensive analysis, immune, and cordycepin regulation for SOX9 expression in pan-cancers and the matched healthy tissues
Source: Front Immunol. 2023 Mar 20;14:1149986. doi: 10.3389/fimmu.2023.1149986 (PMC10067558; doi:10.3389/fimmu.2023.1149986)
Supplement: Supplementary file 3 [file Table_3.xlsx]

## Sheet: Sheet1
Immu	B cell	B cell	B cell	B cell	T cell CD4	T cell CD4	T cell CD4	T cell CD4	T cell CD8	T cell CD8	T cell CD8	T cell CD8	Neutrophil	Neutrophil	Neutrophil	Neutrophil	Macrophage	Macrophage	Macrophage	Macrophage	DC	DC	DC	DC
Method	pearson_R	pearson_P	spearman_R	spearman_P	pearson_R	pearson_P	spearman_R	spearman_P	pearson_R	pearson_P	spearman_R	spearman_P	pearson_R	pearson_P	spearman_R	spearman_P	pearson_R	pearson_P	spearman_R	spearman_P	pearson_R	pearson_P	spearman_R	spearman_P
TCGA-ACC(N=77)	-0.163095	0.156409	0.0679265	0.557216	0.156458	0.174197	0.168377	0.143247	-0.0625896	0.588667	0.0231768	0.841421	0.00566836	0.960978	-0.0225458	0.845685	-0.0351687	0.761394	0.152641	0.185075	-0.0653734	0.572161	-0.00512703	0.964702
TCGA-BLCA(N=405)	-0.0134918	0.78663	-0.0161043	0.74661	0.157292	0.00149602	0.171605	0.000523237	0.319438	4.64381e-11	0.425845	2.85097e-19	0.407471	1.24515e-17	0.467506	2.20682e-23	0.0847847	0.0883709	0.116914	0.0185903	0.413979	3.35541e-18	0.489847	7.85897e-26
TCGA-BRCA(N=1077)	-0.0331247	0.277429	-0.00511054	0.866959	0.0924605	0.00238688	0.164065	6.13843e-08	0.0615524	0.0434275	0.070868	0.0200214	0.209882	3.46392e-12	0.204056	1.37886e-11	0.0151099	0.620371	-0.0102396	0.737129	0.118271	0.000100022	0.12396	4.5214e-05
TCGA-CESC(N=291)	-0.0765237	0.193023	-0.0858437	0.144076	-0.161041	0.00589942	-0.196914	0.000730768	-0.121088	0.0389874	-0.109596	0.0618816	-0.114654	0.0507161	-0.139892	0.0169467	-0.121154	0.03888	-0.108466	0.0646332	-0.147978	0.0114916	-0.165378	0.00467666
TCGA-CHOL(N=36)	-0.675219	6.25762e-06	0.0723295	0.675062	-0.716597	8.8546e-07	-0.222909	0.191293	0.618424	5.82664e-05	0.206692	0.226471	0.345908	0.038783	0.28906	0.0872896	-0.0924961	0.591583	-0.204118	0.232435	0.253106	0.136378	0.316345	0.0601519
TCGA-COAD(N=282)	-0.101005	0.0904635	0.000436646	0.994176	-0.0614203	0.304039	0.0887837	0.13695	0.00743705	0.901049	0.0437486	0.46432	-0.0977999	0.101218	-0.0074361	0.901062	-0.129732	0.0293983	-0.0230799	0.699566	0.0222931	0.709336	0.0846823	0.156106
TCGA-COADREAD(N=373)	-0.0813477	0.116785	0.00497345	0.923734	-0.0361056	0.486929	0.0913014	0.0782241	0.0061075	0.906416	0.0427961	0.409863	-0.0858385	0.0978618	-0.00902739	0.862049	-0.121799	0.0186123	-0.0292382	0.573497	0.0208473	0.688184	0.0733518	0.157418
TCGA-DLBC(N=46)	-0.091617	0.544813	0.0354842	0.814895	-0.301985	0.0413813	-0.283956	0.0558175	0.0976796	0.518402	0.0695808	0.645882	0.0330202	0.827546	0.0139285	0.926799	0.259155	0.0820079	0.232394	0.120147	-0.162007	0.282074	-0.121519	0.421116
TCGA-ESCA(N=181)	-0.166557	0.0250294	0.0528262	0.480018	-0.0277671	0.710599	0.11756	0.114997	-0.000516126	0.994498	0.00673507	0.9283	0.0475516	0.524992	0.0160565	0.830129	-0.202373	0.00629278	-0.230932	0.00176161	-0.0738412	0.323202	-0.0829974	0.266655
TCGA-GBM(N=152)	-0.215725	0.0076035	-0.146306	0.0720846	0.293692	0.000240367	0.200383	0.0133143	-0.25772	0.00134834	-0.217747	0.00704264	-0.129295	0.112384	-0.039906	0.625459	-0.267635	0.000857896	-0.0842641	0.302007	0.119226	0.143466	0.157227	0.0530552
TCGA-GBMLGG(N=656)	0.109239	0.00509566	0.192878	6.44189e-07	0.169253	1.31126e-05	0.257862	2.00559e-11	0.105326	0.00693324	0.121038	0.00189901	0.23064	2.27621e-09	0.356548	4.25079e-21	0.0974384	0.0125311	0.26666	3.84098e-12	0.324488	1.50329e-17	0.444638	3.63913e-33
TCGA-HNSC(N=517)	-0.0454521	0.302305	-0.0791278	0.0722335	0.0380475	0.387957	0.0992772	0.0239803	-0.0179254	0.684281	0.0299684	0.496558	0.179203	4.16732e-05	0.219227	4.80326e-07	-0.0197218	0.654597	-0.00409155	0.926057	0.116633	0.00794005	0.172134	8.35939e-05
TCGA-KICH(N=65)	0.0254811	0.840322	0.0745427	0.555094	0.0120373	0.924181	-0.0719858	0.568781	-0.196358	0.116957	-0.104198	0.408791	-0.140665	0.263719	-0.195918	0.117796	-0.103866	0.410296	-0.131428	0.29668	0.0433103	0.731926	0.0184882	0.883782
TCGA-KIRC(N=528)	0.131459	0.00247245	0.14597	0.000767625	0.200466	3.43973e-06	0.228262	1.14041e-07	0.167354	0.000111697	0.18169	2.66892e-05	0.271366	2.29626e-10	0.256904	2.09794e-09	0.0065232	0.881129	0.0552561	0.204924	0.252615	3.94151e-09	0.204522	2.15212e-06
TCGA-KIRP(N=285)	-0.0158395	0.790052	0.0271499	0.648093	0.180796	0.00218356	0.261843	7.486e-06	-0.150028	0.0112127	-0.152769	0.00979777	0.190492	0.00123193	0.292989	4.76818e-07	-0.0171942	0.772568	0.0693317	0.243326	0.100188	0.0913757	0.167654	0.00453973
TCGA-LGG(N=504)	0.215795	1.00692e-06	0.321408	1.41653e-13	0.185092	2.90009e-05	0.286468	5.63745e-11	0.166308	0.0001765	0.133131	0.00274709	0.336725	7.92927e-15	0.455717	3.26471e-27	0.207026	2.77154e-06	0.345375	1.44808e-15	0.379256	1.09492e-18	0.506853	2.99796e-34
TCGA-LIHC(N=363)	0.209107	5.95102e-05	0.295035	1.00528e-08	0.303972	3.38098e-09	0.418013	8.73663e-17	-0.0530206	0.313741	-0.0619006	0.239425	0.294828	1.03054e-08	0.381516	5.0537e-14	0.216987	3.05029e-05	0.375058	1.43797e-13	0.224337	1.5991e-05	0.288629	2.14635e-08
TCGA-LUAD(N=500)	0.0585	0.191571	0.019259	0.667482	0.18437	3.35482e-05	0.180509	4.91585e-05	0.00831089	0.852935	-0.0210992	0.63788	0.143133	0.00133164	0.125593	0.00491634	0.0458521	0.306186	0.0938246	0.0359617	0.187475	2.45343e-05	0.173447	9.6884e-05
TCGA-LUSC(N=491)	-0.108562	0.0161035	-0.191839	1.87023e-05	0.010019	0.824746	0.0294417	0.515135	0.0779144	0.0845833	0.113668	0.0117197	0.101599	0.0243626	0.0834861	0.0645387	-0.0797362	0.0775396	-0.0729238	0.106546	0.100834	0.0254614	0.104734	0.0202749
TCGA-MESO(N=85)	0.218354	0.044684	0.226738	0.0369128	0.0450487	0.682256	-0.016719	0.879289	-0.0167774	0.878871	0.0711756	0.51743	0.0403354	0.713979	-0.011374	0.917714	-0.145654	0.18349	-0.194972	0.073754	0.234838	0.0305109	0.272547	0.0116187
TCGA-OV(N=417)	-0.0943603	0.0541785	-0.146716	0.00267074	0.0998277	0.0415986	0.0969557	0.0478596	0.133606	0.00628799	0.136575	0.00521127	0.132911	0.00656691	0.11065	0.0238397	0.134554	0.00592438	0.151999	0.00185388	0.0736877	0.133027	0.032523	0.507766
TCGA-PAAD(N=177)	-0.0837154	0.267941	0.00382395	0.959713	-0.165389	0.0278113	-0.0529899	0.483626	0.0221402	0.769901	-0.0162631	0.829886	0.171924	0.022128	0.11843	0.116421	-0.352509	1.49446e-06	-0.211526	0.00470908	0.117205	0.120274	-0.0164298	0.82817
TCGA-PCPG(N=177)	0.23571	0.00158684	0.207894	0.00549201	-0.0552687	0.464992	-0.0497714	0.510614	0.128956	0.0871481	0.111567	0.139301	0.129688	0.0853526	0.104374	0.166804	0.0349746	0.643973	0.056002	0.459082	0.231832	0.00190357	0.330854	6.86388e-06
TCGA-PRAD(N=495)	0.149403	0.000855	0.226193	3.66029e-07	0.137359	0.00219244	0.155167	0.000531153	0.40205	1.17941e-20	0.407131	3.46771e-21	0.41886	1.89452e-22	0.436633	1.85069e-24	0.188183	2.50958e-05	0.207734	3.14619e-06	0.352852	5.85276e-16	0.383463	8.70999e-19
TCGA-READ(N=91)	0.0360136	0.734679	0.0147157	0.889888	0.168969	0.109351	0.0902532	0.394882	-0.0172533	0.871052	-0.0312152	0.768965	0.00683994	0.948693	-0.0853161	0.42135	-0.0799515	0.451238	-0.0645007	0.543569	0.0175592	0.868786	-0.042682	0.687894
TCGA-SARC(N=258)	-0.0673582	0.281076	-0.0722624	0.247443	-0.16453	0.00809742	-0.17103	0.00588497	-0.0220502	0.724462	-0.00904455	0.885047	0.158219	0.0109252	0.148207	0.0172108	0.0471799	0.450512	0.0545104	0.383228	-0.124462	0.0458009	-0.139583	0.0249522
TCGA-SKCM-M(N=351)	-0.117303	0.02799	-0.129081	0.0155278	-0.00399632	0.94053	0.0927049	0.082853	-0.136924	0.0102222	-0.162407	0.00227224	-0.0528927	0.323103	-0.0605228	0.258103	-0.0401851	0.452963	-0.0228879	0.669138	-0.156554	0.00327438	-0.13722	0.010058
TCGA-SKCM-P(N=101)	0.147678	0.140546	-0.00790924	0.937431	-0.0320973	0.749999	0.0549104	0.585489	-0.0670746	0.505123	-0.108207	0.281435	-0.031523	0.754329	0.0434717	0.665995	-0.102224	0.309048	-0.211154	0.0340385	0.0951594	0.343849	0.021334	0.832295
TCGA-SKCM(N=452)	-0.101375	0.0311736	-0.107034	0.0228575	-0.0311376	0.509048	0.0552193	0.241349	-0.150326	0.00134898	-0.176824	0.000157631	-0.0777766	0.0986412	-0.0763329	0.105075	-0.0657565	0.162822	-0.0605701	0.198669	-0.153893	0.00102954	-0.129566	0.00580452
TCGA-STAD(N=388)	-0.380361	8.37763e-15	-0.201827	6.22825e-05	-0.208564	3.46391e-05	-0.118215	0.0198473	-0.155103	0.00218489	-0.169638	0.000793511	-0.188409	0.000189407	-0.215825	1.80132e-05	-0.348317	1.65004e-12	-0.277749	2.64862e-08	-0.254459	3.77551e-07	-0.246076	9.24083e-07
TCGA-TGCT(N=132)	-0.322777	0.000160196	-0.469372	1.36954e-08	0.0203125	0.817178	0.0464864	0.596601	-0.40642	1.32893e-06	-0.454245	4.4799e-08	-0.252183	0.00353291	-0.274968	0.00141861	-0.293268	0.000643225	-0.34065	6.42167e-05	-0.187298	0.0315166	-0.262688	0.0023425
TCGA-THCA(N=503)	0.094118	0.0348342	0.12139	0.0064146	-0.0287981	0.519316	-0.0035568	0.936577	0.316238	3.81359e-13	0.32607	6.34533e-14	0.352617	3.57914e-16	0.34122	3.5127e-15	0.214292	1.23102e-06	0.239616	5.32521e-08	0.266128	1.33221e-09	0.258947	3.77091e-09
TCGA-THYM(N=118)	-0.274284	0.00265032	-0.316484	0.000480322	-0.527368	8.48465e-10	-0.56543	2.54163e-11	-0.457433	1.91391e-07	-0.505715	5.18229e-09	-0.1342	0.147386	-0.134113	0.147651	0.29975	0.00097508	0.424746	1.6365e-06	-0.386096	1.57388e-05	-0.439721	6.29485e-07
TCGA-UCEC(N=178)	-0.155758	0.037883	-0.108923	0.147815	-0.0259246	0.731223	0.00166609	0.982391	-0.035422	0.638779	0.0423156	0.574911	0.0409384	0.587429	0.0748324	0.320833	-0.240611	0.00121559	-0.19646	0.00858123	0.288737	9.28063e-05	0.344038	2.57585e-06
TCGA-UCS(N=56)	0.0577376	0.672531	0.101914	0.454821	-0.0207289	0.879472	-0.0406015	0.766387	-0.0779057	0.568195	-0.0934381	0.493371	0.281482	0.0355876	0.439098	0.000710454	0.0673597	0.621825	0.0524265	0.701171	0.0104243	0.93922	0.165003	0.224262
TCGA-UVM(N=79)	0.283487	0.0113514	0.230974	0.0405602	0.313136	0.00495583	0.32205	0.00379942	-0.288258	0.00998964	-0.181443	0.10953	0.172782	0.127828	0.164086	0.148458	0.133571	0.240576	0.0689159	0.546181	0.347526	0.00170061	0.316354	0.00450664
