# Supplementary material for: Comprehensive analysis, immune, and cordycepin regulation for SOX9 expression in pan-cancers and the matched healthy tissues
Source: Front Immunol. 2023 Mar 20;14:1149986. doi: 10.3389/fimmu.2023.1149986 (PMC10067558; doi:10.3389/fimmu.2023.1149986)
Supplement: Supplementary file 4 [file Table_4.xlsx]

## Sheet: Sheet1
Immu	MHC	MHC	MHC	MHC	EC	EC	EC	EC	SC	SC	SC	SC	CP	CP	CP	CP	AZ	AZ	AZ	AZ	IPS	IPS	IPS	IPS
Method	pearson_R	pearson_P	spearman_R	spearman_P	pearson_R	pearson_P	spearman_R	spearman_P	pearson_R	pearson_P	spearman_R	spearman_P	pearson_R	pearson_P	spearman_R	spearman_P	pearson_R	pearson_P	spearman_R	spearman_P	pearson_R	pearson_P	spearman_R	spearman_P
TCGA-GBM(N=152)	-0.168224	0.0382959	-0.20123	0.0129211	-0.183084	0.0239643	-0.174568	0.0314769	0.30024	0.000171189	0.274454	0.000622287	0.117077	0.150873	0.0754192	0.355762	0.0602734	0.460735	0.112281	0.168444	0.130504	0.109037	0.112803	0.16646
TCGA-GBMLGG(N=656)	0.105993	0.00658312	0.180333	3.34964e-06	0.152546	8.75942e-05	0.24455	2.17802e-10	-0.0812242	0.0375417	-0.204261	1.31024e-07	-0.230601	2.29066e-09	-0.34901	3.16428e-20	0.0242945	0.534502	0.0619233	0.113079	0.0438843	0.261699	0.0619454	0.11295
TCGA-LGG(N=504)	0.196755	8.5971e-06	0.251456	1.04437e-08	0.282001	1.14484e-10	0.334844	1.13975e-14	-0.237829	6.52758e-08	-0.312912	6.54051e-13	-0.378085	1.42393e-18	-0.463039	3.78039e-28	0.00686344	0.877844	0.0387725	0.385063	0.0165819	0.710367	0.0403678	0.365798
TCGA-CESC(N=291)	-0.148966	0.0109451	-0.174371	0.00283915	-0.238132	4.06184e-05	-0.259132	7.52863e-06	0.219292	0.000162761	0.22241	0.000130382	0.220662	0.000147703	0.232359	6.2916e-05	0.0424995	0.470175	0.0160693	0.784885	0.00862318	0.88355	-0.000749372	0.989845
TCGA-LUAD(N=500)	0.0414827	0.354624	-0.00470825	0.916362	0.00605591	0.892551	-0.040991	0.360362	-0.0183159	0.682859	0.0175855	0.694858	-0.0337331	0.451678	-0.00697987	0.876281	0.0138309	0.757695	0.00228486	0.959355	0.0627407	0.161276	0.0267041	0.551353
TCGA-COAD(N=282)	-0.00469656	0.937415	0.00159568	0.978717	-0.0937597	0.116191	-0.0763277	0.201273	0.112671	0.0588005	0.0658739	0.270246	0.125866	0.0346294	0.0931763	0.11849	0.150519	0.0113785	0.117195	0.0492906	0.177932	0.00271148	0.158737	0.00756775
TCGA-COADREAD(N=373)	-0.0594019	0.252458	-0.0706107	0.173564	-0.103531	0.0456977	-0.110598	0.0327298	0.128561	0.0129587	0.0975811	0.059731	0.126505	0.0144917	0.107131	0.0386352	0.101107	0.051039	0.0661605	0.202352	0.132044	0.0106852	0.112294	0.0301325
TCGA-LAML(N=149)	0.013558	0.869644	-0.0110988	0.893133	0.192244	0.0188327	0.178324	0.0295655	-0.101393	0.218545	-0.0863586	0.294998	0.046324	0.574801	0.0839577	0.308677	-0.00527012	0.949139	0.0102472	0.901289	0.0507401	0.538857	0.0441408	0.592975
TCGA-BRCA(N=1077)	0.0455233	0.135435	0.00377286	0.901574	0.0950638	0.0017888	0.085284	0.00509954	-0.051931	0.0884883	-0.0320392	0.293487	-0.0987039	0.00118115	-0.0650122	0.0328976	0.00170504	0.955429	-0.00881902	0.772513	0.038838	0.202814	0.0281308	0.356373
TCGA-ESCA(N=181)	0.0452892	0.544917	0.0272611	0.715644	-0.035119	0.63882	-0.00856556	0.908888	0.215044	0.00364722	0.227795	0.00204174	0.0882973	0.237206	0.135505	0.068942	0.264037	0.000328657	0.301869	3.62992e-05	0.158695	0.032862	0.162142	0.0292034
TCGA-STES(N=569)	-0.0616197	0.142098	-0.144301	0.000555145	-0.108004	0.0099322	-0.14672	0.0004462	0.234418	1.52717e-08	0.291039	1.43169e-12	0.0452398	0.281339	0.0980152	0.0193603	0.0949404	0.0235237	0.103944	0.0131114	0.0552533	0.188139	0.00406631	0.922898
TCGA-SARC(N=258)	-0.317131	1.94954e-07	-0.327462	7.30786e-08	-0.144098	0.02059	-0.149593	0.0161861	0.124362	0.0459777	0.154006	0.0132682	0.246236	6.39742e-05	0.281892	4.23546e-06	-0.26452	1.66901e-05	-0.23193	0.000170847	-0.199198	0.00129833	-0.225358	0.00026299
TCGA-KIRP(N=285)	-0.215644	0.000244706	-0.275165	2.40222e-06	-0.046276	0.436444	-0.0261297	0.660476	0.0385768	0.516577	0.035387	0.551869	0.380513	2.98526e-11	0.422187	9.54306e-14	-0.0481417	0.418156	-0.0649697	0.274328	-0.00894158	0.880535	-0.0145268	0.807095
TCGA-KIPAN(N=878)	-0.150361	7.66036e-06	-0.218403	6.09318e-11	-0.014312	0.671933	-0.0972759	0.00391255	-0.031006	0.3588	0.0758132	0.0246746	0.120035	0.00036441	0.198198	3.15539e-09	-0.161862	1.42738e-06	-0.128867	0.000128657	0.0220637	0.513808	0.0310427	0.358231
TCGA-STAD(N=388)	-0.213288	2.26947e-05	-0.262866	1.4896e-07	-0.213045	2.32005e-05	-0.247769	7.73266e-07	0.296369	2.62897e-09	0.348285	1.65828e-12	0.0420436	0.408886	0.0803521	0.11406	-0.0679575	0.181603	-0.032348	0.525238	-0.135196	0.00765985	-0.171121	0.000712243
TCGA-PRAD(N=495)	0.112381	0.0123518	0.0870943	0.0528056	0.223682	4.95941e-07	0.233723	1.44145e-07	-0.173618	0.000103377	-0.165332	0.00022026	-0.0824605	0.0667855	-0.100274	0.0256848	0.0845493	0.0601471	0.0655961	0.145033	0.138349	0.00203451	0.131265	0.00343618
TCGA-UCEC(N=178)	-0.0749622	0.319992	-0.0364039	0.629503	0.0570915	0.449082	0.117212	0.119194	0.03047	0.686397	-0.0398691	0.597234	0.0422877	0.575163	-0.0103859	0.890562	-0.0325022	0.666692	-0.0125446	0.868005	-0.0300126	0.690862	0.00248645	0.973723
TCGA-HNSC(N=517)	-0.0225624	0.608763	-0.0311716	0.479427	0.0784814	0.0746006	0.0940911	0.0324375	-0.100963	0.0216774	-0.107171	0.0147716	-0.120087	0.00626094	-0.126543	0.00395273	-0.204307	2.81734e-06	-0.225085	2.31574e-07	-0.11276	0.0102915	-0.149863	0.000629403
TCGA-KIRC(N=528)	-0.0844576	0.0524338	-0.0861308	0.0479149	0.0642951	0.140101	-0.0241849	0.579243	-0.0692045	0.112211	0.0564654	0.19517	-0.0729442	0.0940542	-0.0394654	0.365439	-0.177818	3.97279e-05	-0.135127	0.00185888	0.0212658	0.625871	0.0502795	0.248776
TCGA-LUSC(N=491)	-0.0268589	0.552684	-0.0365906	0.418517	0.000878474	0.984509	-0.0252565	0.576633	-0.0122683	0.786265	0.00643094	0.886971	0.0491746	0.276808	0.0527051	0.243735	-0.0136703	0.762533	-0.0272227	0.547314	0.0117877	0.794446	-0.0164513	0.716132
TCGA-THYM(N=118)	0.0593518	0.523197	0.0587368	0.527518	-0.287548	0.00159249	-0.225299	0.0141694	-0.0538442	0.562527	-0.066063	0.47723	-0.276056	0.00247939	-0.286522	0.00165791	-0.406311	4.98971e-06	-0.414861	2.99975e-06	-0.153136	0.0978131	-0.123358	0.183243
TCGA-LIHC(N=363)	-0.0725101	0.168032	-0.084731	0.107033	0.233325	7.04704e-06	0.27741	7.74516e-08	-0.186681	0.000348933	-0.195734	0.000174919	-0.0636006	0.22674	-0.0923935	0.0787435	-0.14236	0.00659126	-0.172926	0.000938695	-0.0409769	0.436364	-0.0316886	0.547296
TCGA-THCA(N=503)	-0.241392	4.21369e-08	-0.232449	1.34422e-07	-0.019161	0.668136	0.0080331	0.857374	0.00313471	0.944091	0.00666387	0.881487	0.000449182	0.991982	0.00932091	0.834815	-0.433162	2.01779e-24	-0.426859	1.08325e-23	-0.107041	0.0163226	-0.117229	0.00849564
TCGA-MESO(N=85)	-0.274359	0.0110545	-0.250746	0.0206322	0.00196023	0.985795	0.0316108	0.773964	0.138677	0.205609	0.14154	0.196312	-0.0393966	0.720359	-0.0608569	0.580073	-0.294928	0.00614255	-0.307538	0.00419496	-0.117618	0.283695	-0.10179	0.353939
TCGA-READ(N=91)	-0.299528	0.00392223	-0.355232	0.000549746	-0.138655	0.189944	-0.262191	0.0120506	0.189033	0.0727256	0.220799	0.0354476	0.122192	0.24856	0.178707	0.0901019	-0.0870126	0.412142	-0.105463	0.319775	-0.0164935	0.876684	-0.0257731	0.808392
TCGA-SKCM-M(N=351)	-0.108012	0.0431442	-0.103471	0.0527675	-0.058875	0.271313	-0.077171	0.149079	0.0988303	0.0643841	0.118328	0.0266391	0.100818	0.0591742	0.11354	0.033465	-0.0202642	0.705183	-0.00917448	0.864008	-0.155637	0.00346363	-0.154501	0.00371159
TCGA-SKCM(N=452)	-0.0906159	0.0542109	-0.0931708	0.0477417	-0.0752643	0.110048	-0.0916786	0.0514364	0.0933631	0.0472819	0.105482	0.024921	0.142068	0.00246662	0.15787	0.000756587	0.0270661	0.566006	0.0298926	0.526141	-0.12412	0.00824785	-0.124808	0.00789575
TCGA-PAAD(N=177)	0.0808375	0.284797	-0.164761	0.0284179	-0.0176266	0.815868	-0.230599	0.00201571	0.0768058	0.309583	0.287737	0.000102995	0.123195	0.102339	0.208841	0.00527744	0.240832	0.00124213	0.208623	0.0053263	0.188664	0.0119082	0.094096	0.212852
TCGA-OV(N=417)	-0.0557076	0.256355	-0.226905	2.85734e-06	0.0758347	0.122064	-0.114396	0.0194549	-0.0142644	0.771489	0.0734035	0.134534	0.0679532	0.166028	0.122055	0.012621	-0.0196064	0.689738	-0.224997	3.47729e-06	0.199759	3.98349e-05	-0.155108	0.00148739
TCGA-TGCT(N=132)	-0.183705	0.034987	-0.180323	0.0385419	-0.322363	0.000163519	-0.352201	3.45042e-05	0.088711	0.31177	0.0906299	0.301378	0.391893	3.36887e-06	0.386501	4.70564e-06	-0.0753013	0.390817	-0.0912717	0.297953	-0.0364887	0.677868	-0.0528888	0.546982
TCGA-PCPG(N=177)	0.231594	0.00192478	0.223831	0.00274561	0.350248	1.76184e-06	0.349131	1.91012e-06	-0.218055	0.00354952	-0.235569	0.00159741	-0.339133	3.88411e-06	-0.343155	2.9281e-06	0.0654514	0.386746	0.0489512	0.517615	-0.0233279	0.75793	-0.0447116	0.554567
TCGA-SKCM-P(N=101)	-0.00897219	0.929043	-0.0174026	0.862863	0.0378587	0.707011	-0.0178511	0.859365	-0.0660079	0.511934	-0.0352305	0.726516	0.189304	0.0579622	0.182617	0.0675738	0.0998182	0.320634	0.0842875	0.402015	-0.0218241	0.828501	-0.00156558	0.987603
TCGA-UVM(N=79)	-0.252675	0.0246648	-0.229314	0.0420648	-0.10233	0.369508	-0.0324497	0.77649	0.0468485	0.681815	0.00344458	0.975965	0.183105	0.106263	0.131454	0.248178	-0.290739	0.00933972	-0.27497	0.0141864	-0.154804	0.173128	-0.158895	0.161907
TCGA-UCS(N=56)	-0.0660601	0.628579	-0.0649351	0.634451	-0.0547261	0.688717	-0.0438141	0.748488	0.0153728	0.910465	-0.0470267	0.73072	-0.0159697	0.907004	-0.0803144	0.556254	-0.124691	0.359856	-0.108271	0.427028	-0.0238189	0.86167	-0.0563924	0.679744
TCGA-BLCA(N=405)	0.232298	2.29834e-06	0.238491	1.20425e-06	0.31187	1.38413e-10	0.312399	1.28376e-10	-0.331145	8.06323e-12	-0.353334	2.36458e-13	-0.367327	2.2041e-14	-0.384981	9.32323e-16	-0.179095	0.000291871	-0.192477	9.69659e-05	-0.0770654	0.121521	-0.0965343	0.0522285
TCGA-ACC(N=77)	0.20612	0.0721014	0.261334	0.0216909	0.154884	0.178625	0.244809	0.0318874	-0.0578233	0.617416	-0.159266	0.166497	-0.00743862	0.948806	-0.0834785	0.470417	0.261997	0.0213477	0.283091	0.012605	0.0508899	0.660272	0.0843259	0.465907
TCGA-KICH(N=65)	-0.0828262	0.511864	-0.0587862	0.641819	0.00908353	0.94275	0.0281693	0.823733	0.0698165	0.580515	0.125309	0.319933	0.0261758	0.836028	0.0583492	0.644302	-0.0293587	0.816418	0.0224437	0.859149	-0.0111513	0.929747	0.0384716	0.760928
TCGA-CHOL(N=36)	-0.541052	0.000656301	-0.511969	0.00141376	-0.381007	0.0218709	-0.0548263	0.750798	0.233767	0.170001	0.0661519	0.70148	0.28414	0.093057	0.020592	0.905114	-0.505321	0.00166917	-0.496525	0.00206885	-0.0578189	0.737662	-0.0732208	0.671281
TCGA-DLBC(N=46)	-0.0939481	0.534582	-0.0405475	0.789047	-0.111557	0.460452	-0.0216666	0.886351	0.183679	0.221739	0.104866	0.487945	0.190218	0.205436	0.14919	0.322388	0.154468	0.30537	0.0662379	0.661847	-0.14907	0.322784	-0.126484	0.402246
