# Supplementary material for: Comprehensive analysis, immune, and cordycepin regulation for SOX9 expression in pan-cancers and the matched healthy tissues
Source: Front Immunol. 2023 Mar 20;14:1149986. doi: 10.3389/fimmu.2023.1149986 (PMC10067558; doi:10.3389/fimmu.2023.1149986)
Supplement: Supplementary file 5 [file Table_5.xlsx]

## Sheet: Sheet1
Immu	B_cells_naive	B_cells_naive	B_cells_naive	B_cells_naive	B_cells_memory	B_cells_memory	B_cells_memory	B_cells_memory	Plasma_cells	Plasma_cells	Plasma_cells	Plasma_cells	T_cells_CD8	T_cells_CD8	T_cells_CD8	T_cells_CD8	T_cells_CD4_naive	T_cells_CD4_naive	T_cells_CD4_naive	T_cells_CD4_naive	T_cells_CD4_memory_resting	T_cells_CD4_memory_resting	T_cells_CD4_memory_resting	T_cells_CD4_memory_resting	T_cells_CD4_memory_activated	T_cells_CD4_memory_activated	T_cells_CD4_memory_activated	T_cells_CD4_memory_activated	T_cells_follicular_helper	T_cells_follicular_helper	T_cells_follicular_helper	T_cells_follicular_helper	T_cells_regulatory_(Tregs)	T_cells_regulatory_(Tregs)	T_cells_regulatory_(Tregs)	T_cells_regulatory_(Tregs)	T_cells_gamma_delta	T_cells_gamma_delta	T_cells_gamma_delta	T_cells_gamma_delta	NK_cells_resting	NK_cells_resting	NK_cells_resting	NK_cells_resting	NK_cells_activated	NK_cells_activated	NK_cells_activated	NK_cells_activated	Monocytes
Method	pearson_R	pearson_P	spearman_R	spearman_P	pearson_R	pearson_P	spearman_R	spearman_P	pearson_R	pearson_P	spearman_R	spearman_P	pearson_R	pearson_P	spearman_R	spearman_P	pearson_R	pearson_P	spearman_R	spearman_P	pearson_R	pearson_P	spearman_R	spearman_P	pearson_R	pearson_P	spearman_R	spearman_P	pearson_R	pearson_P	spearman_R	spearman_P	pearson_R	pearson_P	spearman_R	spearman_P	pearson_R	pearson_P	spearman_R	spearman_P	pearson_R	pearson_P	spearman_R	spearman_P	pearson_R	pearson_P	spearman_R	spearman_P	pearson_R
TCGA-GBM(N=152)	-0.0294847	0.718407	-0.00998739	0.902804	-0.0656476	0.42166	-0.0630542	0.440271	-0.129587	0.111568	-0.109249	0.180306	-0.0947023	0.245829	-0.132585	0.103457	0.078692	0.335213	0.0994947	0.222634	0.0673026	0.410027	0.0115279	0.887904	-0.0248213	0.76148	-0.103376	0.205021	0.130424	0.109255	0.114553	0.159938	0.216688	0.00733159	0.195473	0.0158048	0.12872	0.114004	0.0829373	0.30971	0.203928	0.0117364	0.173591	0.0324541	-0.0897889	0.271298	-0.0742718	0.363148	-0.133736
TCGA-GBMLGG(N=656)	-0.0343427	0.379844	0.0948691	0.0150703	-0.171504	1.00063e-05	-0.1599	3.88651e-05	-0.0897455	0.0215127	-0.019522	0.617709	-0.146587	0.000164776	-0.168083	1.50716e-05	-0.128514	0.000970386	-0.132284	0.000682272	0.128328	0.000987197	0.1738	7.56745e-06	-0.0310397	0.427382	-0.0394486	0.31305	-0.111582	0.00421809	-0.120899	0.00192219	0.109866	0.00484567	0.117574	0.0025606	0.104524	0.00737655	0.075182	0.0542732	0.083543	0.0324029	0.0471956	0.227369	-0.106492	0.00633188	-0.0873435	0.0252802	0.0131659
TCGA-LGG(N=504)	-0.0361533	0.418004	0.121336	0.00638541	-0.196947	8.42203e-06	-0.185275	2.84696e-05	-0.0846976	0.0574133	-0.000678963	0.987869	-0.162104	0.000257791	-0.184372	3.11858e-05	-0.156526	0.00042024	-0.163028	0.00023739	0.145768	0.00103111	0.216802	8.93884e-07	-0.060956	0.171835	-0.00385499	0.931204	-0.177299	6.27536e-05	-0.197612	7.84022e-06	0.0492637	0.26964	0.0823514	0.0646991	0.117879	0.00807192	0.0999763	0.0247992	0.0252381	0.571885	-0.0103116	0.817372	-0.109249	0.0141315	-0.0808148	0.0698705	0.0576968
TCGA-CESC(N=291)	0.068069	0.247062	0.0395223	0.501863	-0.0723278	0.218652	-0.08671	0.140058	0.0697677	0.235436	0.00737448	0.900318	-0.156819	0.00735726	-0.154406	0.00832782	0.0953647	0.104483	0.0966505	0.0998684	0.179066	0.00216719	0.18573	0.00146057	-0.121268	0.0386961	-0.131761	0.0245888	-0.0957815	0.102969	-0.112074	0.0561807	-0.140671	0.0163371	-0.156338	0.00754226	0.0275669	0.639554	-0.0184815	0.753566	0.00382772	0.948162	0.01656	0.778483	-0.0390122	0.507403	-0.0188936	0.748254	-0.0081035
TCGA-LUAD(N=500)	-0.00306156	0.945557	-0.00482435	0.914308	0.0695465	0.1204	0.0364474	0.416092	-0.114457	0.0104262	-0.11462	0.010317	-0.153231	0.000585834	-0.1324	0.0030149	NA	NA	NA	NA	0.146339	0.0010317	0.128325	0.00405123	-0.139337	0.00178939	-0.177219	6.76479e-05	-0.0174315	0.697399	-0.0491983	0.272196	0.111851	0.0123261	0.109249	0.014522	-0.0030135	0.94641	0.0065965	0.883026	-0.0659036	0.141139	-0.0853261	0.0565655	-0.0412088	0.357813	-0.0157404	0.725507	0.00296949
TCGA-COAD(N=282)	-0.0455168	0.446444	-0.0209918	0.725599	-0.00746408	0.900691	-0.000857002	0.988569	0.0274005	0.646827	0.0141622	0.812828	0.0154526	0.796132	0.00756509	0.899354	-0.0429852	0.472159	-0.103559	0.082563	0.017711	0.767138	0.00682081	0.909211	-0.116061	0.051544	-0.0508352	0.395088	0.046121	0.440426	0.0527133	0.377837	0.0834154	0.162415	0.0969133	0.104366	-0.0647611	0.27844	-0.133143	0.0253593	-0.0258594	0.665454	-0.0667148	0.264165	0.0388621	0.515723	0.0451697	0.449922	-0.0609394
TCGA-COADREAD(N=373)	-0.0255216	0.623193	-0.00625366	0.904187	-0.0193294	0.709822	-0.00746944	0.885677	0.0442728	0.393883	-0.00407623	0.937461	0.00848315	0.87029	-0.00324612	0.950178	-0.0400926	0.440097	-0.106824	0.0391984	0.043688	0.400166	0.0360909	0.487107	-0.0822446	0.112793	-0.0281377	0.588017	0.0369055	0.477324	0.0310133	0.550441	0.0556838	0.283426	0.0577925	0.265561	-0.0483582	0.351666	-0.121983	0.0184344	-0.0165968	0.749359	-0.0465541	0.369945	0.0286683	0.580995	0.0326721	0.529314	-0.00157043
TCGA-LAML(N=149)	0.0212879	0.796644	0.0456429	0.580442	-0.0112541	0.891647	-0.113965	0.166383	0.166264	0.0427093	0.183456	0.0251201	-0.067436	0.413837	-0.0743679	0.367386	-0.0905833	0.271917	-0.0865244	0.294068	0.0642416	0.436352	0.117796	0.152499	0.0766563	0.352787	0.00161493	0.984405	0.0527669	0.522743	0.0380399	0.645091	-0.0366136	0.657541	-0.0771764	0.34952	0.0712604	0.387798	0.0893038	0.278774	-0.0133793	0.871347	-0.0710887	0.388946	-0.030993	0.707496	-0.0682069	0.408508	-0.00712801
TCGA-BRCA(N=1077)	0.152415	5.02185e-07	0.141604	3.08267e-06	0.00919319	0.763144	0.0118303	0.69816	-0.0350956	0.249826	-0.0450433	0.139609	-0.00965757	0.751563	0.00904338	0.766891	0.0302027	0.322048	0.0159082	0.602021	0.00946123	0.756453	0.00074658	0.980476	0.0651489	0.0325311	0.0378839	0.214139	0.177612	4.39028e-09	0.170827	1.68909e-08	-0.135322	8.33787e-06	-0.155365	2.99205e-07	0.0101984	0.738147	0.0154173	0.613277	0.000500998	0.986897	0.0494597	0.104747	0.0180953	0.553044	0.00129444	0.966155	-0.011748
TCGA-ESCA(N=181)	0.148249	0.0464048	0.240686	0.00109938	-0.138072	0.0637981	-0.124579	0.0947323	0.108947	0.14431	0.068405	0.360196	-0.061433	0.411335	-0.0188269	0.801383	0.00352872	0.962397	-0.0609505	0.415025	0.200588	0.00677901	0.211819	0.00420252	0.0628389	0.400692	-0.0331209	0.658033	0.0375917	0.615374	0.13475	0.0705178	0.218805	0.00308373	0.246449	0.000824611	-0.127045	0.0883274	-0.0311054	0.677643	0.0729037	0.329401	0.0811104	0.277719	-0.0958142	0.199467	-0.138165	0.0636188	-0.029478
TCGA-STES(N=569)	0.0356341	0.396212	0.0948543	0.0236508	-0.196439	2.34036e-06	-0.144799	0.000530853	0.0375334	0.371505	0.0573215	0.172112	-0.0367851	0.381124	-0.0585379	0.163175	-0.0154906	0.712338	-0.0459089	0.274277	0.132043	0.00159613	0.147577	0.000412607	-0.00434505	0.917631	-0.0498306	0.235318	0.114875	0.00608319	0.178151	1.91599e-05	0.12627	0.00254897	0.117304	0.00508393	-0.142553	0.000648721	-0.0506824	0.227401	0.102803	0.0141535	0.119042	0.00446263	-0.0626441	0.135574	-0.107948	0.00997122	-0.110379
TCGA-SARC(N=258)	0.133869	0.0315948	0.0924095	0.138799	-0.0154775	0.804589	-0.0709972	0.255839	-0.0101889	0.870623	-0.157508	0.0112927	-0.16919	0.00644834	-0.11383	0.0679349	0.0788445	0.20686	0.100982	0.105605	-0.00108269	0.986192	-0.0312025	0.617868	0.020295	0.745607	0.0465316	0.456766	-0.0277986	0.656732	-0.0317481	0.611733	-0.0870073	0.163498	-0.067402	0.280763	-0.0747037	0.231788	-0.135704	0.0293137	0.156685	0.0117325	0.151969	0.0145522	-0.291352	1.92858e-06	-0.281171	4.49185e-06	-0.0708055
TCGA-KIRP(N=285)	-0.0324865	0.58495	-0.108248	0.0680358	-0.0333741	0.57473	0.054621	0.358231	0.106178	0.073507	0.0335177	0.573084	-0.154213	0.00911816	-0.134153	0.0235091	-0.270275	3.67161e-06	-0.131943	0.0259198	0.218318	0.000203738	0.243758	3.18339e-05	-0.0608111	0.306287	-0.113068	0.0565814	0.0285082	0.631757	0.00455383	0.93899	-0.144036	0.0149487	-0.163605	0.00563136	-0.0756208	0.203075	-0.106311	0.0731434	-0.112983	0.0567689	-0.0205933	0.72922	0.0178745	0.763831	0.0278354	0.639827	-0.116687
TCGA-KIPAN(N=878)	-0.0889096	0.00839009	-0.135576	5.57364e-05	0.104344	0.00196242	0.159018	2.18717e-06	0.0415593	0.218613	0.0097247	0.773539	-0.0561267	0.0965056	-0.126886	0.000163481	-0.134427	6.4504e-05	-0.0869825	0.00992014	0.0899375	0.00766333	0.0840577	0.0127176	-0.0186833	0.580355	-0.0835909	0.0132234	-0.0800126	0.0177264	-0.0937987	0.00541033	-0.180228	7.58047e-08	-0.202618	1.37673e-09	-0.095674	0.00454835	-0.126798	0.000165209	-0.145204	1.56501e-05	-0.129125	0.000124677	-0.0106094	0.753576	0.0286537	0.396436	-0.0719772
TCGA-STAD(N=388)	-0.0718203	0.157963	-0.0299184	0.556831	-0.271348	5.6386e-08	-0.158678	0.00171617	0.00706775	0.889631	0.0723222	0.15507	-0.0727864	0.152431	-0.0947081	0.0623631	-0.0221634	0.663408	0.00319442	0.94999	0.083977	0.0985883	0.0925048	0.0687348	-0.0559053	0.27198	-0.0588568	0.247433	0.202706	5.7757e-05	0.221026	1.11218e-05	0.0170338	0.738026	-0.0100909	0.842942	-0.169108	0.000824553	-0.0735413	0.148211	0.179218	0.000388814	0.174785	0.00054337	-0.0825726	0.104372	-0.109633	0.0308455	-0.176197
TCGA-PRAD(N=495)	0.197102	9.98152e-06	0.211557	2.04632e-06	-0.14986	0.000823829	-0.202936	5.33763e-06	-0.00242987	0.956995	0.0401146	0.373147	0.015951	0.723329	0.0212779	0.636742	-0.0946312	0.0353074	-0.102074	0.0231347	0.240965	5.70648e-08	0.250194	1.6772e-08	0.0848385	0.0592723	0.011855	0.792474	-0.0304875	0.498567	-0.0283895	0.528592	-0.0694093	0.123021	-0.0494476	0.272191	-0.106318	0.0179737	-0.125904	0.00502732	-0.174461	9.55372e-05	-0.110887	0.0135694	-0.00399363	0.929377	-0.0232676	0.605553	0.116025
TCGA-UCEC(N=178)	0.202812	0.00662629	0.148223	0.048321	-0.0507812	0.500841	-0.0799489	0.288765	0.0362656	0.630805	0.0190195	0.801051	-0.0790166	0.294442	-0.100656	0.181271	0.0550123	0.465796	-0.000823802	0.991292	0.199126	0.00770575	0.25087	0.000731161	-0.19918	0.00768897	-0.17515	0.0193646	0.144224	0.0547714	0.149012	0.0471268	-0.103232	0.170298	-0.109836	0.144431	0.0222597	0.76805	-0.00404224	0.957293	0.056366	0.454875	0.0537426	0.476168	-0.102111	0.175009	-0.152482	0.0421606	-0.0822348
TCGA-HNSC(N=517)	0.0679522	0.122802	0.0595287	0.176547	-0.219415	4.69372e-07	-0.199653	4.76681e-06	-0.183364	2.73112e-05	-0.219278	4.77368e-07	-0.159273	0.000276934	-0.165426	0.000157867	-0.143448	0.00107284	-0.0352469	0.423862	0.24194	2.5357e-08	0.240255	3.18735e-08	-0.0585214	0.183994	-0.115356	0.00865617	-0.129513	0.00317653	-0.138937	0.00154112	-0.101221	0.0213425	-0.102222	0.0200848	-0.00603407	0.891134	-0.0439648	0.318415	0.0836591	0.0573099	0.121935	0.0055002	-0.0642776	0.14443	-0.0552339	0.209912	-0.113101
TCGA-KIRC(N=528)	-0.0410182	0.346864	0.0127697	0.76972	-0.0750218	0.085031	-0.0776237	0.0747297	-0.0753329	0.0837423	-0.033945	0.43635	-0.000753802	0.986213	-0.0639881	0.142008	0.0460674	0.290694	-0.0172373	0.692714	0.00599435	0.890703	0.0100148	0.818416	0.000201742	0.99631	-0.0576905	0.18564	-0.0713651	0.101412	-0.0649589	0.136046	-0.227736	1.22155e-07	-0.246471	9.53361e-09	-0.0664177	0.127452	-0.0992658	0.0225374	0.0132789	0.760812	0.0413486	0.342991	0.0230528	0.597133	0.0327072	0.453271	0.115478
TCGA-LUSC(N=491)	0.0339894	0.452381	-0.0214827	0.634882	-0.076712	0.0895086	-0.0387112	0.392044	-0.130408	0.00379571	-0.142009	0.00160668	-0.066143	0.143331	-0.100513	0.0259346	0.0386453	0.392851	0.0477466	0.291014	0.103303	0.0220599	0.0874459	0.0528133	-0.0214045	0.636115	-0.087101	0.0537586	-0.0570935	0.20662	-0.092988	0.0394282	-0.0112947	0.802862	-0.0371977	0.410832	-0.0516451	0.253361	-0.0463272	0.305611	-0.0401773	0.374347	-0.037033	0.412908	0.0534393	0.237221	0.0689826	0.126892	-0.123427
TCGA-THYM(N=118)	0.210443	0.0221761	0.238839	0.00919693	0.0832477	0.370129	0.0914931	0.324448	0.0642092	0.489704	-0.0512705	0.581377	-0.103797	0.263335	-0.0524333	0.572825	-0.390911	1.20529e-05	-0.478048	4.38694e-08	0.432167	1.02511e-06	0.453618	2.48751e-07	-0.0723659	0.436128	-0.1346	0.146172	-0.413364	3.28262e-06	-0.441963	5.43411e-07	-0.532027	5.65233e-10	-0.520602	1.51415e-09	NA	NA	NA	NA	-0.0253047	0.785624	0.0238219	0.79791	0.295916	0.00114019	0.250226	0.00627923	0.220456
TCGA-LIHC(N=363)	0.112795	0.0316761	0.0457619	0.384666	0.192962	0.000216835	0.139162	0.00792653	0.00849796	0.871816	0.0851246	0.105407	-0.0302079	0.566182	-0.00735778	0.888895	-0.169623	0.00117806	-0.167252	0.00138313	0.124411	0.0177207	0.13382	0.010701	-0.000915859	0.986126	-0.0462592	0.379517	0.0243394	0.64394	0.0778109	0.138972	0.205229	8.1937e-05	0.242855	2.85042e-06	-0.0909649	0.0835007	-0.0832785	0.113205	-0.224748	1.54146e-05	-0.199333	0.000131765	-0.0695135	0.186354	-0.0681734	0.195008	-0.216083
TCGA-THCA(N=503)	0.0503525	0.25966	0.0407845	0.361345	0.0201149	0.652673	0.0265631	0.552264	-0.185318	2.88717e-05	-0.167169	0.000165604	-0.232637	1.31251e-07	-0.237746	6.79958e-08	-0.030548	0.494244	-0.0944808	0.0341367	0.175104	7.88253e-05	0.162565	0.000250968	-0.0488307	0.274357	-0.0500601	0.262441	-0.0271549	0.543441	-0.000541902	0.990327	-0.0496653	0.266228	-0.0374667	0.401753	-0.0397417	0.373762	0.018342	0.681527	0.0100188	0.822645	0.00211657	0.962233	-0.095703	0.0318745	-0.0457391	0.305928	0.0927513
TCGA-MESO(N=85)	0.00160047	0.988401	-0.143726	0.189421	0.0404946	0.7129	0.0671901	0.541212	-0.281256	0.00911998	-0.285378	0.00811139	-0.0211706	0.847496	-0.0480367	0.662423	NA	NA	NA	NA	0.121033	0.26985	0.0679031	0.536918	-0.134314	0.220372	-0.150185	0.170086	0.108415	0.323325	0.0607982	0.580439	-0.0136471	0.901344	0.0302555	0.783412	-0.193044	0.0767078	-0.0616467	0.575157	0.0820162	0.455538	0.0754085	0.492767	-0.228947	0.0350645	-0.226679	0.0369629	-0.0476774
TCGA-READ(N=91)	0.0655786	0.536841	0.0420131	0.692537	-0.0535673	0.614052	-0.0212376	0.841625	0.111159	0.294183	-0.0604129	0.569454	-0.00785721	0.941076	-0.0494665	0.641472	-0.0640183	0.546594	-0.106567	0.314705	0.116386	0.271926	0.106745	0.313895	0.0410365	0.699338	0.0501194	0.637072	0.0015006	0.988737	-0.0738505	0.486616	-0.0723006	0.495833	-0.0719535	0.497909	-0.0518458	0.625501	-0.0802572	0.449504	0.0265108	0.803017	0.0366747	0.729993	-0.00245688	0.98156	-0.0340834	0.748412	0.200223
TCGA-SKCM-M(N=351)	0.0296702	0.579571	0.0604164	0.258942	-0.0771341	0.149274	-0.122369	0.0218462	0.00281997	0.958016	0.0440969	0.410161	0.0153226	0.77483	0.0139659	0.7943	-0.0114561	0.830648	0.0127207	0.812283	0.0692617	0.195478	0.0630865	0.238445	-0.103579	0.0525208	-0.182519	0.000589937	0.00624903	0.90713	0.0222549	0.677768	0.0553768	0.300866	0.0548524	0.305474	-0.0148503	0.781594	-0.0240063	0.653996	-0.07743	0.147715	-0.0829509	0.12085	0.00489287	0.927221	0.000736293	0.989033	0.0676823
TCGA-SKCM(N=452)	-0.0158247	0.737227	0.00986349	0.834351	-0.0554614	0.239289	-0.104863	0.025788	0.00248225	0.958029	0.015063	0.749443	-0.0162064	0.731131	-0.018594	0.693395	0.00559787	0.905526	0.0546157	0.246539	0.0715793	0.128628	0.0708258	0.132711	-0.0826612	0.0791669	-0.174327	0.000195677	-0.0241352	0.608809	-0.0175672	0.709537	0.0346356	0.462617	0.0331786	0.481665	-0.0407947	0.386893	-0.043715	0.35379	-0.0471158	0.317564	-0.0418479	0.374743	-0.02682	0.569543	-0.0260466	0.58073	0.0746602
TCGA-PAAD(N=177)	-0.157392	0.0364213	-0.269452	0.000287021	0.0443234	0.558014	0.159721	0.033708	0.0795418	0.292614	0.0950866	0.208053	-0.165206	0.0279869	-0.181812	0.0154383	-0.0791693	0.294887	0.074668	0.323283	0.117438	0.119535	0.111391	0.139928	-0.244045	0.00106248	-0.16073	0.0325869	-0.143035	0.0575313	-0.125238	0.0967289	0.15383	0.0409282	0.0458207	0.544778	-0.044818	0.553624	-0.0781887	0.300927	-0.0179795	0.812248	0.14631	0.051992	-0.184909	0.0137433	-0.0685144	0.364866	-0.0548856
TCGA-OV(N=417)	0.0165222	0.736873	0.0229244	0.641056	-0.00979025	0.842195	-0.0409615	0.404681	0.000175704	0.997149	-0.0196057	0.690104	-0.0670262	0.172412	-0.104276	0.0334842	-0.0228442	0.642225	-0.00454852	0.926306	0.0778505	0.112858	0.0415945	0.397453	-0.0715951	0.144913	-0.107359	0.0285648	0.128422	0.00873414	0.0906507	0.064724	-0.11617	0.0177731	-0.0908056	0.064266	-0.0199651	0.684724	-0.0264383	0.590777	-0.0495849	0.313015	0.0732445	0.135854	-0.0302866	0.537888	-0.036597	0.456611	-0.0452578
TCGA-TGCT(N=132)	-0.448559	6.89261e-08	-0.478857	6.32266e-09	0.00521157	0.952707	0.0921396	0.293363	-0.0196738	0.82283	0.103951	0.235558	-0.114997	0.18918	-0.0750023	0.392706	0.0212222	0.809142	-0.00173514	0.984246	-0.135636	0.120976	-0.15292	0.0800298	-0.25521	0.00314374	-0.335997	8.19125e-05	0.0310811	0.723501	0.0860069	0.326808	-0.0748474	0.393687	-0.0906546	0.301245	-0.0831186	0.343375	-0.11899	0.174173	-0.00188322	0.982902	0.0373845	0.670414	0.0101485	0.908056	0.0108353	0.901864	0.174265
TCGA-PCPG(N=177)	0.0263724	0.727512	0.0211954	0.779462	0.0509889	0.500314	0.0454266	0.548246	0.0198603	0.79303	0.0178727	0.813344	0.144289	0.0553546	0.149525	0.046991	NA	NA	NA	NA	-0.157819	0.0359115	-0.134089	0.0751832	0.0625663	0.408065	0.0545171	0.471094	-0.129602	0.0855626	-0.128768	0.0876124	-0.00347979	0.963336	0.0872194	0.248353	NA	NA	NA	NA	-0.0616625	0.414884	-0.0294779	0.696918	-0.105744	0.161275	-0.104831	0.164944	-0.056454
TCGA-SKCM-P(N=101)	-0.128613	0.199919	-0.0448392	0.656144	0.0689541	0.493236	-0.0195036	0.846499	0.0830681	0.408883	0.0442545	0.660349	-0.125474	0.211208	-0.0954639	0.342301	0.133379	0.183614	0.164669	0.0998542	0.150595	0.132786	0.180932	0.0701901	0.0164503	0.8703	-0.0941998	0.34876	-0.195366	0.0502442	-0.18656	0.0617615	-0.0338841	0.736577	-0.0299819	0.765985	-0.131797	0.188914	-0.0745745	0.458591	0.050852	0.613543	0.0785211	0.43509	-0.174039	0.0817519	-0.151632	0.130107	0.0727756
TCGA-UVM(N=79)	-0.228608	0.0427187	-0.0292657	0.79793	-0.0655991	0.565708	-0.0823425	0.47064	0.0413007	0.717807	0.0206502	0.856653	-0.164958	0.146283	-0.234395	0.037599	0.00239573	0.983282	0.0431818	0.705529	0.379627	0.000559441	0.352356	0.0014491	-0.116604	0.30613	-0.18135	0.109715	-0.267906	0.0169838	-0.321676	0.00384265	-0.323121	0.00367804	-0.278729	0.0128675	-0.0454042	0.691121	-0.0783709	0.492379	0.11358	0.318929	0.19792	0.0803855	-0.199922	0.0773108	-0.207395	0.0666575	0.14406
TCGA-UCS(N=56)	0.223651	0.0975258	0.102925	0.450334	-0.130797	0.336624	-0.0865191	0.526056	-0.150739	0.267459	-0.0937943	0.491717	-0.226822	0.0927457	-0.190191	0.160315	0.178462	0.188188	0.138152	0.309917	-0.0390788	0.774915	-0.084786	0.534409	-0.042294	0.756942	-0.183319	0.176253	0.021	0.877907	0.0187973	0.890631	0.0611988	0.654109	0.0214745	0.875171	-0.0424387	0.756136	-0.0585668	0.6681	-0.202754	0.13396	-0.186764	0.168124	0.167463	0.217334	0.166815	0.219144	-0.276678
TCGA-BLCA(N=405)	-0.105914	0.0330991	0.0206584	0.678507	-0.15269	0.00206025	-0.12294	0.0132914	-0.229716	2.99356e-06	-0.198973	5.52411e-05	0.0647361	0.193558	0.0195732	0.694525	-0.230479	2.76933e-06	-0.295672	1.29435e-09	0.151378	0.00225346	0.204082	3.50323e-05	0.182314	0.000225482	0.143172	0.00388601	-0.0946617	0.0569861	-0.0557361	0.26311	-0.204135	3.48673e-05	-0.20596	2.95474e-05	-0.131244	0.0081805	-0.147122	0.00299949	-0.02578	0.60495	0.000134828	0.997842	0.113843	0.0219387	0.113102	0.0228216	-0.0679114
TCGA-ACC(N=77)	0.0207635	0.857751	0.069607	0.547481	0.0655572	0.571079	0.0206373	0.858607	0.0415862	0.719517	0.174355	0.129373	0.21627	0.0588726	0.306741	0.00666054	-0.0966975	0.402817	-0.156004	0.175464	0.27215	0.016646	0.328415	0.00354506	0.0279015	0.80965	0.0628564	0.587075	-0.265416	0.0196515	-0.257026	0.0240357	-0.0389721	0.736484	-0.117192	0.310089	-0.00531363	0.963418	-0.054632	0.636994	-0.175578	0.126667	-0.23042	0.0437926	0.025545	0.825461	0.0407157	0.725153	-0.247341
TCGA-KICH(N=65)	-0.0520389	0.680567	-0.184086	0.142124	-0.0208655	0.868962	0.0284327	0.822112	0.128572	0.30739	0.0472184	0.70877	0.120449	0.339208	0.124656	0.322481	-0.0444375	0.725222	-0.0890785	0.48041	-0.0711018	0.573549	0.0354286	0.779339	0.0176634	0.888933	0	1	-0.000741921	0.99532	0.0316017	0.802665	0.167936	0.18116	0.0984471	0.435271	0.000724656	0.995429	0.00975347	0.938535	0.0192872	0.878796	-0.036103	0.775248	-0.121625	0.334479	-0.0255743	0.839745	-0.0658112
TCGA-CHOL(N=36)	-0.0805836	0.640357	-0.0476946	0.782375	-0.449708	0.00592791	0.112315	0.514288	-0.0743633	0.666446	-0.163948	0.339346	-0.269492	0.111958	-0.32278	0.054848	-0.557565	0.000411224	-0.0794123	0.645239	0.0937611	0.586501	-0.0227946	0.895018	-0.090819	0.598351	-0.19972	0.242871	-0.203036	0.234974	-0.156499	0.362037	0.0843017	0.624961	0.100669	0.559095	NA	NA	NA	NA	0.00413299	0.980914	0.226981	0.183098	0.0933466	0.588164	-0.0846901	0.623362	0.145441
TCGA-DLBC(N=46)	0.07747	0.608835	0.115882	0.443137	0.0666367	0.659935	0.0484094	0.749362	-0.0941846	0.533549	-0.203162	0.175685	-0.0184533	0.903119	-0.0255666	0.866067	NA	NA	NA	NA	0.128376	0.395185	0.123791	0.412417	0.0406618	0.788466	0.0385475	0.799232	0.201156	0.18008	0.126657	0.401597	-0.181852	0.226451	-0.142662	0.34425	-0.105721	0.484387	-0.0662201	0.661932	0.0919169	0.543491	-0.0637777	0.673692	0.1636	0.277305	0.0975272	0.519058	0.0973158
[truncated: 39 more columns]
