# Supplementary material for: Comprehensive analysis, immune, and cordycepin regulation for SOX9 expression in pan-cancers and the matched healthy tissues
Source: Front Immunol. 2023 Mar 20;14:1149986. doi: 10.3389/fimmu.2023.1149986 (PMC10067558; doi:10.3389/fimmu.2023.1149986)
Supplement: Supplementary file 6 [file Table_6.xlsx]

## Sheet: Sheet1
Immu	StromalScore	StromalScore	StromalScore	StromalScore	ImmuneScore	ImmuneScore	ImmuneScore	ImmuneScore	ESTIMATEScore	ESTIMATEScore	ESTIMATEScore	ESTIMATEScore
Method	pearson_R	pearson_P	spearman_P	spearman_R	pearson_R	pearson_P	spearman_P	spearman_R	pearson_R	pearson_P	spearman_P	spearman_R
TCGA-GBM(N=152)	-0.366122	3.50626e-06	-0.337173	2.15981e-05	-0.314326	8.0228e-05	-0.335972	2.32017e-05	-0.349276	1.03217e-05	-0.334808	2.48615e-05
TCGA-GBMLGG(N=656)	0.0638026	0.102534	0.195618	4.42815e-07	0.111908	0.00410725	0.196799	3.76112e-07	0.0947347	0.0152148	0.204195	1.32285e-07
TCGA-LGG(N=504)	0.229037	2.01045e-07	0.311897	7.82575e-13	0.254517	6.81566e-09	0.321756	1.32904e-13	0.251745	1.00336e-08	0.327928	4.23552e-14
TCGA-CESC(N=291)	-0.102464	0.0809881	-0.111115	0.0583325	-0.249796	1.62221e-05	-0.258123	8.19209e-06	-0.210905	0.000291068	-0.216253	0.000201439
TCGA-LUAD(N=500)	0.00132314	0.976456	-0.0152971	0.73294	-0.0317006	0.47941	-0.0638832	0.153766	-0.0178285	0.690858	-0.0430023	0.337258
TCGA-COAD(N=282)	-0.157035	0.00824753	-0.0989408	0.0972793	-0.206541	0.00048171	-0.155277	0.009006	-0.190652	0.0012957	-0.13579	0.0225637
TCGA-COADREAD(N=373)	-0.172091	0.000845669	-0.120385	0.0200355	-0.228599	8.22125e-06	-0.187261	0.000276156	-0.209892	4.39475e-05	-0.161179	0.00179096
TCGA-LAML(N=149)	0.312869	0.000102377	0.296447	0.000241611	0.0466729	0.57192	0.0370465	0.653752	0.162054	0.0483215	0.139813	0.0890134
TCGA-BRCA(N=1077)	-0.0704245	0.0208133	-0.115073	0.000153953	0.00265115	0.930748	-0.0128751	0.672982	-0.0337126	0.268986	-0.0659994	0.0303269
TCGA-ESCA(N=181)	-0.219744	0.00295593	-0.283239	0.00011172	-0.118792	0.111215	-0.103903	0.163936	-0.183267	0.0135313	-0.205563	0.00550113
TCGA-STES(N=569)	-0.262828	1.9161e-10	-0.31736	8.83963e-15	-0.210044	4.28571e-07	-0.276195	2.01907e-11	-0.255011	6.7469e-10	-0.319059	6.25269e-15
TCGA-SARC(N=258)	-0.00686047	0.912678	-0.00547942	0.930206	-0.235886	0.000130986	-0.252405	4.11118e-05	-0.157327	0.0113882	-0.170331	0.00609358
TCGA-KIRP(N=285)	-0.0573287	0.334866	-0.0260112	0.66192	-0.0963683	0.10448	-0.0911354	0.124789	-0.0855037	0.149935	-0.0678791	0.253366
TCGA-KIPAN(N=878)	-0.0911379	0.00688635	-0.162207	1.35468e-06	-0.0601002	0.0750914	-0.132827	7.89002e-05	-0.0789148	0.0193537	-0.164415	9.67029e-07
TCGA-STAD(N=388)	-0.398143	3.43743e-16	-0.416597	1.01387e-17	-0.373497	2.73118e-14	-0.42686	1.29749e-18	-0.421576	3.77209e-18	-0.468429	1.47836e-22
TCGA-PRAD(N=495)	-0.0892464	0.0471947	-0.0940596	0.0364346	0.016684	0.711172	0.00709121	0.874951	-0.0334106	0.458289	-0.0451343	0.316272
TCGA-UCEC(N=178)	-0.111109	0.139807	-0.101239	0.178743	-0.189983	0.0110849	-0.143075	0.056751	-0.174508	0.0198203	-0.126644	0.09208
TCGA-HNSC(N=517)	0.0814828	0.0641235	0.0840205	0.0562387	-0.00798211	0.856322	0.0134932	0.759548	0.0386211	0.380837	0.0516469	0.241089
TCGA-KIRC(N=528)	0.0319384	0.463963	-0.0723034	0.0969865	-0.0634053	0.145682	-0.133259	0.00215144	-0.0254427	0.559666	-0.140054	0.00125319
TCGA-LUSC(N=491)	0.0401796	0.37432	0.0158221	0.726547	-0.0668229	0.139254	-0.0769147	0.0886627	-0.0177554	0.694718	-0.0388199	0.390715
TCGA-THYM(N=118)	0.221223	0.0160655	0.271596	0.00292973	-0.450802	3.01252e-07	-0.359185	6.48714e-05	-0.219789	0.0167833	-0.127046	0.170393
TCGA-LIHC(N=363)	0.029433	0.576189	0.0107878	0.837704	0.104033	0.0476329	0.105218	0.0451432	0.0786964	0.134518	0.0653649	0.214088
TCGA-THCA(N=503)	0.031757	0.477306	0.0451219	0.312507	-0.147697	0.000892126	-0.121373	0.0064221	-0.0843197	0.0587907	-0.0583871	0.191096
TCGA-MESO(N=85)	-0.0575565	0.60082	-0.0454765	0.679402	-0.233882	0.0312143	-0.24672	0.0228292	-0.188541	0.083977	-0.171285	0.117023
TCGA-READ(N=91)	-0.232421	0.026626	-0.206132	0.0499615	-0.318048	0.00212462	-0.335452	0.00115205	-0.285356	0.00611138	-0.273133	0.00880562
TCGA-SKCM-M(N=351)	-0.0123203	0.818087	-0.0362323	0.498652	-0.0913913	0.0873237	-0.109373	0.0405654	-0.0668331	0.211648	-0.0863022	0.106502
TCGA-SKCM(N=452)	-0.0317121	0.501258	-0.0467047	0.32181	-0.116152	0.0134756	-0.128761	0.00611913	-0.0913259	0.0523438	-0.102868	0.0287611
TCGA-PAAD(N=177)	-0.152299	0.0430034	-0.363664	6.51192e-07	-0.113032	0.134149	-0.322488	1.20015e-05	-0.139462	0.0641211	-0.367707	4.78143e-07
TCGA-OV(N=417)	-0.0926771	0.0586364	-0.0834908	0.0886078	-0.16694	0.000619716	-0.192291	7.75529e-05	-0.145273	0.00294489	-0.151761	0.0018851
TCGA-TGCT(N=132)	0.510793	3.91149e-10	0.505629	6.25623e-10	-0.369835	1.27452e-05	-0.367865	1.42862e-05	-0.0762988	0.384553	-0.075511	0.389495
TCGA-PCPG(N=177)	0.136611	0.0698123	0.134776	0.0736894	0.202107	0.00698183	0.214907	0.00407188	0.178469	0.0174699	0.178579	0.0173993
TCGA-SKCM-P(N=101)	0.00952076	0.924717	-0.0225512	0.822878	-0.104869	0.296633	-0.123735	0.217657	-0.0685175	0.495984	-0.0916435	0.362052
TCGA-UVM(N=79)	-0.0584007	0.609183	-0.0794932	0.486183	-0.189954	0.0935937	-0.16237	0.152809	-0.156818	0.167535	-0.146279	0.198315
TCGA-UCS(N=56)	-0.321796	0.0155848	-0.30082	0.0242705	-0.141891	0.296877	-0.122488	0.368474	-0.254753	0.0581196	-0.250649	0.0624274
TCGA-BLCA(N=405)	0.166503	0.000768308	0.176617	0.000354971	0.200552	4.8045e-05	0.219045	8.63887e-06	0.195986	7.1717e-05	0.20814	2.42017e-05
TCGA-ACC(N=77)	0.103172	0.371908	0.159516	0.165825	0.119079	0.302308	0.170414	0.138398	0.117205	0.310035	0.177921	0.1216
TCGA-KICH(N=65)	-0.11228	0.373205	-0.148277	0.238486	-0.0771977	0.541051	-0.114579	0.363437	-0.0961026	0.446337	-0.134159	0.286665
TCGA-CHOL(N=36)	-0.137116	0.425196	-0.0416988	0.809192	-0.464701	0.00429855	-0.147748	0.389825	-0.360679	0.0306931	-0.149035	0.385663
TCGA-DLBC(N=46)	-0.0648382	0.668576	-0.013619	0.928422	-0.159993	0.288181	-0.113471	0.452743	-0.136214	0.366717	-0.0596141	0.693916
